# Supplementary material for: Exploring domestication pattern in lotus: insights from dispensable genome assembly
Source: Front Plant Sci. 2023 Nov 16;14:1294033. doi: 10.3389/fpls.2023.1294033 (PMC10687544; doi:10.3389/fpls.2023.1294033)
Supplement: Supplementary file 8 [file Table_1.xlsx]

## Sheet: Sheet1
Table S1. Detailed information of lotus accessions were used in this study. AL, America wild lotus; FL, Flower lotus; RL, Rhizome lotus; SL, Seed lotus; WL, Wild sacred lotus; TL, Thai lotus
Line_Code	Name	Subgroup	Reference	Mapping_Rate (%)	Subgroup for dispensable genome
OS5	Mei Zhou Huang Lian	AL	Liu Z, et al., 2020	82.27
SRR4308652	American wild lotus	AL	Huang L, et al., 2018	87.59
SRR5115287	Mei Guo Lian 1	AL	Li Y, et al., 2020	79.17
SS213	Mei Guo Huang Lian	AL	Liu Z, et al., 2020	80.19
SS226	You Fu La Ye Sheng Huang Lian	AL	Liu Z, et al., 2020	79.64
SS319	Mi Su Li Zhou Huang Lian	AL	Liu Z, et al., 2020	79.71
SRR4308655	Qianbanlian	FL	Huang L, et al., 2018	95.87	FL
SRR4308656	Baige	FL	Huang L, et al., 2018	94.52	FL
SRR5115278	Juan Liu	FL	Li Y, et al., 2020	96.45	RL
SRR5115281	Tang Zhao Ti Shi Lian	FL	Li Y, et al., 2020	93.62	FL
SRR5115295	Tao Hong Ju	FL	Li Y, et al., 2020	95.4	FL
SRR5115299	Hong Tai Lian	FL	Li Y, et al., 2020	94.3	FL
SRR5115305	Qian Ban Lian	FL	Li Y, et al., 2020	95.49	FL
SRR5115311	Yin Du Jiao	FL	Li Y, et al., 2020	95.15	WL
SRR5115327	Hong Ri	FL	Li Y, et al., 2020	92.47	SL
SRR5115335	Zhan Hong Tu	FL	Li Y, et al., 2020	93.4	FL
SRR5115337	Da Sha Jin	FL	Li Y, et al., 2020	93.77	FL
SRR5115339	Zhuo Shang Lian	FL	Li Y, et al., 2020	94.22	FL
SRR5115345	Xia Ruo You Lang	FL	Li Y, et al., 2020	93.34	SL
SS111	Zhan Jiang Ben Di Ou	FL	Liu Z, et al., 2020	95.05	WL
SS112	Zhan Jiang Xia Shan Ou	FL	Liu Z, et al., 2020	94.92	WL
SS258	Bai Wan Wan	FL	Liu Z, et al., 2020	95.48	FL
SS260	Zhong Shan Lian	FL	Liu Z, et al., 2020	94.78	FL
SS262	Li Hua Bai	FL	Liu Z, et al., 2020	94.69	FL
SS263	Hong Qian Ye	FL	Liu Z, et al., 2020	95.32	FL
SS266	Bi Lian	FL	Liu Z, et al., 2020	95.86	FL
SS267	Shan Cha Hong	FL	Liu Z, et al., 2020	94.74	FL
SS268	Yin Qiu	FL	Liu Z, et al., 2020	95.62	FL
SS269	E Cheng Hong	FL	Liu Z, et al., 2020	96.52	FL
SS271	Bai Qian Ye	FL	Liu Z, et al., 2020	95.63	FL
SS272	Sheng Bi	FL	Liu Z, et al., 2020	95.39	WL
SS273	Dong Hu Bai	FL	Liu Z, et al., 2020	96.31	FL
SS276	Ri Ben Hong	FL	Liu Z, et al., 2020	95.38	FL
ss277	Xia Men Wan Lian	FL	Liu Z, et al., 2020	92.57	FL
SS278	Cai Die	FL	Liu Z, et al., 2020	95.82	FL
SS280	Hong Ling Long	FL	Liu Z, et al., 2020	95.88	FL
SS282	Xi An Hong	FL	Liu Z, et al., 2020	94.68	WL
SS283	Hong Tai Lian	FL	Liu Z, et al., 2020	94.62	WL
SS284	Yuan Lei Yu Bei	FL	Liu Z, et al., 2020	95.52	FL
SS286	Lu Bin Hua	FL	Liu Z, et al., 2020	95.23	FL
SS287	Tao Hong Su Yu	FL	Liu Z, et al., 2020	94.57	FL
SS288	Bai Tai Lian	FL	Liu Z, et al., 2020	94.87	FL
SS289	Fen Hong Lian	FL	Liu Z, et al., 2020	95.14	FL
SS291	Chong Bian Yi Zhang Qing	FL	Liu Z, et al., 2020	94.61	FL
SS292	Shao Xin Hong	FL	Liu Z, et al., 2020	95.29	FL
SS293	Zhong Shan Hong Tai	FL	Liu Z, et al., 2020	95.29	FL
SS294	Da Feng	FL	Liu Z, et al., 2020	95.43	FL
SS295	Da Sha Jing	FL	Liu Z, et al., 2020	94.67	FL
SS297	Ju Lue Chi Hong Lian	FL	Liu Z, et al., 2020	94.49	FL
SS298	Yu Wan	FL	Liu Z, et al., 2020	94.6	FL
SS299	Tian Zhu Ban Lian	FL	Liu Z, et al., 2020	94.08	FL
SS300	Zhi Zi Wan Lian	FL	Liu Z, et al., 2020	94.46	FL
SS301	Zhu Zhou Hong	FL	Liu Z, et al., 2020	95.78	FL
SS302	Da He Lian	FL	Liu Z, et al., 2020	94.73	FL
SS304	Ai San Lian	FL	Liu Z, et al., 2020	93.79	FL
SS306	Feng Huang Yu	FL	Liu Z, et al., 2020	95.24	FL
ss309	Pi Zhen Hong	FL	Liu Z, et al., 2020	89.91	FL
SRR4308653	Zhouou	RL	Huang L, et al., 2018	96.77	RL
SRR4308654	Paozi	RL	Huang L, et al., 2018	97.23	RL
SRR5115285	E Lian 6	RL	Li Y, et al., 2020	95.98	RL
SRR5115293	Wu Zhi 2	RL	Li Y, et al., 2020	95.87	RL
SRR5115296	E Lian 8	RL	Li Y, et al., 2020	95.64	RL
SRR5115302	Piao Hua Lian	RL	Li Y, et al., 2020	93.04	SL
SRR5115308	Te Fen Ou	RL	Li Y, et al., 2020	95.8	RL
SRR5115312	Zhen Zhu Ou	RL	Li Y, et al., 2020	95.15	RL
SRR5115320	E Za 4	RL	Li Y, et al., 2020	95.65	RL
SRR5115321	Mei Chuan Ou	RL	Li Y, et al., 2020	96.43	RL
SRR5115322	Dong He Zao Ou	RL	Li Y, et al., 2020	95.49	RL
SRR5115323	Hong Pao Zi	RL	Li Y, et al., 2020	94.87	RL
SRR5115333	E Lian 5	RL	Li Y, et al., 2020	96.1	RL
SRR5115334	E Lian 4	RL	Li Y, et al., 2020	96.79	RL
SRR5115343	Liao Chen Ou Lian	RL	Li Y, et al., 2020	95.76	RL
OS1	E Lian 1 hao	RL	Liu Z, et al., 2020	93.58	RL
SS100	Hong Zui Zi	RL	Liu Z, et al., 2020	95.68	RL
SS101	Wu Yi Ou	RL	Liu Z, et al., 2020	96.51	RL
SS102	Zi Gui Tian Ou	RL	Liu Z, et al., 2020	95.75	RL
SS103	Zhen Zhu Ou	RL	Liu Z, et al., 2020	96.51	RL
SS104	Hong Hu Tian Ou	RL	Liu Z, et al., 2020	95.01	RL
SS105	Yu Lin Hong Pi	RL	Liu Z, et al., 2020	96.55	RL
SS106	Dong He Wu Hua Zao	RL	Liu Z, et al., 2020	96.19	RL
SS107	Nan Chang Tian Ou	RL	Liu Z, et al., 2020	95.4	RL
SS108	Su Yu Lian Ou	RL	Liu Z, et al., 2020	96.75	RL
SS109	Su Yu Hong Zui Zi	RL	Liu Z, et al., 2020	96.84	RL
SS10	Yun Meng Mu Lian Ou	RL	Liu Z, et al., 2020	95.28	RL
SS114	Wu Hu Ye Ou	RL	Liu Z, et al., 2020	96.62	RL
ss116	Qian Shan Guang Ye Lian Ou	RL	Liu Z, et al., 2020	93.39	RL
SS118	Ya Xi Tian Ou	RL	Liu Z, et al., 2020	96.93	RL
SS119	Dong Xiang Tian Ou	RL	Liu Z, et al., 2020	96.94	RL
SS11	Gui Gang Qin Tang Hong Hua Ou	RL	Liu Z, et al., 2020	94.53	RL
SS120	Bo Bai Ou	RL	Liu Z, et al., 2020	96.39	RL
SS121	Xia Shan Tian Ou	RL	Liu Z, et al., 2020	96.89	RL
SS122	Chang Zheng Pao Zi	RL	Liu Z, et al., 2020	96.77	RL
SS123	Mi Cheng	RL	Liu Z, et al., 2020	96.72	RL
SS124	Shuang Jia Jiang	RL	Liu Z, et al., 2020	96.73	RL
SS125	Heng Shan Lian Ou	RL	Liu Z, et al., 2020	96.4	RL
SS126	Shi Shou Ou	RL	Liu Z, et al., 2020	96.73	RL
SS127	Lv Lin Nan Jiang-2	RL	Liu Z, et al., 2020	96.15	RL
SS128	Lang Li Ou	RL	Liu Z, et al., 2020	96.33	RL
SS129	Zhen Jiang Ou	RL	Liu Z, et al., 2020	96.79	RL
SS12	Ban Bian Feng	RL	Liu Z, et al., 2020	96.33	RL
SS130	Hong Pao Zi	RL	Liu Z, et al., 2020	96.87	RL
SS131	Ju Wu Ba	RL	Liu Z, et al., 2020	96.22	RL
SS132	Xiang Tan Lian Ou	RL	Liu Z, et al., 2020	95.57	RL
SS133	E Wu Duo Bei Ti	RL	Liu Z, et al., 2020	93.97	RL
SS134	Ba He Ou	RL	Liu Z, et al., 2020	96.81	RL
SS135	E Lian Er Hao	RL	Liu Z, et al., 2020	96.79	RL
SS136	00-01	RL	Liu Z, et al., 2020	95	RL
SS137	8143	RL	Liu Z, et al., 2020	96.39	RL
SS138	Jian Li Da Bai Lian	RL	Liu Z, et al., 2020	96.74	RL
SS139	Chu Wang Cheng Ou	RL	Liu Z, et al., 2020	94.98	RL
SS13	Yu Gan Tian Ou	RL	Liu Z, et al., 2020	95.76	RL
SS140	Zuo Li Ou	RL	Liu Z, et al., 2020	93.94	RL
SS143	E Lian 8 Hao	RL	Liu Z, et al., 2020	96.39	RL
SS145	San He Zhen Ou	RL	Liu Z, et al., 2020	95.05	RL
SS146	E Lian Wu Hao	RL	Liu Z, et al., 2020	93.7	RL
SS147	Ying Cheng Bai Lian	RL	Liu Z, et al., 2020	95.29	RL
SS148	Hong Ya Ou	RL	Liu Z, et al., 2020	93.97	RL
SS149	E Lian 6 Hao	RL	Liu Z, et al., 2020	96.11	RL
SS14	Chang Gang Bai Lian	RL	Liu Z, et al., 2020	95.3	RL
SS150	Xiang Tan Ou	RL	Liu Z, et al., 2020	94.37	RL
SS151	Ze Jiang San Hao	RL	Liu Z, et al., 2020	94.97	RL
SS152	He Mu Du Ou	RL	Liu Z, et al., 2020	94.16	RL
SS153	Za er	RL	Liu Z, et al., 2020	95.61	RL
SS154	Bai Pi Ou	RL	Liu Z, et al., 2020	95	RL
SS155	Wu Xi Bai	RL	Liu Z, et al., 2020	95.12	RL
SS156	Shuang Tang Wan Shu Ou	RL	Liu Z, et al., 2020	95.57	RL
SS157	Gu Dang Ou	RL	Liu Z, et al., 2020	94.53	RL
SS158	Tian Xi Zhen Ou	RL	Liu Z, et al., 2020	95.46	RL
ss159	San Shui Ou	RL	Liu Z, et al., 2020	91.93	RL
SS160	Rao Ping Ou	RL	Liu Z, et al., 2020	94.38	RL
SS161	Pan Yu Ou	RL	Liu Z, et al., 2020	95.15	RL
SS162	Da Qing Jie	RL	Liu Z, et al., 2020	95.83	RL
SS163	Xiang Tan Wan Ou	RL	Liu Z, et al., 2020	94.85	RL
SS164	Shuang Tang Zhong Shu Ou	RL	Liu Z, et al., 2020	95.1	RL
SS165	Chao Nan Qu Ou	RL	Liu Z, et al., 2020	95.2	RL
SS167	Shuang Tang Zao Shu Ou	RL	Liu Z, et al., 2020	95.15	RL
SS168	Huang Yan Tian Ou	RL	Liu Z, et al., 2020	93.77	RL
SS169	Gui Xi Fu Ou	RL	Liu Z, et al., 2020	95.12	RL
SS16	Sui Zhou Duan Jie	RL	Liu Z, et al., 2020	93.17	RL
SS170	Jing Hua Lian Ou	RL	Liu Z, et al., 2020	94.55	RL
SS172	Wu Zhou Ye Ou	RL	Liu Z, et al., 2020	94.72	RL
ss17	Zi Gui Lian Ou	RL	Liu Z, et al., 2020	92.84	RL
SS18	Feng Chi Mian Ou	RL	Liu Z, et al., 2020	95.83	RL
SS1	Zou Ma Yang Bai Hua Ou	RL	Liu Z, et al., 2020	95.01	RL
SS219	Li Shui Lian Ou	RL	Liu Z, et al., 2020	94.82	RL
SS21	He Fei Zhou Gang	RL	Liu Z, et al., 2020	96.64	RL
ss221	Xin Ken Mao Tou Ou	RL	Liu Z, et al., 2020	90.06	RL
SS222	Bei Xiang Lian Ou	RL	Liu Z, et al., 2020	93.58	RL
ss223	Zhang Xi Zao Ou	RL	Liu Z, et al., 2020	90.49	RL
SS224	Zhang Xi Fen Ou	RL	Liu Z, et al., 2020	93.93	RL
SS227	Li Mu Lian Ou	RL	Liu Z, et al., 2020	92.9	RL
SS229	Dong He Zao Ou	RL	Liu Z, et al., 2020	94.59	RL
SS22	Lai Feng Ou	RL	Liu Z, et al., 2020	95.32	RL
ss230	Li Pi Lian Ou	RL	Liu Z, et al., 2020	93.67	RL
SS23	Jin Zi Ba	RL	Liu Z, et al., 2020	95.19	RL
SS24	Shao xing Ou	RL	Liu Z, et al., 2020	96.56	RL
SS25	Da Wo Long	RL	Liu Z, et al., 2020	95.74	RL
SS26	Xiang An Zhen Ou	RL	Liu Z, et al., 2020	96.38	RL
SS27	Hu Xian Ou	RL	Liu Z, et al., 2020	96.95	RL
SS28	Yang Liu Ou	RL	Liu Z, et al., 2020	95.11	RL
ss29	Wei Yang Ou	RL	Liu Z, et al., 2020	91.07	RL
SS2	Zao Yang Bai Lian	RL	Liu Z, et al., 2020	96.33	RL
SS30	Mei Chuan Bai Hua Ou	RL	Liu Z, et al., 2020	96.68	RL
SS313	Sai Zhen Zu	RL	Liu Z, et al., 2020	95.99	RL
SS314	E Yi Bian Yi	RL	Liu Z, et al., 2020	95.74	RL
SS316	E wu Zi Jiao	RL	Liu Z, et al., 2020	95.76	RL
SS317	00-26	RL	Liu Z, et al., 2020	96.37	RL
SS318	Chang Shan Bai	RL	Liu Z, et al., 2020	94.83	RL
SS31	Si Fang Deng Zi	RL	Liu Z, et al., 2020	95.94	RL
SS35	Huang Ni Ba	RL	Liu Z, et al., 2020	95.41	RL
SS36	Gong An Tian Ou	RL	Liu Z, et al., 2020	95.33	RL
SS37	Bo Bai Tian Ou	RL	Liu Z, et al., 2020	96.18	RL
SS38	Sui Zhou Bai Hua Tang Ou	RL	Liu Z, et al., 2020	96.68	RL
SS39	Peng Ze Ma Hu Ou	RL	Liu Z, et al., 2020	96.5	RL
SS3	Xin Zhou Ya Tou Ou	RL	Liu Z, et al., 2020	95.82	RL
SS40	Man He	RL	Liu Z, et al., 2020	96.18	RL
SS42	Jing Men Zhu Jie	RL	Liu Z, et al., 2020	94.81	RL
SS43	E Lian Si Hao	RL	Liu Z, et al., 2020	96.52	RL
SS44	Wu Zhi Er Hao	RL	Liu Z, et al., 2020	95.99	RL
SS45	Ping Ye Bai Hua	RL	Liu Z, et al., 2020	96.05	RL
SS46	Huang An Bai Lian	RL	Liu Z, et al., 2020	96.46	RL
SS47	Rong Cheng 1	RL	Liu Z, et al., 2020	95.14	RL
SS48	Guan Ju Xiang He Cun Ou	RL	Liu Z, et al., 2020	96.09	RL
SS49	Wu Hu Tian Ou	RL	Liu Z, et al., 2020	96.17	RL
SS4	Yu Lin Nan Jiang Ou	RL	Liu Z, et al., 2020	95.78	RL
SS50	Wu Yi Cun Ou	RL	Liu Z, et al., 2020	96.51	RL
SS51	Li Chuan Ou	RL	Liu Z, et al., 2020	96.58	RL
SS52	Da He Tang Ou	RL	Liu Z, et al., 2020	96.08	RL
SS53	Shan Zhuang Er Hao	RL	Liu Z, et al., 2020	96.8	RL
SS54	Mian Cheng Duan Jie Ou	RL	Liu Z, et al., 2020	95.24	RL
SS55	Chang Zhou Piao Hua Ou	RL	Liu Z, et al., 2020	96.33	RL
SS56	Gao An Lian Ou	RL	Liu Z, et al., 2020	95.48	RL
SS57	Su Yu Da Zi Hong	RL	Liu Z, et al., 2020	96.57	RL
SS58	Han Yang Zhou Ou	RL	Liu Z, et al., 2020	97.04	RL
SS59	Da Nao Ke	RL	Liu Z, et al., 2020	96.32	RL
SS5	Gu Fu Bai Lian	RL	Liu Z, et al., 2020	94.89	RL
SS60	Jia Yu Ba Yue Zha	RL	Liu Z, et al., 2020	95.15	RL
SS61	Ma Kou Bai Lian	RL	Liu Z, et al., 2020	94.72	RL
SS62	Jing Men Chang Bai	RL	Liu Z, et al., 2020	96.74	RL
SS63	Bai Pao Zi	RL	Liu Z, et al., 2020	96.99	RL
SS64	Zou Ma Ling Bai Pao Zi	RL	Liu Z, et al., 2020	97.12	RL
SS65	Gui Lin Ou	RL	Liu Z, et al., 2020	95.91	RL
SS66	Jia Shan Ou	RL	Liu Z, et al., 2020	95.17	RL
SS67	Xia Lei Cun Ou	RL	Liu Z, et al., 2020	94.44	RL
SS68	Hong Shan Hong Lian	RL	Liu Z, et al., 2020	94.73	RL
SS69	Huai Yang Lian	RL	Liu Z, et al., 2020	96.95	RL
SS6	Long Bao Ou -2	RL	Liu Z, et al., 2020	95.5	RL
SS70	Jia Yu Ou	RL	Liu Z, et al., 2020	96.71	RL
SS72	Xiao Mao Jie	RL	Liu Z, et al., 2020	96.92	RL
SS73	Xiao Xi -2	RL	Liu Z, et al., 2020	96.29	RL
SS74	Zao Shi Ou	RL	Liu Z, et al., 2020	95.29	RL
SS75	Da Zi Hong	RL	Liu Z, et al., 2020	93.58	RL
SS76	Yang Xi Hu-2	RL	Liu Z, et al., 2020	96.37	RL
SS77	8581	RL	Liu Z, et al., 2020	94.78	RL
SS78	Guang Ming Ou	RL	Liu Z, et al., 2020	94.44	RL
SS79	Xi Chuan Cun Ou	RL	Liu Z, et al., 2020	95.4	RL
SS7	Fan Bei Zhou	RL	Liu Z, et al., 2020	95.43	RL
SS80	Da Mao Jie	RL	Liu Z, et al., 2020	95.98	RL
SS81	Xi Xiang Tang	RL	Liu Z, et al., 2020	96.03	RL
SS82	Wu Yang Bai Lian	RL	Liu Z, et al., 2020	95.35	RL
SS83	Chang Jie San Yi	RL	Liu Z, et al., 2020	94.84	RL
SS84	Xu Qiao Tian Ou	RL	Liu Z, et al., 2020	95.35	RL
SS85	Sha Geng Tang Ou	RL	Liu Z, et al., 2020	95.23	RL
SS86	Xu Zhou Bai Lian	RL	Liu Z, et al., 2020	95.1	RL
SS89	Hu Jing Tang Ou	RL	Liu Z, et al., 2020	96.34	RL
SS8	Zou Ma Yang Ou	RL	Liu Z, et al., 2020	93.94	RL
SS90	Nan Jing Bai He	RL	Liu Z, et al., 2020	96.58	RL
SS91	Jian Shui Ou	RL	Liu Z, et al., 2020	94.7	RL
SS93	Yun Meng Bai Lian	RL	Liu Z, et al., 2020	95.23	RL
SS94	Nan Yang Ou	RL	Liu Z, et al., 2020	96.26	RL
SS96	Nan She Hu Bai Lian	RL	Liu Z, et al., 2020	94.43	RL
SS98	Bei Jing Ou	RL	Liu Z, et al., 2020	94.63	RL
SS99	Xian Ning Bai Lian	RL	Liu Z, et al., 2020	94.26	RL
SS9	Sui Zhou Liu Yue Bao	RL	Liu Z, et al., 2020	95.23	RL
OS3	Bai Hua Jian Lian	SL	Liu Z, et al., 2020	92.9	SL
SRR4308643	Jianxuan17	SL	Huang L, et al., 2018	94.74	SL
SRR4308644	Xianglian	SL	Huang L, et al., 2018	95.31	FL
SRR5115279	Dong Gua Lian	SL	Li Y, et al., 2020	95.62	WL
SRR5115282	Wu Xi Lian	SL	Li Y, et al., 2020	94.56	SL
SRR5115284	Bai Xiang Lian	SL	Li Y, et al., 2020	93.68	SL
SRR5115288	Xuan Fu Rong 1	SL	Li Y, et al., 2020	92.73	SL
SRR5115291	Jin Fu Rong 2	SL	Li Y, et al., 2020	93.3	SL
SRR5115292	Tai Kong Lian 36	SL	Li Y, et al., 2020	93.9	SL
SRR5115298	Gan Lian 62	SL	Li Y, et al., 2020	93.74	SL
SRR5115300	Bai Ye Lian	SL	Li Y, et al., 2020	93.54	SL
SRR5115301	Xing Kong Mu Dan	SL	Li Y, et al., 2020	90.95	SL
SRR5115309	TZ 4	SL	Li Y, et al., 2020	91.61	SL
SRR5115313	Tu Xuan Lian	SL	Li Y, et al., 2020	93.62	SL
SRR5115316	Cun San Lian	SL	Li Y, et al., 2020	94.45	SL
SRR5115318	Hong Hua Jian Lian	SL	Li Y, et al., 2020	94.43	WL
SRR5115325	Fu Rong Lian	SL	Li Y, et al., 2020	92.66	SL
SRR5115326	Hong Xian Lian	SL	Li Y, et al., 2020	93.38	SL
SRR5115328	Bai Hua Jian Lian	SL	Li Y, et al., 2020	93.96	SL
SRR5115330	Chu Zhou Bai Lian	SL	Li Y, et al., 2020	91.9	SL
SRR5115331	Jian Xuan 17	SL	Li Y, et al., 2020	93.79	SL
SRR5115338	E Za 3	SL	Li Y, et al., 2020	93.32	SL
SRR5115340	Jing Guang 1	SL	Li Y, et al., 2020	91.82	SL
SRR5115342	TZ 1	SL	Li Y, et al., 2020	93.71	SL
SS110	Mian Cheng-2	SL	Liu Z, et al., 2020	93.15	SL
SS113	Guang Chang Bai Hua Lian	SL	Liu Z, et al., 2020	86.04	SL
SS115	Chu Zhou Bai Lian	SL	Liu Z, et al., 2020	93.12	SL
SS117	Yi Yang Bai Lian	SL	Liu Z, et al., 2020	93.51	SL
SS218	Hu Li Shi Di Ye Lian	SL	Liu Z, et al., 2020	93.29	SL
SS225	Xiang Lian	SL	Liu Z, et al., 2020	93.55	SL
SS234	E Zi Er Hao	SL	Liu Z, et al., 2020	94.11	SL
SS235	Tai kong Er Hao	SL	Liu Z, et al., 2020	93.96	SL
SS236	Zhejiang, PRC	SL			SL
SS237	Chong Lian 1	SL	Liu Z, et al., 2020	93.39	SL
SS239	Hong Hua Jian Lian	SL	Liu Z, et al., 2020	93.38	SL
SS240	Hua Pai Lian -2	SL	Liu Z, et al., 2020	93.03	SL
SS241	E Zi Yi Hao	SL	Liu Z, et al., 2020	93.82	SL
SS242	Tai Kong 36	SL	Liu Z, et al., 2020	93.94	SL
SS243	Xuan Lian	SL	Liu Z, et al., 2020	93.19	SL
SS244	Li Ye Hong Hua Lian	SL	Liu Z, et al., 2020	92.74	SL
SS245	Bao An Lian Zi Ou	SL	Liu Z, et al., 2020	92.85	SL
SS246	Hong Xiang Lian Dan Ban	SL	Liu Z, et al., 2020	92.86	SL
SS247	Hong Xiang Lian Chong Ban	SL	Liu Z, et al., 2020	92.74	SL
SS248	Gan Lian 62	SL	Liu Z, et al., 2020	92.94	SL
ss249	Bai Hua Xi Men Lian	SL	Liu Z, et al., 2020	88.2	SL
SS250	Tai Kong Yi Hao	SL	Liu Z, et al., 2020	86.5	SL
SS251	Tai Kong San Hao	SL	Liu Z, et al., 2020	92.82	SL
SS252	Heng Yang Shi Jiao Ou	SL	Liu Z, et al., 2020	92.15	SL
SS253	Jian Xuan 17 Hao	SL	Liu Z, et al., 2020	93.62	SL
SS254	Jian Xuan 35 Hao	SL	Liu Z, et al., 2020	91.74	SL
SS255	Man Tian Xing	SL	Liu Z, et al., 2020	92.89	SL
SS256	Jian Xuan 30 Hao	SL	Liu Z, et al., 2020	94	SL
SS257	Jin Fu Rong 1 Hao	SL	Liu Z, et al., 2020	90.29	SL
SS34	Gui Gang Bai Lian	SL	Liu Z, et al., 2020	92.71	SL
SS71	Zhang Jia Tai Bai Lian	SL	Liu Z, et al., 2020	94.78	SL
SRR4308648	Ti_6	TL	Huang L, et al., 2018	94.92	WL
SRR4308649	Zhigaowushang	TL	Huang L, et al., 2018	95.04	WL
SRR4308650	Fenhonglingxiao	TL	Huang L, et al., 2018	96.16	WL
SRR4308651	Donghonghua	TL	Huang L, et al., 2018	95.55	WL
OS2	Yao An Ou	WL	Liu Z, et al., 2020	95.01	WL
OS4	Gu Dai Lian	WL	Liu Z, et al., 2020	96.21	WL
OS6	Qing Mai Ye Lian	WL	Liu Z, et al., 2020	93.24	SL
OS7	Xi Lian Hua Cun Ye Ou	WL	Liu Z, et al., 2020	92.86	WL
SRR4308645	Weishanhonglian	WL	Huang L, et al., 2018	93.79	WL
SRR4308646	543 years wild lotus	WL	Huang L, et al., 2018	95.73	WL
SRR4308647	432 years wild lotus	WL	Huang L, et al., 2018	94.56	WL
SRR4308657	Heilongjianghonglian	WL	Huang L, et al., 2018	96.66	WL
SRR4308658	Puzheheibailian	WL	Huang L, et al., 2018	96.83	WL
SRR4308659	Baiyangdianhonglian	WL	Huang L, et al., 2018	96.55	WL
SRR4308660	Xihuhonglian	WL	Huang L, et al., 2018	96.96	WL
SRR5115280	Yin Ni Lian 2	WL	Li Y, et al., 2020	93.53	WL
SRR5115283	Tong Jiang Lian	WL	Li Y, et al., 2020	94.65	WL
SRR5115286	Yin Ni Lian 3	WL	Li Y, et al., 2020	92.89	WL
SRR5115289	Hong Hu Lian	WL	Li Y, et al., 2020	96.22	WL
SRR5115290	Xin Min Lian	WL	Li Y, et al., 2020	95.66	WL
SRR5115294	Pei Xian Lian	WL	Li Y, et al., 2020	96.01	WL
SRR5115297	Er Hai Lian	WL	Li Y, et al., 2020	95.25	FL
SRR5115303	Bai Yang Dian Lian	WL	Li Y, et al., 2020	95.41	WL
SRR5115304	Linkou lian	WL	Li Y, et al., 2020	91.09	WL
SRR5115306	Diao Cha Hu Lian	WL	Li Y, et al., 2020	97.1	WL
SRR5115307	Wei Shan Hu Lian	WL	Li Y, et al., 2020	95	WL
SRR5115310	Yin Ni Lian 5	WL	Li Y, et al., 2020	91.72	WL
SRR5115314	Lian Hu Lian	WL	Li Y, et al., 2020	95.36	WL
SRR5115315	Tai Guo Lian 6	WL	Li Y, et al., 2020	94.3	WL
SRR5115317	Fangchuan lian	WL	Li Y, et al., 2020	94.51	WL
SRR5115319	Chao Hu Lian	WL	Li Y, et al., 2020	96.29	WL
SRR5115329	Yin Ni Lian 4	WL	Li Y, et al., 2020	92.6	WL
SRR5115332	Hong Ze Hu Lian	WL	Li Y, et al., 2020	96.81	WL
SRR5115336	Yin Ni Lian 1	WL	Li Y, et al., 2020	95.04	WL
SRR5115341	Pu Zhe Hei Bai Lian	WL	Li Y, et al., 2020	94.86	WL
SRR5115344	Dong Ting Hu Lian	WL	Li Y, et al., 2020	97.03	WL
SRR5115346	Fang Zheng Lian	WL	Li Y, et al., 2020	93.14	WL
SS173	Guang Xi Ou	WL	Liu Z, et al., 2020	96.89	WL
SS174	Han Dan Yong Nian Xian Hong Hua Ou	WL	Liu Z, et al., 2020	97.04	WL
SS176	Yang Xi Hu-1	WL	Liu Z, et al., 2020	96.4	WL
SS179	Si Mao Dan Ban	WL	Liu Z, et al., 2020	95.38	WL
SS180	Hai Kou -1	WL	Liu Z, et al., 2020	95.38	WL
SS181	Lin Wuang Ou	WL	Liu Z, et al., 2020	94.09	WL
SS182	Pu Zhe Hei Sa Jin	WL	Liu Z, et al., 2020	95.56	WL
SS183	Pu Zhe Hei Bai Hua Liann	WL	Liu Z, et al., 2020	95.97	WL
SS184	Xing Kai Hu Ye Lian	WL	Liu Z, et al., 2020	96.86	WL
SS188	Tong Bu Wei Ye Lian	WL	Liu Z, et al., 2020	96.92	WL
SS190	Bai Yang Dian Hong Lian	WL	Liu Z, et al., 2020	96.43	WL
SS191	Qing Ling Hu Ye Lian	WL	Liu Z, et al., 2020	95.27	WL
SS192	Dong Gua Lian	WL	Liu Z, et al., 2020	96.15	WL
SS193	Pu Zhe Hei Hong Hua Lian	WL	Liu Z, et al., 2020	94.11	WL
SS194	Cai Cheng Tang Ye Lian	WL	Liu Z, et al., 2020	96.71	WL
SS195	Gong Zi Wei Ye Lian	WL	Liu Z, et al., 2020	96.84	WL
SS197	Zao Yuan Ye Lian	WL	Liu Z, et al., 2020	96.76	WL
SS198	Gao Feng Cun bai Hua Ye Lian	WL	Liu Z, et al., 2020	96.4	WL
SS202	Cang Hu Ye Lian	WL	Liu Z, et al., 2020	96.63	WL
SS203	Diao Cha Hu Ye Lian	WL	Liu Z, et al., 2020	95.18	WL
SS204	Hong Hu Ye Lian(Bin Hu)	WL	Liu Z, et al., 2020	95.32	WL
SS205	Cai Sang Hu Ye Lian-3	WL	Liu Z, et al., 2020	96.6	WL
SS206	Kolkata	WL	Liu Z, et al., 2020	96.64	WL
SS207	Tai Guo Tao Hong	WL	Liu Z, et al., 2020	96.46	WL
SS208	Nopchai-2	WL	Liu Z, et al., 2020	95.67	WL
SS209	Tai Guo Hong Hua Dan Ban	WL	Liu Z, et al., 2020	96.65	WL
SS210	Nopchai-1	WL	Liu Z, et al., 2020	95.29	WL
SS211	Yin Du Lian Ou	WL	Liu Z, et al., 2020	95.27	WL
SS212	Sentosa	WL	Liu Z, et al., 2020	96.28	WL
SS216	Man Gu Hong Hua Dan Ban	WL	Liu Z, et al., 2020	96.71	WL
SS217	South santoon-2	WL	Liu Z, et al., 2020	96.17	WL
SS220	Long Cheng Lian	WL	Liu Z, et al., 2020	96.39	WL
SS231	Zhu Ru Ye Ou	WL	Liu Z, et al., 2020	96.46	WL
SS232	Jiao Gang Hu Ye Lian	WL	Liu Z, et al., 2020	95.29	WL
SS233	Jiang Han Ou	WL	Liu Z, et al., 2020	96.33	WL
SS274	Dong Hu Hong	WL	Liu Z, et al., 2020	96.42	WL
SS285	Wei Shan Hong	WL	Liu Z, et al., 2020	96.95	WL
SS141	Cheng Gong-1	WL	Liu Z, et al., 2020	93.51	WL
SS142	Qian Ban Lian	WL	Liu Z, et al., 2020	94.6	WL
SS15	Jian Shui He Hua Geng	WL	Liu Z, et al., 2020	94.65	WL
SS196	Lian Hua Hu Ye Ou	WL	Liu Z, et al., 2020	96.73	WL
SS200	Yan Cheng Ye Lian	WL	Liu Z, et al., 2020	96.99	WL
SS201	Fu Tou Hu Ye Lian	WL	Liu Z, et al., 2020	93.53	WL
SS20	Yun Nan Ou	WL	Liu Z, et al., 2020	94.9	WL
SS214	Tai Guo Ye Sheng Bai Hua Lian	WL	Liu Z, et al., 2020	93.47	SL
SS228	Jiu Qu Jiang Ye Ou	WL	Liu Z, et al., 2020	92.73	SL
SS275	Yu Xi-2	WL	Liu Z, et al., 2020	93.76	WL
SS303	Cheng Gong-2	WL	Liu Z, et al., 2020	94.17	WL
ss32	Yu Xi-1	WL	Liu Z, et al., 2020	91.8	WL
SS87	Cheng Jiang Ou	WL	Liu Z, et al., 2020	95.37	WL
SS88	Jiang Wei Hong Hua	WL	Liu Z, et al., 2020	94.33	WL
SS92	Shi Bei Ou	WL	Liu Z, et al., 2020	95.31	WL
SS97	Cheng Jiang Ji Hua Ou	WL	Liu Z, et al., 2020	93.4	WL
