# Supplementary material for: Exploring domestication pattern in lotus: insights from dispensable genome assembly
Source: Front Plant Sci. 2023 Nov 16;14:1294033. doi: 10.3389/fpls.2023.1294033 (PMC10687544; doi:10.3389/fpls.2023.1294033)
Supplement: Supplementary file 9 [file Table_2.xlsx]

## Sheet: all
Table S2. Detailed information of unmapped sequences in lotus accessions. FL, flower lotus; RL, rhizome lotus; SL, seed lotus; WL, wild lotus.
Sample	Accession	Subgroup	num_seqs	sum_len
SRR4308644_1	SRR4308644	FL	51688	7606854
SRR4308644_2	SRR4308644	FL	51688	7239976
SRR4308655_1	SRR4308655	FL	57169	8427585
SRR4308655_2	SRR4308655	FL	57169	8333336
SRR4308656_1	SRR4308656	FL	143420	17917826
SRR4308656_2	SRR4308656	FL	143420	17917826
SRR5115281_1	SRR5115281	FL	265369	33113066
SRR5115281_2	SRR5115281	FL	265369	33113066
SRR5115295_1	SRR5115295	FL	220884	27567182
SRR5115295_2	SRR5115295	FL	220884	27567182
SRR5115297_1	SRR5115297	FL	246221	30714136
SRR5115297_2	SRR5115297	FL	246221	30714136
SRR5115299_1	SRR5115299	FL	253531	31636677
SRR5115299_2	SRR5115299	FL	253531	31636677
SRR5115305_1	SRR5115305	FL	182924	22816745
SRR5115305_2	SRR5115305	FL	182924	22816745
SRR5115335_1	SRR5115335	FL	277467	34626598
SRR5115335_2	SRR5115335	FL	277467	34626598
SRR5115337_1	SRR5115337	FL	255349	31864878
SRR5115337_2	SRR5115337	FL	255349	31864878
SRR5115339_1	SRR5115339	FL	207362	25878284
SRR5115339_2	SRR5115339	FL	207362	25878284
SS258_1	SS258	FL	164024	14757359
SS258_2	SS258	FL	164024	14757359
SS260_1	SS260	FL	141655	12746283
SS260_2	SS260	FL	141655	12746283
SS262_1	SS262	FL	218730	19679763
SS262_2	SS262	FL	218730	19679763
SS263_1	SS263	FL	126105	11346027
SS263_2	SS263	FL	126105	11346027
SS266_1	SS266	FL	281451	25321480
SS266_2	SS266	FL	281451	25321480
SS267_1	SS267	FL	190600	17149556
SS267_2	SS267	FL	190600	17149556
SS268_1	SS268	FL	135422	12184733
SS268_2	SS268	FL	135422	12184733
SS269_1	SS269	FL	152316	13705971
SS269_2	SS269	FL	152316	13705971
SS271_1	SS271	FL	122653	11035690
SS271_2	SS271	FL	122653	11035690
SS273_1	SS273	FL	137852	12404790
SS273_2	SS273	FL	137852	12404790
SS276_1	SS276	FL	195956	17632274
SS276_2	SS276	FL	195956	17632274
ss277_1	ss277	FL	505018	45445432
ss277_2	ss277	FL	505018	45445432
SS278_1	SS278	FL	180998	16287577
SS278_2	SS278	FL	180998	16287577
SS280_1	SS280	FL	170547	15346465
SS280_2	SS280	FL	170547	15346465
SS284_1	SS284	FL	137239	12349659
SS284_2	SS284	FL	137239	12349659
SS286_1	SS286	FL	161178	14503127
SS286_2	SS286	FL	161178	14503127
SS287_1	SS287	FL	133246	11990426
SS287_2	SS287	FL	133246	11990426
SS288_1	SS288	FL	152965	13764332
SS288_2	SS288	FL	152965	13764332
SS289_1	SS289	FL	115332	10376929
SS289_2	SS289	FL	115332	10376929
SS291_1	SS291	FL	126514	11382988
SS291_2	SS291	FL	126514	11382988
SS292_1	SS292	FL	170744	15362245
SS292_2	SS292	FL	170744	15362245
SS293_1	SS293	FL	141117	12697396
SS293_2	SS293	FL	141117	12697396
SS294_1	SS294	FL	170273	15322345
SS294_2	SS294	FL	170273	15322345
SS295_1	SS295	FL	154654	13914814
SS295_2	SS295	FL	154654	13914814
SS297_1	SS297	FL	114805	10328986
SS297_2	SS297	FL	114805	10328986
SS298_1	SS298	FL	147879	13304432
SS298_2	SS298	FL	147879	13304432
SS299_1	SS299	FL	200057	18001690
SS299_2	SS299	FL	200057	18001690
SS300_1	SS300	FL	202706	18236076
SS300_2	SS300	FL	202706	18236076
SS301_1	SS301	FL	130271	11722341
SS301_2	SS301	FL	130271	11722341
SS302_1	SS302	FL	169541	15255643
SS302_2	SS302	FL	169541	15255643
SS304_1	SS304	FL	184370	16588632
SS304_2	SS304	FL	184370	16588632
SS306_1	SS306	FL	155139	13956946
SS306_2	SS306	FL	155139	13956946
ss309_1	ss309	FL	395324	35574411
ss309_2	ss309	FL	395324	35574411
OS1_1	OS1	RL	1233280	110983731
OS1_2	OS1	RL	1233280	110983731
SRR4308653_1	SRR4308653	RL	103785	12968321
SRR4308653_2	SRR4308653	RL	103785	12968321
SRR4308654_1	SRR4308654	RL	44979	6648506
SRR4308654_2	SRR4308654	RL	44979	6523629
SRR5115278_1	SRR5115278	RL	155660	19414867
SRR5115278_2	SRR5115278	RL	155660	19414867
SRR5115285_1	SRR5115285	RL	237812	29675982
SRR5115285_2	SRR5115285	RL	237812	29675982
SRR5115293_1	SRR5115293	RL	190597	23787375
SRR5115293_2	SRR5115293	RL	190597	23787375
SRR5115296_1	SRR5115296	RL	232885	29068999
SRR5115296_2	SRR5115296	RL	232885	29068999
SRR5115308_1	SRR5115308	RL	165594	20662672
SRR5115308_2	SRR5115308	RL	165594	20662672
SRR5115312_1	SRR5115312	RL	294104	36698549
SRR5115312_2	SRR5115312	RL	294104	36698549
SRR5115320_1	SRR5115320	RL	179599	22409304
SRR5115320_2	SRR5115320	RL	179599	22409304
SRR5115321_1	SRR5115321	RL	262987	32814636
SRR5115321_2	SRR5115321	RL	262987	32814636
SRR5115322_1	SRR5115322	RL	255258	31859482
SRR5115322_2	SRR5115322	RL	255258	31859482
SRR5115323_1	SRR5115323	RL	215529	26904997
SRR5115323_2	SRR5115323	RL	215529	26904997
SRR5115333_1	SRR5115333	RL	185155	23102585
SRR5115333_2	SRR5115333	RL	185155	23102585
SRR5115334_1	SRR5115334	RL	174503	21774363
SRR5115334_2	SRR5115334	RL	174503	21774363
SRR5115343_1	SRR5115343	RL	233674	29169771
SRR5115343_2	SRR5115343	RL	233674	29169771
SS1_1	SS1	RL	180764	16265259
SS1_2	SS1	RL	180764	16265259
SS10_1	SS10	RL	174462	15699555
SS10_2	SS10	RL	174462	15699555
SS100_1	SS100	RL	154426	13893884
SS100_2	SS100	RL	154426	13893884
SS101_1	SS101	RL	137181	12344248
SS101_2	SS101	RL	137181	12344248
SS102_1	SS102	RL	170223	15315320
SS102_2	SS102	RL	170223	15315320
SS103_1	SS103	RL	141173	12703148
SS103_2	SS103	RL	141173	12703148
SS104_1	SS104	RL	189922	17090767
SS104_2	SS104	RL	189922	17090767
SS105_1	SS105	RL	149244	13424020
SS105_2	SS105	RL	149244	13424020
SS106_1	SS106	RL	169160	15220562
SS106_2	SS106	RL	169160	15220562
SS107_1	SS107	RL	162118	14586563
SS107_2	SS107	RL	162118	14586563
SS108_1	SS108	RL	139782	12578277
SS108_2	SS108	RL	139782	12578277
SS109_1	SS109	RL	119650	10767175
SS109_2	SS109	RL	119650	10767175
SS11_1	SS11	RL	163018	14669638
SS11_2	SS11	RL	163018	14669638
SS114_1	SS114	RL	123888	11148867
SS114_2	SS114	RL	123888	11148867
ss116_1	ss116	RL	276950	24922872
ss116_2	ss116	RL	276950	24922872
SS118_1	SS118	RL	135780	12217913
SS118_2	SS118	RL	135780	12217913
SS119_1	SS119	RL	112826	10153307
SS119_2	SS119	RL	112826	10153307
SS12_1	SS12	RL	125487	11292589
SS12_2	SS12	RL	125487	11292589
SS120_1	SS120	RL	111172	10003441
SS120_2	SS120	RL	111172	10003441
SS121_1	SS121	RL	107201	9646105
SS121_2	SS121	RL	107201	9646105
SS122_1	SS122	RL	137330	12357269
SS122_2	SS122	RL	137330	12357269
SS123_1	SS123	RL	121499	10933604
SS123_2	SS123	RL	121499	10933604
SS124_1	SS124	RL	123014	11070605
SS124_2	SS124	RL	123014	11070605
SS125_1	SS125	RL	135553	12198351
SS125_2	SS125	RL	135553	12198351
SS126_1	SS126	RL	94173	8472952
SS126_2	SS126	RL	94173	8472952
SS127_1	SS127	RL	148769	13384593
SS127_2	SS127	RL	148769	13384593
SS128_1	SS128	RL	125703	11309615
SS128_2	SS128	RL	125703	11309615
SS129_1	SS129	RL	128272	11542315
SS129_2	SS129	RL	128272	11542315
SS13_1	SS13	RL	205810	18519419
SS13_2	SS13	RL	205810	18519419
SS130_1	SS130	RL	137196	12346290
SS130_2	SS130	RL	137196	12346290
SS131_1	SS131	RL	192551	17326117
SS131_2	SS131	RL	192551	17326117
SS132_1	SS132	RL	209499	18853041
SS132_2	SS132	RL	209499	18853041
SS133_1	SS133	RL	394785	35523266
SS133_2	SS133	RL	394785	35523266
SS134_1	SS134	RL	120000	10797437
SS134_2	SS134	RL	120000	10797437
SS135_1	SS135	RL	136162	12253073
SS135_2	SS135	RL	136162	12253073
SS136_1	SS136	RL	132518	11924189
SS136_2	SS136	RL	132518	11924189
SS137_1	SS137	RL	169280	15232458
SS137_2	SS137	RL	169280	15232458
SS138_1	SS138	RL	149282	13430969
SS138_2	SS138	RL	149282	13430969
SS139_1	SS139	RL	259732	23374183
SS139_2	SS139	RL	259732	23374183
SS14_1	SS14	RL	172031	15481181
SS14_2	SS14	RL	172031	15481181
SS140_1	SS140	RL	302411	27215300
SS140_2	SS140	RL	302411	27215300
SS143_1	SS143	RL	132179	11893296
SS143_2	SS143	RL	132179	11893296
SS145_1	SS145	RL	190185	17112064
SS145_2	SS145	RL	190185	17112064
SS146_1	SS146	RL	170202	15316728
SS146_2	SS146	RL	170202	15316728
SS147_1	SS147	RL	193497	17412715
SS147_2	SS147	RL	193497	17412715
SS148_1	SS148	RL	205534	18496328
SS148_2	SS148	RL	205534	18496328
SS149_1	SS149	RL	183936	16551346
SS149_2	SS149	RL	183936	16551346
SS150_1	SS150	RL	174945	15742277
SS150_2	SS150	RL	174945	15742277
SS151_1	SS151	RL	227761	20474097
SS151_2	SS151	RL	227761	20474097
SS152_1	SS152	RL	293103	26377839
SS152_2	SS152	RL	293103	26377839
SS153_1	SS153	RL	123035	11070991
SS153_2	SS153	RL	123035	11070991
SS154_1	SS154	RL	186825	16812334
SS154_2	SS154	RL	186825	16812334
SS155_1	SS155	RL	153010	13769387
SS155_2	SS155	RL	153010	13769387
SS156_1	SS156	RL	149866	13487204
SS156_2	SS156	RL	149866	13487204
SS157_1	SS157	RL	139103	12518119
SS157_2	SS157	RL	139103	12518119
SS158_1	SS158	RL	180578	16249045
SS158_2	SS158	RL	180578	16249045
ss159_1	ss159	RL	370945	33382570
ss159_2	ss159	RL	370945	33382570
SS16_1	SS16	RL	216751	19497470
SS16_2	SS16	RL	216751	19497470
SS160_1	SS160	RL	179374	16141366
SS160_2	SS160	RL	179374	16141366
SS161_1	SS161	RL	161196	14503229
SS161_2	SS161	RL	161196	14503229
SS162_1	SS162	RL	182913	16460457
SS162_2	SS162	RL	182913	16460457
SS163_1	SS163	RL	201317	18117043
SS163_2	SS163	RL	201317	18117043
SS164_1	SS164	RL	213483	19209929
SS164_2	SS164	RL	213483	19209929
SS165_1	SS165	RL	224678	20219723
SS165_2	SS165	RL	224678	20219723
SS167_1	SS167	RL	190262	17118433
SS167_2	SS167	RL	190262	17118433
SS168_1	SS168	RL	186193	16755995
SS168_2	SS168	RL	186193	16755995
SS169_1	SS169	RL	180060	16204023
SS169_2	SS169	RL	180060	16204023
ss17_1	ss17	RL	255351	22977825
ss17_2	ss17	RL	255351	22977825
SS170_1	SS170	RL	191385	17221198
SS170_2	SS170	RL	191385	17221198
SS172_1	SS172	RL	230379	20727783
SS172_2	SS172	RL	230379	20727783
SS18_1	SS18	RL	166214	14958077
SS18_2	SS18	RL	166214	14958077
SS2_1	SS2	RL	147478	13269791
SS2_2	SS2	RL	147478	13269791
SS21_1	SS21	RL	109810	9879244
SS21_2	SS21	RL	109810	9879244
SS219_1	SS219	RL	193043	17369515
SS219_2	SS219	RL	193043	17369515
SS22_1	SS22	RL	258024	23211008
SS22_2	SS22	RL	258024	23211008
ss221_1	ss221	RL	449665	40465272
ss221_2	ss221	RL	449665	40465272
SS222_1	SS222	RL	334576	30105790
SS222_2	SS222	RL	334576	30105790
ss223_1	ss223	RL	643843	57941308
ss223_2	ss223	RL	643843	57941308
SS224_1	SS224	RL	220868	19874691
SS224_2	SS224	RL	220868	19874691
SS227_1	SS227	RL	312350	28107445
SS227_2	SS227	RL	312350	28107445
SS229_1	SS229	RL	317609	28581965
SS229_2	SS229	RL	317609	28581965
SS23_1	SS23	RL	139258	12530885
SS23_2	SS23	RL	139258	12530885
ss230_1	ss230	RL	273557	24617022
ss230_2	ss230	RL	273557	24617022
SS24_1	SS24	RL	117827	10601882
SS24_2	SS24	RL	117827	10601882
SS25_1	SS25	RL	188551	16965976
SS25_2	SS25	RL	188551	16965976
SS26_1	SS26	RL	123642	11126018
SS26_2	SS26	RL	123642	11126018
SS27_1	SS27	RL	108205	9735932
SS27_2	SS27	RL	108205	9735932
SS28_1	SS28	RL	187522	16874241
SS28_2	SS28	RL	187522	16874241
ss29_1	ss29	RL	900123	81007326
ss29_2	ss29	RL	900123	81007326
SS3_1	SS3	RL	178393	16049836
SS3_2	SS3	RL	178393	16049836
SS30_1	SS30	RL	136986	12325756
SS30_2	SS30	RL	136986	12325756
SS31_1	SS31	RL	159293	14334519
SS31_2	SS31	RL	159293	14334519
SS313_1	SS313	RL	117890	10607060
SS313_2	SS313	RL	117890	10607060
SS314_1	SS314	RL	154807	13929600
SS314_2	SS314	RL	154807	13929600
SS316_1	SS316	RL	178992	16104754
SS316_2	SS316	RL	178992	16104754
SS317_1	SS317	RL	199531	17953955
SS317_2	SS317	RL	199531	17953955
SS318_1	SS318	RL	251699	22650530
SS318_2	SS318	RL	251699	22650530
SS35_1	SS35	RL	112849	10154191
SS35_2	SS35	RL	112849	10154191
SS36_1	SS36	RL	242494	21820270
SS36_2	SS36	RL	242494	21820270
SS37_1	SS37	RL	116739	10505046
SS37_2	SS37	RL	116739	10505046
SS38_1	SS38	RL	119394	10744297
SS38_2	SS38	RL	119394	10744297
SS39_1	SS39	RL	146736	13204944
SS39_2	SS39	RL	146736	13204944
SS4_1	SS4	RL	213428	19203097
SS4_2	SS4	RL	213428	19203097
SS40_1	SS40	RL	154936	13942871
SS40_2	SS40	RL	154936	13942871
SS42_1	SS42	RL	142678	12839555
SS42_2	SS42	RL	142678	12839555
SS43_1	SS43	RL	148428	13357473
SS43_2	SS43	RL	148428	13357473
SS44_1	SS44	RL	108648	9776034
SS44_2	SS44	RL	108648	9776034
SS45_1	SS45	RL	132679	11939475
SS45_2	SS45	RL	132679	11939475
SS46_1	SS46	RL	119280	10732144
SS46_2	SS46	RL	119280	10732144
SS47_1	SS47	RL	234895	21136965
SS47_2	SS47	RL	234895	21136965
SS48_1	SS48	RL	130096	11707866
SS48_2	SS48	RL	130096	11707866
SS49_1	SS49	RL	157750	14196095
SS49_2	SS49	RL	157750	14196095
SS5_1	SS5	RL	164075	14762769
SS5_2	SS5	RL	164075	14762769
SS50_1	SS50	RL	140646	12656197
SS50_2	SS50	RL	140646	12656197
SS51_1	SS51	RL	140305	12626367
SS51_2	SS51	RL	140305	12626367
SS52_1	SS52	RL	152079	13683748
SS52_2	SS52	RL	152079	13683748
SS53_1	SS53	RL	123208	11087315
SS53_2	SS53	RL	123208	11087315
SS54_1	SS54	RL	117937	10611819
SS54_2	SS54	RL	117937	10611819
SS55_1	SS55	RL	180563	16246209
SS55_2	SS55	RL	180563	16246209
SS56_1	SS56	RL	113320	10197414
SS56_2	SS56	RL	113320	10197414
SS57_1	SS57	RL	110747	9966090
SS57_2	SS57	RL	110747	9966090
SS58_1	SS58	RL	91000	8188659
SS58_2	SS58	RL	91000	8188659
SS59_1	SS59	RL	131660	11847881
SS59_2	SS59	RL	131660	11847881
SS6_1	SS6	RL	156288	14063938
SS6_2	SS6	RL	156288	14063938
SS60_1	SS60	RL	153388	13801231
SS60_2	SS60	RL	153388	13801231
SS61_1	SS61	RL	143722	12927322
SS61_2	SS61	RL	143722	12927322
SS62_1	SS62	RL	126128	11347389
SS62_2	SS62	RL	126128	11347389
SS63_1	SS63	RL	101956	9174212
SS63_2	SS63	RL	101956	9174212
SS64_1	SS64	RL	119912	10789714
SS64_2	SS64	RL	119912	10789714
SS65_1	SS65	RL	167284	15052692
SS65_2	SS65	RL	167284	15052692
SS66_1	SS66	RL	229714	20669741
SS66_2	SS66	RL	229714	20669741
SS67_1	SS67	RL	266965	24022129
SS67_2	SS67	RL	266965	24022129
SS68_1	SS68	RL	171769	15457086
SS68_2	SS68	RL	171769	15457086
SS69_1	SS69	RL	129268	11631045
SS69_2	SS69	RL	129268	11631045
SS7_1	SS7	RL	188952	17002394
SS7_2	SS7	RL	188952	17002394
SS70_1	SS70	RL	110856	9975817
SS70_2	SS70	RL	110856	9975817
SS72_1	SS72	RL	134318	12086703
SS72_2	SS72	RL	134318	12086703
SS73_1	SS73	RL	112578	10130801
SS73_2	SS73	RL	112578	10130801
SS74_1	SS74	RL	117074	10534875
SS74_2	SS74	RL	117074	10534875
SS75_1	SS75	RL	163768	14737638
SS75_2	SS75	RL	163768	14737638
SS76_1	SS76	RL	126595	11391644
SS76_2	SS76	RL	126595	11391644
SS77_1	SS77	RL	131755	11857349
SS77_2	SS77	RL	131755	11857349
SS78_1	SS78	RL	277272	24950032
SS78_2	SS78	RL	277272	24950032
SS79_1	SS79	RL	234851	21135362
SS79_2	SS79	RL	234851	21135362
SS8_1	SS8	RL	157893	14208451
SS8_2	SS8	RL	157893	14208451
SS80_1	SS80	RL	148086	13326804
SS80_2	SS80	RL	148086	13326804
SS81_1	SS81	RL	137423	12366243
SS81_2	SS81	RL	137423	12366243
SS82_1	SS82	RL	190266	17120863
SS82_2	SS82	RL	190266	17120863
SS83_1	SS83	RL	319013	28701951
SS83_2	SS83	RL	319013	28701951
SS84_1	SS84	RL	176049	15843204
SS84_2	SS84	RL	176049	15843204
SS85_1	SS85	RL	195013	17549479
SS85_2	SS85	RL	195013	17549479
SS86_1	SS86	RL	217496	19573617
SS86_2	SS86	RL	217496	19573617
SS89_1	SS89	RL	146390	13172714
SS89_2	SS89	RL	146390	13172714
SS9_1	SS9	RL	159987	14397374
SS9_2	SS9	RL	159987	14397374
SS90_1	SS90	RL	134579	12110672
SS90_2	SS90	RL	134579	12110672
SS91_1	SS91	RL	130084	11705633
SS91_2	SS91	RL	130084	11705633
SS93_1	SS93	RL	211743	19055283
SS93_2	SS93	RL	211743	19055283
SS94_1	SS94	RL	157041	14131932
SS94_2	SS94	RL	157041	14131932
SS96_1	SS96	RL	163225	14688343
SS96_2	SS96	RL	163225	14688343
SS98_1	SS98	RL	197843	17804299
SS98_2	SS98	RL	197843	17804299
SS99_1	SS99	RL	186524	16783171
SS99_2	SS99	RL	186524	16783171
OS3_1	OS3	SL	1471007	132370667
OS3_2	OS3	SL	1471007	132370667
OS6_1	OS6	SL	1499175	134890142
OS6_2	OS6	SL	1499175	134890142
SRR4308643_1	SRR4308643	SL	155168	19384711
SRR4308643_2	SRR4308643	SL	155168	19384711
SRR5115282_1	SRR5115282	SL	245420	30633778
SRR5115282_2	SRR5115282	SL	245420	30633778
SRR5115284_1	SRR5115284	SL	237146	29593552
SRR5115284_2	SRR5115284	SL	237146	29593552
SRR5115288_1	SRR5115288	SL	238606	29771355
SRR5115288_2	SRR5115288	SL	238606	29771355
SRR5115291_1	SRR5115291	SL	265233	33091577
SRR5115291_2	SRR5115291	SL	265233	33091577
SRR5115292_1	SRR5115292	SL	219294	27363576
SRR5115292_2	SRR5115292	SL	219294	27363576
SRR5115298_1	SRR5115298	SL	225297	28101251
SRR5115298_2	SRR5115298	SL	225297	28101251
SRR5115300_1	SRR5115300	SL	263398	32869139
SRR5115300_2	SRR5115300	SL	263398	32869139
SRR5115301_1	SRR5115301	SL	249594	31139002
SRR5115301_2	SRR5115301	SL	249594	31139002
SRR5115302_1	SRR5115302	SL	297025	37058029
SRR5115302_2	SRR5115302	SL	297025	37058029
SRR5115309_1	SRR5115309	SL	345881	42941349
SRR5115309_2	SRR5115309	SL	345881	42941349
SRR5115313_1	SRR5115313	SL	281800	35159383
SRR5115313_2	SRR5115313	SL	281800	35159383
SRR5115316_1	SRR5115316	SL	256639	32013765
SRR5115316_2	SRR5115316	SL	256639	32013765
SRR5115325_1	SRR5115325	SL	252072	31457055
SRR5115325_2	SRR5115325	SL	252072	31457055
SRR5115326_1	SRR5115326	SL	312600	39002538
SRR5115326_2	SRR5115326	SL	312600	39002538
SRR5115327_1	SRR5115327	SL	287848	35918871
SRR5115327_2	SRR5115327	SL	287848	35918871
SRR5115328_1	SRR5115328	SL	245615	30649562
SRR5115328_2	SRR5115328	SL	245615	30649562
SRR5115330_1	SRR5115330	SL	287492	35868839
SRR5115330_2	SRR5115330	SL	287492	35868839
SRR5115331_1	SRR5115331	SL	279009	34812512
SRR5115331_2	SRR5115331	SL	279009	34812512
SRR5115338_1	SRR5115338	SL	751340	93688875
SRR5115338_2	SRR5115338	SL	751340	93688875
SRR5115340_1	SRR5115340	SL	241841	30175821
SRR5115340_2	SRR5115340	SL	241841	30175821
SRR5115342_1	SRR5115342	SL	275332	34341126
SRR5115342_2	SRR5115342	SL	275332	34341126
SRR5115345_1	SRR5115345	SL	264185	32973294
SRR5115345_2	SRR5115345	SL	264185	32973294
SS110_1	SS110	SL	187576	16876171
SS110_2	SS110	SL	187576	16876171
SS113_1	SS113	SL	1826124	164307386
SS113_2	SS113	SL	1826124	164307386
SS115_1	SS115	SL	303757	27319100
SS115_2	SS115	SL	303757	27319100
SS117_1	SS117	SL	230978	20781091
SS117_2	SS117	SL	230978	20781091
SS214_1	SS214	SL	161328	14514824
SS214_2	SS214	SL	161328	14514824
SS218_1	SS218	SL	225601	20297248
SS218_2	SS218	SL	225601	20297248
SS225_1	SS225	SL	227264	20448153
SS225_2	SS225	SL	227264	20448153
SS228_1	SS228	SL	183273	16489554
SS228_2	SS228	SL	183273	16489554
SS234_1	SS234	SL	208993	18804562
SS234_2	SS234	SL	208993	18804562
SS235_1	SS235	SL	165379	14879746
SS235_2	SS235	SL	165379	14879746
SS236_1	SS236	SL	168354	14976487
SS236_2	SS236	SL	168354	14976487
SS237_1	SS237	SL	232750	20942095
SS237_2	SS237	SL	232750	20942095
SS239_1	SS239	SL	168938	15199750
SS239_2	SS239	SL	168938	15199750
SS240_1	SS240	SL	274028	24652298
SS240_2	SS240	SL	274028	24652298
SS241_1	SS241	SL	330353	29721738
SS241_2	SS241	SL	330353	29721738
SS242_1	SS242	SL	166786	14993137
SS242_2	SS242	SL	166786	14993137
SS243_1	SS243	SL	247844	22298949
SS243_2	SS243	SL	247844	22298949
SS244_1	SS244	SL	170984	15384709
SS244_2	SS244	SL	170984	15384709
SS245_1	SS245	SL	258245	23235371
SS245_2	SS245	SL	258245	23235371
SS246_1	SS246	SL	201174	18101320
SS246_2	SS246	SL	201174	18101320
SS247_1	SS247	SL	270016	24296445
SS247_2	SS247	SL	270016	24296445
SS248_1	SS248	SL	166997	15025520
SS248_2	SS248	SL	166997	15025520
ss249_1	ss249	SL	727356	65455227
ss249_2	ss249	SL	727356	65455227
SS250_1	SS250	SL	1165241	104840961
SS250_2	SS250	SL	1165241	104840961
SS251_1	SS251	SL	310044	27896870
SS251_2	SS251	SL	310044	27896870
SS252_1	SS252	SL	235559	21194477
SS252_2	SS252	SL	235559	21194477
SS253_1	SS253	SL	201382	18120251
SS253_2	SS253	SL	201382	18120251
SS254_1	SS254	SL	306334	27563495
SS254_2	SS254	SL	306334	27563495
SS255_1	SS255	SL	213731	19230275
SS255_2	SS255	SL	213731	19230275
SS256_1	SS256	SL	235026	21147457
SS256_2	SS256	SL	235026	21147457
SS257_1	SS257	SL	205038	18448923
SS257_2	SS257	SL	205038	18448923
SS34_1	SS34	SL	208018	18717766
SS34_2	SS34	SL	208018	18717766
SS71_1	SS71	SL	130403	11731608
SS71_2	SS71	SL	130403	11731608
OS2_1	OS2	WL	1075950	96822621
OS2_2	OS2	WL	1075950	96822621
OS4_1	OS4	WL	977324	87956059
OS4_2	OS4	WL	977324	87956059
OS7_1	OS7	WL	1502401	135147440
OS7_2	OS7	WL	1502401	135147440
SRR4308645_1	SRR4308645	WL	129586	19370039
SRR4308645_2	SRR4308645	WL	129586	18976405
SRR4308646_1	SRR4308646	WL	249407	34887534
SRR4308646_2	SRR4308646	WL	249407	34480768
SRR4308647_1	SRR4308647	WL	334798	48102317
SRR4308647_2	SRR4308647	WL	334798	47517530
SRR4308648_1	SRR4308648	WL	177929	26118427
SRR4308648_2	SRR4308648	WL	177929	25682981
SRR4308649_1	SRR4308649	WL	20899	3096594
SRR4308649_2	SRR4308649	WL	20899	3010749
SRR4308650_1	SRR4308650	WL	174894	21854134
SRR4308650_2	SRR4308650	WL	174894	21854134
SRR4308651_1	SRR4308651	WL	162282	20272935
SRR4308651_2	SRR4308651	WL	162282	20272935
SRR4308657_1	SRR4308657	WL	60625	8938607
SRR4308657_2	SRR4308657	WL	60625	8808849
SRR4308658_1	SRR4308658	WL	68156	10050840
SRR4308658_2	SRR4308658	WL	68156	9953331
SRR4308659_1	SRR4308659	WL	68076	9893080
SRR4308659_2	SRR4308659	WL	68076	9777298
SRR4308660_1	SRR4308660	WL	76910	11356413
SRR4308660_2	SRR4308660	WL	76910	11253611
SRR5115279_1	SRR5115279	WL	235263	29345618
SRR5115279_2	SRR5115279	WL	235263	29345618
SRR5115280_1	SRR5115280	WL	303243	37859000
SRR5115280_2	SRR5115280	WL	303243	37859000
SRR5115283_1	SRR5115283	WL	256588	32013372
SRR5115283_2	SRR5115283	WL	256588	32013372
SRR5115286_1	SRR5115286	WL	332827	41542541
SRR5115286_2	SRR5115286	WL	332827	41542541
SRR5115289_1	SRR5115289	WL	218119	27211745
SRR5115289_2	SRR5115289	WL	218119	27211745
SRR5115290_1	SRR5115290	WL	848164	105904839
SRR5115290_2	SRR5115290	WL	848164	105904839
SRR5115294_1	SRR5115294	WL	183453	22877891
SRR5115294_2	SRR5115294	WL	183453	22877891
SRR5115303_1	SRR5115303	WL	157001	19582720
SRR5115303_2	SRR5115303	WL	157001	19582720
SRR5115304_1	SRR5115304	WL	354745	44287558
SRR5115304_2	SRR5115304	WL	354745	44287558
SRR5115306_1	SRR5115306	WL	188943	23562708
SRR5115306_2	SRR5115306	WL	188943	23562708
SRR5115307_1	SRR5115307	WL	226241	28226319
SRR5115307_2	SRR5115307	WL	226241	28226319
SRR5115310_1	SRR5115310	WL	398434	49654529
SRR5115310_2	SRR5115310	WL	398434	49654529
SRR5115311_1	SRR5115311	WL	221945	27691448
SRR5115311_2	SRR5115311	WL	221945	27691448
SRR5115314_1	SRR5115314	WL	205732	25662514
SRR5115314_2	SRR5115314	WL	205732	25662514
SRR5115315_1	SRR5115315	WL	224282	27953475
SRR5115315_2	SRR5115315	WL	224282	27953475
SRR5115317_1	SRR5115317	WL	1008587	125482482
SRR5115317_2	SRR5115317	WL	1008587	125482482
SRR5115318_1	SRR5115318	WL	210294	26244613
SRR5115318_2	SRR5115318	WL	210294	26244613
SRR5115319_1	SRR5115319	WL	203711	25403378
SRR5115319_2	SRR5115319	WL	203711	25403378
SRR5115329_1	SRR5115329	WL	892232	111333307
SRR5115329_2	SRR5115329	WL	892232	111333307
SRR5115332_1	SRR5115332	WL	213500	26623747
SRR5115332_2	SRR5115332	WL	213500	26623747
SRR5115336_1	SRR5115336	WL	540598	67346551
SRR5115336_2	SRR5115336	WL	540598	67346551
SRR5115341_1	SRR5115341	WL	205326	25584262
SRR5115341_2	SRR5115341	WL	205326	25584262
SRR5115344_1	SRR5115344	WL	159990	19944544
SRR5115344_2	SRR5115344	WL	159990	19944544
SRR5115346_1	SRR5115346	WL	274250	34218042
SRR5115346_2	SRR5115346	WL	274250	34218042
SS111_1	SS111	WL	157631	14183696
SS111_2	SS111	WL	157631	14183696
SS112_1	SS112	WL	190722	17161497
SS112_2	SS112	WL	190722	17161497
SS141_1	SS141	WL	254380	22888803
SS141_2	SS141	WL	254380	22888803
SS142_1	SS142	WL	221191	19904604
SS142_2	SS142	WL	221191	19904604
SS15_1	SS15	WL	162455	14617686
SS15_2	SS15	WL	162455	14617686
SS173_1	SS173	WL	111905	10070369
SS173_2	SS173	WL	111905	10070369
SS174_1	SS174	WL	96358	8671625
SS174_2	SS174	WL	96358	8671625
SS176_1	SS176	WL	152209	13697489
SS176_2	SS176	WL	152209	13697489
SS179_1	SS179	WL	133068	11973878
SS179_2	SS179	WL	133068	11973878
SS180_1	SS180	WL	152885	13754025
SS180_2	SS180	WL	152885	13754025
SS181_1	SS181	WL	168408	15153852
SS181_2	SS181	WL	168408	15153852
SS182_1	SS182	WL	169669	15267129
SS182_2	SS182	WL	169669	15267129
SS183_1	SS183	WL	118343	10648379
SS183_2	SS183	WL	118343	10648379
SS184_1	SS184	WL	99491	8953713
SS184_2	SS184	WL	99491	8953713
SS188_1	SS188	WL	130349	11730619
SS188_2	SS188	WL	130349	11730619
SS190_1	SS190	WL	113701	10231749
SS190_2	SS190	WL	113701	10231749
SS191_1	SS191	WL	208336	18748825
SS191_2	SS191	WL	208336	18748825
SS192_1	SS192	WL	123448	11109642
SS192_2	SS192	WL	123448	11109642
SS193_1	SS193	WL	180935	16280881
SS193_2	SS193	WL	180935	16280881
SS194_1	SS194	WL	154515	13904883
SS194_2	SS194	WL	154515	13904883
SS195_1	SS195	WL	106300	9565797
SS195_2	SS195	WL	106300	9565797
SS196_1	SS196	WL	149108	13417993
SS196_2	SS196	WL	149108	13417993
SS197_1	SS197	WL	127342	11459945
SS197_2	SS197	WL	127342	11459945
SS198_1	SS198	WL	124231	11179124
SS198_2	SS198	WL	124231	11179124
SS20_1	SS20	WL	131622	11843059
SS20_2	SS20	WL	131622	11843059
SS200_1	SS200	WL	136052	12242701
SS200_2	SS200	WL	136052	12242701
SS201_1	SS201	WL	141892	12767341
SS201_2	SS201	WL	141892	12767341
SS202_1	SS202	WL	104225	9378621
SS202_2	SS202	WL	104225	9378621
SS203_1	SS203	WL	141279	12712391
SS203_2	SS203	WL	141279	12712391
SS204_1	SS204	WL	192490	17322126
SS204_2	SS204	WL	192490	17322126
SS205_1	SS205	WL	95811	8621021
SS205_2	SS205	WL	95811	8621021
SS206_1	SS206	WL	114912	10335193
SS206_2	SS206	WL	114912	10335193
SS207_1	SS207	WL	108716	9783056
SS207_2	SS207	WL	108716	9783056
SS208_1	SS208	WL	143960	12954157
SS208_2	SS208	WL	143960	12954157
SS209_1	SS209	WL	119224	10728813
SS209_2	SS209	WL	119224	10728813
SS210_1	SS210	WL	157786	14197455
SS210_2	SS210	WL	157786	14197455
SS211_1	SS211	WL	220543	19843565
SS211_2	SS211	WL	220543	19843565
SS212_1	SS212	WL	153658	13826990
SS212_2	SS212	WL	153658	13826990
SS216_1	SS216	WL	104931	9442573
SS216_2	SS216	WL	104931	9442573
SS217_1	SS217	WL	160995	14486909
SS217_2	SS217	WL	160995	14486909
SS220_1	SS220	WL	110042	9903196
SS220_2	SS220	WL	110042	9903196
SS231_1	SS231	WL	203085	18274687
SS231_2	SS231	WL	203085	18274687
SS232_1	SS232	WL	105503	9494712
SS232_2	SS232	WL	105503	9494712
SS233_1	SS233	WL	109911	9890947
SS233_2	SS233	WL	109911	9890947
SS272_1	SS272	WL	127124	11436460
SS272_2	SS272	WL	127124	11436460
SS274_1	SS274	WL	118754	10685528
SS274_2	SS274	WL	118754	10685528
SS275_1	SS275	WL	242380	21806734
SS275_2	SS275	WL	242380	21806734
SS282_1	SS282	WL	169056	15213279
SS282_2	SS282	WL	169056	15213279
SS283_1	SS283	WL	157277	14151670
SS283_2	SS283	WL	157277	14151670
SS285_1	SS285	WL	119886	10788232
SS285_2	SS285	WL	119886	10788232
SS303_1	SS303	WL	184786	16626419
SS303_2	SS303	WL	184786	16626419
ss32_1	ss32	WL	295610	26601739
ss32_2	ss32	WL	295610	26601739
SS87_1	SS87	WL	138854	12494431
SS87_2	SS87	WL	138854	12494431
SS88_1	SS88	WL	217495	19570999
SS88_2	SS88	WL	217495	19570999
SS92_1	SS92	WL	148617	13372573
SS92_2	SS92	WL	148617	13372573
SS97_1	SS97	WL	153901	13848476
SS97_2	SS97	WL	153901	13848476
