# Supplementary material for: Exploring domestication pattern in lotus: insights from dispensable genome assembly
Source: Front Plant Sci. 2023 Nov 16;14:1294033. doi: 10.3389/fpls.2023.1294033 (PMC10687544; doi:10.3389/fpls.2023.1294033)
Supplement: Supplementary file 10 [file Table_3.xlsx]

## Sheet: Sheet1
Table S3. The coverage of contig in four dispensable genomes aligned to CA3.0, TK, and TZ genomes. CA3.0, China Antique v3.0; TK, Taikong NO.3; TZ, TaiZi. FL, flower lotus; RL, rhizome lotus; SL, seed lotus; WL, wild lotus.
Coverage	CA3.0	TK	TZ	subgroup
1	0	316	42	FL
≥0.9	0	387	56	FL
≥0.8	0	415	61	FL
≥0.7	7	439	72	FL
≥0.6	9	475	80	FL
≥0.5	19	512	94	FL
1	0	344	56	RL
≥0.9	0	466	80	RL
≥0.8	4	571	101	RL
≥0.7	22	662	126	RL
≥0.6	39	737	153	RL
≥0.5	60	795	180	RL
1	0	347	50	SL
≥0.9	0	421	60	SL
≥0.8	1	456	72	SL
≥0.7	4	486	77	SL
≥0.6	7	531	83	SL
≥0.5	12	578	98	SL
1	0	308	56	WL
≥0.9	0	407	69	WL
≥0.8	2	467	81	WL
≥0.7	11	512	95	WL
≥0.6	19	551	113	WL
≥0.5	25	607	127	WL
