# Supplementary material for: Exploring domestication pattern in lotus: insights from dispensable genome assembly
Source: Front Plant Sci. 2023 Nov 16;14:1294033. doi: 10.3389/fpls.2023.1294033 (PMC10687544; doi:10.3389/fpls.2023.1294033)
Supplement: Supplementary file 11 [file Table_4.xlsx]

## Sheet: FL
Table S8. The information of annotated genes in dispensable of FL.
Contig	Start	End	Strand	Gene_ID	Best hit to Arabidopsis	Annotation
C34971	31	279	-	C34971.1
C36051	112	270	-	C36051.1
C36121	25	364	+	C36121.1
C36355	106	366	+	C36355.1	ATMG01360.1	Cytochrome c oxidase is the component of the respiratory chain that catalyzes the reduction of oxygen to water. Subunits 1- 3 form the functional core of the enzyme complex. CO I is the catalytic subunit of the enzyme. Electrons originating in cytochrome c are transferred via the copper A center of subunit 2 and heme A of subunit 1 to the bimetallic center formed by heme A3 and copper B
C36491	90	254	-	C36491.1
C36955	72	221	-	C36955.1
C37353	255	444	+	C37353.1	ATMG00580.1	Core subunit of the mitochondrial membrane respiratory chain NADH dehydrogenase (Complex I) that is believed to belong to the minimal assembly required for catalysis. Complex I functions in the transfer of electrons from NADH to the respiratory chain. The immediate electron acceptor for the enzyme is believed to be ubiquinone (By similarity)
C37477	41	266	+	C37477.1
C37533	168	465	+	C37533.1
C37659	272	430	-	C37659.1	AT4G11670.3	Plant family of unknown function (DUF810)
C37785	45	266	-	C37785.1	ATMG00070.1	NADH dehydrogenase ubiquinone iron-sulfur protein
C37793	279	489	-	C37793.1	ATMG01410.1	Mitovirus RNA-dependent RNA polymerase
C38325	130	550	+	C38325.1	AT2G44065.3	Ribosomal protein L2
C38533	280	483	+	C38533.1
C38575	238	581	-	C38575.1	AT1G48120.1
C38675	272	546	-	C38675.1		Retrotransposon gag protein
C38743	64	655	+	C38743.1	AT2G07674.1
C39255	140	296	-	C39255.1
C39355	81	323	-	C39355.1
C40247	565	1881	+	C40247.1	AT3G14470.1	-
C40263	460	2571	-	C40263.1	AT3G21340.1	receptor-like serine threonine-protein kinase
k69_1084	176	646	-	k69_1084.1	AT1G40390.1	ribonuclease H protein
k69_1105	1179	1418	-	k69_1105.1
k69_1142	291	476	-	k69_1142.1
k69_1191	137	411	-	k69_1191.1
k69_1381	261	528	+	k69_1381.1
k69_1396	71	317	-	k69_1396.1
k69_1479	51	235	+	k69_1479.1
k69_1486	687	944	-	k69_1486.1
k69_1536	357	543	-	k69_1536.1
k69_1584	499	815	+	k69_1584.1
k69_1601	1847	2109	-	k69_1601.1
k69_1604	241	868	+	k69_1604.1	AT2G47140.1	(-)-isopiperitenol (-)-carveol dehydrogenase, mitochondrial-like
k69_1681	215	2095	-	k69_1681.1	AT1G34300.1	G-type lectin S-receptor-like serine threonine-protein kinase
k69_1681	2129	2620	-	k69_1681.2	AT5G24080.2	G-type lectin S-receptor-like serine threonine-protein kinase
k69_1682	870	1277	+	k69_1682.1	AT5G65600.1	Lectin-domain containing receptor kinase
k69_1846	62	412	-	k69_1846.1
k69_1871	222	376	-	k69_1871.1
k69_1884	194	364	-	k69_1884.1
k69_1913	222	1052	+	k69_1913.1	AT3G01410.2	Uncharacterized protein K02A2.6-like
k69_1977	10	395	+	k69_1977.1	ATCG00800.1	-
k69_206	222	1094	-	k69_206.1
k69_2085	105	254	-	k69_2085.1		Pentatricopeptide repeat-containing protein
k69_2176	640	2095	+	k69_2176.1		transposition, RNA-mediated
k69_2232	30	310	-	k69_2232.1
k69_2246	204	600	+	k69_2246.1
k69_2261	48	236	+	k69_2261.1
k69_233	1557	2017	-	k69_233.1	AT3G09510.1
k69_2331	67	281	+	k69_2331.1	ATCG00120.1
k69_2333	544	1389	-	k69_2333.1		RRP12-like protein
k69_2390	949	1183	-	k69_2390.1
k69_2443	1049	1297	+	k69_2443.1		Protein EARLY FLOWERING
k69_2476	1065	1247	-	k69_2476.1
k69_2607	507	698	+	k69_2607.1
k69_2629	106	570	-	k69_2629.1	AT4G23160.3	Belongs to the helicase family. Dicer subfamily
k69_2642	1033	1195	-	k69_2642.1	AT4G23160.3
k69_2664	21	185	-	k69_2664.1
k69_2680	171	374	-	k69_2680.1
k69_2697	80	229	-	k69_2697.1
k69_2713	92	807	+	k69_2713.1		transposition, RNA-mediated
k69_2720	46	282	-	k69_2720.1
k69_2726	294	943	-	k69_2726.1	AT5G20520.1	Prolyl oligopeptidase family
k69_2833	172	824	-	k69_2833.1	AT3G21000.1	ABC transporter B family member
k69_2879	460	1209	-	k69_2879.1	AT1G21270.1
k69_2929	395	652	-	k69_2929.1
k69_2991	153	317	-	k69_2991.1
k69_3041	246	1644	+	k69_3041.1		DNA RNA polymerases superfamily protein
k69_310	96	272	-	k69_310.1	AT4G23160.3
k69_3118	99	1281	-	k69_3118.1		microtubule motor activity
k69_3168	269	468	+	k69_3168.1
k69_3195	34	749	-	k69_3195.1
k69_3200	715	864	-	k69_3200.1
k69_327	203	473	-	k69_327.1		transposition, RNA-mediated
k69_3273	503	993	+	k69_3273.1	AT5G60070.1	ankyrin repeat-containing protein
k69_3293	9	392	+	k69_3293.1		cellular component organization
k69_3309	130	438	+	k69_3309.1
k69_3359	21	715	+	k69_3359.1		transposition, RNA-mediated
k69_3373	20	571	-	k69_3373.1
k69_3384	24	584	-	k69_3384.1
k69_3384	1719	2136	-	k69_3384.2		transposition, RNA-mediated
k69_3399	2291	3042	+	k69_3399.1	AT5G51790.1	Transcription factor
k69_3467	12	290	-	k69_3467.1
k69_3506	391	1131	+	k69_3506.1		Integrase core domain
k69_3513	99	519	-	k69_3513.1	AT2G44065.3	Ribosomal protein L2
k69_3585	175	1020	-	k69_3585.1	AT2G47140.1	(-)-isopiperitenol (-)-carveol dehydrogenase, mitochondrial-like
k69_3589	2420	2725	+	k69_3589.1
k69_359	280	438	-	k69_359.1
k69_3633	557	4081	+	k69_3633.1	AT4G34880.2	amidase C869.01
k69_3682	348	619	+	k69_3682.1
k69_3696	71	259	-	k69_3696.1	AT3G57260.1	Belongs to the glycosyl hydrolase 17 family
k69_3761	25	185	+	k69_3761.1
k69_3793	12	260	+	k69_3793.1
k69_3812	137	387	+	k69_3812.1	AT4G23160.3	Cysteine-rich RLK (RECEPTOR-like protein kinase) 8
k69_3829	83	500	-	k69_3829.1		-
k69_3898	191	383	+	k69_3898.1
k69_3923	1400	1859	+	k69_3923.1		microtubule motor activity
k69_3933	215	449	+	k69_3933.1
k69_4006	134	454	+	k69_4006.1	AT4G23160.3	disease resistance
k69_4006	1030	1286	+	k69_4006.2
k69_4103	209	438	+	k69_4103.1	ATCG00190.1	DNA-dependent RNA polymerase catalyzes the transcription of DNA into RNA using the four ribonucleoside triphosphates as substrates
k69_4173	1364	1595	+	k69_4173.1
k69_4199	438	598	+	k69_4199.1		LRR receptor-like serine threonine-protein kinase At4g08850
k69_4291	319	771	+	k69_4291.1		Uncharacterized protein K02A2.6-like
k69_4291	816	1229	+	k69_4291.2	AT3G01410.2	Uncharacterized protein K02A2.6-like
k69_4326	144	359	+	k69_4326.1		Uncharacterized protein K02A2.6-like
k69_4436	496	880	+	k69_4436.1		Uncharacterized protein K02A2.6-like
k69_4451	585	800	+	k69_4451.1	AT4G23160.3	mitochondrial protein AtMg00810-like
k69_4465	567	769	+	k69_4465.1
k69_45	25	312	-	k69_45.1
k69_4510	1122	1672	+	k69_4510.1
k69_4537	66	239	-	k69_4537.1
k69_4550	369	529	-	k69_4550.1
k69_4600	1201	1704	-	k69_4600.1		DNA RNA polymerases superfamily protein
k69_4668	103	375	-	k69_4668.1
k69_47	94	351	-	k69_47.1
k69_4771	280	628	+	k69_4771.1	AT5G17540.1	Benzyl alcohol
k69_4784	674	922	+	k69_4784.1
k69_4805	222	386	-	k69_4805.1
k69_4828	95	275	-	k69_4828.1
k69_4830	114	778	-	k69_4830.1	ATMG01410.1	Mitovirus RNA-dependent RNA polymerase
k69_4830	1253	1656	+	k69_4830.2
k69_4840	213	560	+	k69_4840.1	ATMG00570.1	MttB protein
k69_4912	20	223	+	k69_4912.1
k69_4933	1253	1420	-	k69_4933.1
k69_495	12	253	-	k69_495.1	ATMG00710.1	Reverse transcriptase (RNA-dependent DNA polymerase)
k69_5034	28	237	-	k69_5034.1
k69_5093	103	297	-	k69_5093.1
k69_5112	11	381	+	k69_5112.1
k69_5119	78	323	+	k69_5119.1
k69_5359	154	498	-	k69_5359.1
k69_5420	768	926	+	k69_5420.1
k69_5472	70	281	-	k69_5472.1		Gag protease polyprotein
k69_5534	42	230	+	k69_5534.1		Uncharacterized protein K02A2.6-like
k69_5711	399	953	+	k69_5711.1	ATMG00160.1	Cytochrome c oxidase is the component of the respiratory chain that catalyzes the reduction of oxygen to water. Subunits 1- 3 form the functional core of the enzyme complex. Subunit 2 transfers the electrons from cytochrome c via its binuclear copper A center to the bimetallic center of the catalytic subunit 1
k69_5796	810	996	-	k69_5796.1
k69_5832	141	314	+	k69_5832.1		Uncharacterized protein K02A2.6-like
k69_5877	3	280	+	k69_5877.1
k69_5884	223	426	-	k69_5884.1
k69_5952	431	903	-	k69_5952.1
k69_6053	150	473	-	k69_6053.1
k69_6057	4217	4494	-	k69_6057.1		transposition, RNA-mediated
k69_6118	806	993	+	k69_6118.1
k69_6279	281	749	+	k69_6279.1	AT5G05730.1
k69_6460	19	304	+	k69_6460.1
k69_6470	462	680	+	k69_6470.1
k69_650	1072	1485	+	k69_650.1		-
k69_650	1628	2074	+	k69_650.2	ATMG01270.1	ribosomal protein S7
k69_659	118	313	-	k69_659.1
k69_6601	324	479	-	k69_6601.1
k69_6728	832	1778	+	k69_6728.1	ATMG00090.1	oxidoreductase activity, acting on a heme group of donors, oxygen as acceptor
k69_6756	226	396	-	k69_6756.1	ATCG01130.1	Involved in protein precursor import into chloroplasts. May be part of an intermediate translocation complex acting as a protein-conducting channel at the inner envelope
k69_6761	705	980	-	k69_6761.1		-
k69_6822	135	341	-	k69_6822.1		Pentatricopeptide repeat-containing protein
k69_6865	28	619	-	k69_6865.1	AT2G07674.1
k69_6870	279	656	-	k69_6870.1		Chromo (CHRromatin Organisation MOdifier) domain
k69_6871	598	1152	+	k69_6871.1		disease resistance
k69_6895	28	880	-	k69_6895.1
k69_6895	917	1903	-	k69_6895.2
k69_6895	1912	3833	-	k69_6895.3
k69_6895	3986	4444	-	k69_6895.4
k69_6895	4698	5432	-	k69_6895.5
k69_756	1225	1442	+	k69_756.1
k69_815	130	468	+	k69_815.1		-
k69_852	357	653	-	k69_852.1
k69_858	262	423	+	k69_858.1
k69_946	57	782	-	k69_946.1
k69_97	203	395	-	k69_97.1		-
k69_99	1846	2194	-	k69_99.1
NODE_1_length_10423_cov_96.431420	6346	9635	-	NODE_1_length_10423_cov_96.431420.1	AT3G14470.1	-
NODE_1006_length_1080_cov_2970.242541	69	437	-	NODE_1006_length_1080_cov_2970.242541.1
NODE_103_length_3551_cov_3047.249288	2046	2207	+	NODE_103_length_3551_cov_3047.249288.1
NODE_103_length_3551_cov_3047.249288	3020	3217	-	NODE_103_length_3551_cov_3047.249288.2
NODE_1033_length_1057_cov_2052.309055	303	505	-	NODE_1033_length_1057_cov_2052.309055.1
NODE_1034_length_1057_cov_928.787402	139	319	+	NODE_1034_length_1057_cov_928.787402.1
NODE_108_length_3449_cov_1031.102113	1253	1747	-	NODE_108_length_3449_cov_1031.102113.1
NODE_113_length_3394_cov_75.756934	2240	2867	+	NODE_113_length_3394_cov_75.756934.1	AT2G47140.1	(-)-isopiperitenol (-)-carveol dehydrogenase, mitochondrial-like
NODE_114_length_3388_cov_1784.256947	2811	3021	+	NODE_114_length_3388_cov_1784.256947.1
NODE_1184_length_959_cov_1326.954248	89	262	+	NODE_1184_length_959_cov_1326.954248.1
NODE_1210_length_944_cov_1430.583610	230	886	+	NODE_1210_length_944_cov_1430.583610.1		DNA RNA polymerases superfamily protein
NODE_126_length_3286_cov_56.045609	245	996	-	NODE_126_length_3286_cov_56.045609.1	AT5G51790.1	Transcription factor
NODE_130_length_3262_cov_37.529649	298	611	-	NODE_130_length_3262_cov_37.529649.1	AT5G20520.1	Prolyl oligopeptidase family
NODE_1399_length_838_cov_733.050188	144	389	-	NODE_1399_length_838_cov_733.050188.1
NODE_14_length_5836_cov_114.893184	4728	4916	+	NODE_14_length_5836_cov_114.893184.1
NODE_1415_length_829_cov_716.342640	20	249	-	NODE_1415_length_829_cov_716.342640.1	ATCG00190.1	DNA-dependent RNA polymerase catalyzes the transcription of DNA into RNA using the four ribonucleoside triphosphates as substrates
NODE_1431_length_823_cov_1265.162404	135	409	+	NODE_1431_length_823_cov_1265.162404.1		Retrotransposon gag protein
NODE_144_length_3141_cov_2416.220968	1586	2056	+	NODE_144_length_3141_cov_2416.220968.1	AT1G40390.1	ribonuclease H protein
NODE_144_length_3141_cov_2416.220968	2514	2785	-	NODE_144_length_3141_cov_2416.220968.2
NODE_145_length_3140_cov_1410.031623	200	453	-	NODE_145_length_3140_cov_1410.031623.1
NODE_149_length_3113_cov_3.533529	1048	1410	-	NODE_149_length_3113_cov_3.533529.1
NODE_149_length_3113_cov_3.533529	1816	2244	+	NODE_149_length_3113_cov_3.533529.2
NODE_150_length_3112_cov_1488.653859	1486	1989	+	NODE_150_length_3112_cov_1488.653859.1		DNA RNA polymerases superfamily protein
NODE_158_length_3039_cov_37.022348	660	848	-	NODE_158_length_3039_cov_37.022348.1
NODE_158_length_3039_cov_37.022348	1963	2193	+	NODE_158_length_3039_cov_37.022348.2
NODE_16_length_5715_cov_1556.368699	2352	2722	-	NODE_16_length_5715_cov_1556.368699.1
NODE_16_length_5715_cov_1556.368699	4720	4950	+	NODE_16_length_5715_cov_1556.368699.2
NODE_161_length_3008_cov_9.860802	1532	1952	+	NODE_161_length_3008_cov_9.860802.1
NODE_161_length_3008_cov_9.860802	2778	2993	-	NODE_161_length_3008_cov_9.860802.2
NODE_163_length_2982_cov_27.858552	317	1629	+	NODE_163_length_2982_cov_27.858552.1
NODE_1667_length_728_cov_16.462882	438	686	+	NODE_1667_length_728_cov_16.462882.1	AT4G31930.1	protein At2g39795, mitochondrial-like
NODE_169_length_2925_cov_46.034674	1076	1308	+	NODE_169_length_2925_cov_46.034674.1		Ribonuclease H protein
NODE_17_length_5608_cov_4662.629244	607	1269	+	NODE_17_length_5608_cov_4662.629244.1
NODE_17_length_5608_cov_4662.629244	2063	2446	+	NODE_17_length_5608_cov_4662.629244.2
NODE_17_length_5608_cov_4662.629244	2487	2729	+	NODE_17_length_5608_cov_4662.629244.3
NODE_17_length_5608_cov_4662.629244	2772	3092	+	NODE_17_length_5608_cov_4662.629244.4
NODE_17_length_5608_cov_4662.629244	3121	3936	+	NODE_17_length_5608_cov_4662.629244.5
NODE_17_length_5608_cov_4662.629244	3997	4877	+	NODE_17_length_5608_cov_4662.629244.6
NODE_17_length_5608_cov_4662.629244	5012	5284	+	NODE_17_length_5608_cov_4662.629244.7
NODE_1794_length_680_cov_1884.449139	170	409	-	NODE_1794_length_680_cov_1884.449139.1
NODE_1796_length_679_cov_1691.540752	45	225	+	NODE_1796_length_679_cov_1691.540752.1		-
NODE_180_length_2850_cov_36.758633	1883	2311	-	NODE_180_length_2850_cov_36.758633.1		cysteine
NODE_1918_length_643_cov_0.976744	414	643	+	NODE_1918_length_643_cov_0.976744.1
NODE_192_length_2780_cov_51.338080	1761	2345	-	NODE_192_length_2780_cov_51.338080.1	AT1G14480.1	ankyrin repeat-containing protein
NODE_1955_length_633_cov_1.555743	395	565	+	NODE_1955_length_633_cov_1.555743.1	AT3G23810.1
NODE_1999_length_621_cov_1.632759	420	595	+	NODE_1999_length_621_cov_1.632759.1
NODE_2_length_9528_cov_2941.959629	3889	4212	+	NODE_2_length_9528_cov_2941.959629.1
NODE_2_length_9528_cov_2941.959629	4494	5135	+	NODE_2_length_9528_cov_2941.959629.2		Uncharacterized protein K02A2.6-like
NODE_2_length_9528_cov_2941.959629	5190	5600	+	NODE_2_length_9528_cov_2941.959629.3		transposition, RNA-mediated
NODE_2_length_9528_cov_2941.959629	5808	6029	-	NODE_2_length_9528_cov_2941.959629.4
NODE_2_length_9528_cov_2941.959629	6735	7295	+	NODE_2_length_9528_cov_2941.959629.5
NODE_2_length_9528_cov_2941.959629	8015	8379	-	NODE_2_length_9528_cov_2941.959629.6
NODE_206_length_2709_cov_57.297601	510	858	+	NODE_206_length_2709_cov_57.297601.1
NODE_21_length_5427_cov_15404.759933	341	1327	+	NODE_21_length_5427_cov_15404.759933.1
NODE_21_length_5427_cov_15404.759933	1391	2932	+	NODE_21_length_5427_cov_15404.759933.2
NODE_21_length_5427_cov_15404.759933	3186	3644	+	NODE_21_length_5427_cov_15404.759933.3
NODE_21_length_5427_cov_15404.759933	3827	5080	+	NODE_21_length_5427_cov_15404.759933.4
NODE_2100_length_597_cov_1.116906	426	595	-	NODE_2100_length_597_cov_1.116906.1
NODE_211_length_2693_cov_27.520362	1182	2260	-	NODE_211_length_2693_cov_27.520362.1	AT5G10530.1	Lectin-domain containing receptor kinase
NODE_214_length_2673_cov_2305.134878	546	1496	-	NODE_214_length_2673_cov_2305.134878.1		Uncharacterized protein K02A2.6-like
NODE_214_length_2673_cov_2305.134878	1622	2452	-	NODE_214_length_2673_cov_2305.134878.2	AT3G01410.2	Uncharacterized protein K02A2.6-like
NODE_217_length_2665_cov_25.421494	735	1001	+	NODE_217_length_2665_cov_25.421494.1
NODE_217_length_2665_cov_25.421494	1313	1966	+	NODE_217_length_2665_cov_25.421494.2		transposition, RNA-mediated
NODE_2201_length_570_cov_637.551985	186	443	+	NODE_2201_length_570_cov_637.551985.1
NODE_222_length_2629_cov_2794.245750	1597	1785	-	NODE_222_length_2629_cov_2794.245750.1
NODE_2230_length_563_cov_1.639847	357	525	+	NODE_2230_length_563_cov_1.639847.1
NODE_235_length_2551_cov_3219.794422	277	582	-	NODE_235_length_2551_cov_3219.794422.1
NODE_24_length_5202_cov_3631.952916	282	728	-	NODE_24_length_5202_cov_3631.952916.1	ATMG01270.1	ribosomal protein S7
NODE_24_length_5202_cov_3631.952916	871	1284	-	NODE_24_length_5202_cov_3631.952916.2		-
NODE_243_length_2480_cov_2158.957360	958	1206	-	NODE_243_length_2480_cov_2158.957360.1		Protein EARLY FLOWERING
NODE_246_length_2444_cov_3989.508947	120	463	+	NODE_246_length_2444_cov_3989.508947.1	AT1G48120.1
NODE_246_length_2444_cov_3989.508947	1024	1238	-	NODE_246_length_2444_cov_3989.508947.2
NODE_248_length_2432_cov_14.903806	1942	2332	+	NODE_248_length_2432_cov_14.903806.1	AT4G27570.1	Belongs to the UDP-glycosyltransferase family
NODE_2480_length_470_cov_235.426573	58	332	+	NODE_2480_length_470_cov_235.426573.1
NODE_2519_length_440_cov_466.140351	47	217	+	NODE_2519_length_440_cov_466.140351.1
NODE_2765_length_341_cov_1.466667	70	267	+	NODE_2765_length_341_cov_1.466667.1
NODE_280_length_2271_cov_3582.630045	199	471	-	NODE_280_length_2271_cov_3582.630045.1		Uncharacterized protein K02A2.6-like
NODE_280_length_2271_cov_3582.630045	1025	1438	-	NODE_280_length_2271_cov_3582.630045.2	AT3G01410.2	Uncharacterized protein K02A2.6-like
NODE_280_length_2271_cov_3582.630045	1483	1935	-	NODE_280_length_2271_cov_3582.630045.3		Uncharacterized protein K02A2.6-like
NODE_2843_length_325_cov_3.443662	9	173	+	NODE_2843_length_325_cov_3.443662.1
NODE_2846_length_325_cov_1.179577	72	221	+	NODE_2846_length_325_cov_1.179577.1		Pentatricopeptide repeat-containing protein
NODE_289_length_2223_cov_1815.480752	1103	1252	-	NODE_289_length_2223_cov_1815.480752.1
NODE_29_length_5147_cov_34.190952	2436	2612	-	NODE_29_length_5147_cov_34.190952.1
NODE_2905_length_311_cov_1.414815	65	225	+	NODE_2905_length_311_cov_1.414815.1	AT5G09590.1
NODE_305_length_2166_cov_1879.655059	859	1669	-	NODE_305_length_2166_cov_1879.655059.1	AT1G31817.1	ribosomal protein S11
NODE_31_length_5109_cov_80.988753	1903	2394	+	NODE_31_length_5109_cov_80.988753.1	AT5G24080.2	G-type lectin S-receptor-like serine threonine-protein kinase
NODE_31_length_5109_cov_80.988753	2428	4308	+	NODE_31_length_5109_cov_80.988753.2	AT1G34300.1	G-type lectin S-receptor-like serine threonine-protein kinase
NODE_325_length_2088_cov_527.462628	952	1236	+	NODE_325_length_2088_cov_527.462628.1		-
NODE_333_length_2078_cov_2275.068729	386	628	+	NODE_333_length_2078_cov_2275.068729.1
NODE_339_length_2063_cov_1781.687438	863	1153	-	NODE_339_length_2063_cov_1781.687438.1
NODE_346_length_2043_cov_28.960539	40	303	+	NODE_346_length_2043_cov_28.960539.1
NODE_346_length_2043_cov_28.960539	460	723	-	NODE_346_length_2043_cov_28.960539.2	ATMG00860.1	microtubule motor activity
NODE_346_length_2043_cov_28.960539	1839	2033	-	NODE_346_length_2043_cov_28.960539.3
NODE_35_length_4983_cov_43.025698	2302	4021	+	NODE_35_length_4983_cov_43.025698.1	ATMG00810.1	Cysteine-rich RLK (RECEPTOR-like protein kinase) 8
NODE_350_length_2033_cov_1801.048695	1546	1746	+	NODE_350_length_2033_cov_1801.048695.1
NODE_351_length_2032_cov_16.293320	55	777	+	NODE_351_length_2032_cov_16.293320.1
NODE_354_length_2029_cov_2.431590	761	1611	-	NODE_354_length_2029_cov_2.431590.1	AT1G67020.1	Retroviral aspartyl protease
NODE_356_length_2027_cov_2354.140483	773	979	+	NODE_356_length_2027_cov_2354.140483.1
NODE_365_length_1984_cov_2378.318580	1359	1931	+	NODE_365_length_1984_cov_2378.318580.1	ATMG00070.1	NADH dehydrogenase ubiquinone iron-sulfur protein
NODE_390_length_1918_cov_2.309004	1607	1818	-	NODE_390_length_1918_cov_2.309004.1		transposition, RNA-mediated
NODE_4_length_7446_cov_2640.784470	3931	5432	-	NODE_4_length_7446_cov_2640.784470.1		transposition, RNA-mediated
NODE_400_length_1898_cov_938.161012	32	193	+	NODE_400_length_1898_cov_938.161012.1
NODE_420_length_1849_cov_3.800332	902	1279	+	NODE_420_length_1849_cov_3.800332.1		Chromo (CHRromatin Organisation MOdifier) domain
NODE_433_length_1832_cov_2015.903406	726	1030	-	NODE_433_length_1832_cov_2015.903406.1
NODE_433_length_1832_cov_2015.903406	1333	1740	-	NODE_433_length_1832_cov_2015.903406.2
NODE_449_length_1792_cov_1131.820674	726	974	+	NODE_449_length_1792_cov_1131.820674.1
NODE_450_length_1790_cov_963.164666	386	973	-	NODE_450_length_1790_cov_963.164666.1		disease resistance
NODE_467_length_1759_cov_3006.149010	52	849	+	NODE_467_length_1759_cov_3006.149010.1	AT5G42905.1	Ribosomal protein S17
NODE_47_length_4624_cov_27.998909	3213	4415	+	NODE_47_length_4624_cov_27.998909.1		alpha-amylase
NODE_470_length_1754_cov_57.628138	1532	1729	-	NODE_470_length_1754_cov_57.628138.1
NODE_475_length_1743_cov_2400.987074	1089	1346	+	NODE_475_length_1743_cov_2400.987074.1
NODE_486_length_1714_cov_1808.193066	1339	1493	+	NODE_486_length_1714_cov_1808.193066.1
NODE_509_length_1682_cov_3215.162706	238	753	-	NODE_509_length_1682_cov_3215.162706.1	ATMG00580.1	Core subunit of the mitochondrial membrane respiratory chain NADH dehydrogenase (Complex I) that is believed to belong to the minimal assembly required for catalysis. Complex I functions in the transfer of electrons from NADH to the respiratory chain. The immediate electron acceptor for the enzyme is believed to be ubiquinone (By similarity)
NODE_531_length_1645_cov_46.945137	948	1139	-	NODE_531_length_1645_cov_46.945137.1
NODE_538_length_1638_cov_34.615529	404	1047	-	NODE_538_length_1638_cov_34.615529.1	AT1G16260.1	Wall-associated receptor kinase
NODE_571_length_1583_cov_7.327497	242	1556	+	NODE_571_length_1583_cov_7.327497.1	AT3G57260.1	Belongs to the glycosyl hydrolase 17 family
NODE_583_length_1564_cov_35.736047	1199	1402	-	NODE_583_length_1564_cov_35.736047.1	AT5G17540.1	Benzyl alcohol
NODE_586_length_1550_cov_3504.593108	300	482	+	NODE_586_length_1550_cov_3504.593108.1
NODE_590_length_1546_cov_1373.126246	1092	1287	-	NODE_590_length_1546_cov_1373.126246.1
NODE_604_length_1528_cov_11.712172	444	605	-	NODE_604_length_1528_cov_11.712172.1
NODE_605_length_1527_cov_3.275908	788	1492	+	NODE_605_length_1527_cov_3.275908.1		microtubule motor activity
NODE_61_length_4253_cov_21.918566	2315	3052	+	NODE_61_length_4253_cov_21.918566.1	AT1G21270.1	Wall-associated receptor kinase
NODE_62_length_4249_cov_3735.398289	2553	2761	+	NODE_62_length_4249_cov_3735.398289.1
NODE_62_length_4249_cov_3735.398289	3038	3298	+	NODE_62_length_4249_cov_3735.398289.2	AT2G07820.1	-
NODE_63_length_4240_cov_2280.802572	2692	3507	+	NODE_63_length_4240_cov_2280.802572.1		RRP12-like protein
NODE_631_length_1496_cov_2027.235739	931	1185	+	NODE_631_length_1496_cov_2027.235739.1
NODE_631_length_1496_cov_2027.235739	1263	1466	-	NODE_631_length_1496_cov_2027.235739.2
NODE_645_length_1477_cov_2812.650418	998	1159	-	NODE_645_length_1477_cov_2812.650418.1
NODE_65_length_4220_cov_61.474755	403	704	-	NODE_65_length_4220_cov_61.474755.1
NODE_65_length_4220_cov_61.474755	2397	2639	-	NODE_65_length_4220_cov_61.474755.2		transposition, RNA-mediated
NODE_652_length_1464_cov_1887.994378	1160	1309	-	NODE_652_length_1464_cov_1887.994378.1
NODE_69_length_4148_cov_57.909423	63	3471	-	NODE_69_length_4148_cov_57.909423.1	AT4G34880.2	amidase C869.01
NODE_712_length_1380_cov_88.758028	513	1149	-	NODE_712_length_1380_cov_88.758028.1	AT2G47140.1	(-)-isopiperitenol (-)-carveol dehydrogenase, mitochondrial-like
NODE_714_length_1379_cov_25.985052	602	1365	-	NODE_714_length_1379_cov_25.985052.1	AT1G15170.2	Belongs to the multi antimicrobial extrusion (MATE) (TC 2.A.66.1) family
NODE_715_length_1375_cov_804.008996	739	986	+	NODE_715_length_1375_cov_804.008996.1
NODE_73_length_4096_cov_120.148952	1937	3203	+	NODE_73_length_4096_cov_120.148952.1	AT4G11670.1	Plant family of unknown function (DUF810)
NODE_763_length_1308_cov_683.496448	454	646	+	NODE_763_length_1308_cov_683.496448.1		-
NODE_788_length_1291_cov_1.429600	34	826	+	NODE_788_length_1291_cov_1.429600.1	AT4G23160.3	Disease resistance protein
NODE_8_length_6659_cov_2250.898761	1196	1599	-	NODE_8_length_6659_cov_2250.898761.1
NODE_8_length_6659_cov_2250.898761	2074	2742	+	NODE_8_length_6659_cov_2250.898761.2	ATMG01410.1	Mitovirus RNA-dependent RNA polymerase
NODE_829_length_1251_cov_1948.316529	783	1017	-	NODE_829_length_1251_cov_1948.316529.1
NODE_84_length_3894_cov_1730.912017	1083	1310	-	NODE_84_length_3894_cov_1730.912017.1
NODE_844_length_1228_cov_2269.832350	113	926	-	NODE_844_length_1228_cov_2269.832350.1
NODE_89_length_3776_cov_70.326104	1540	3706	+	NODE_89_length_3776_cov_70.326104.1	AT3G14160.1	2-oxoglutarate-dependent dioxygenase family protein
NODE_9_length_6422_cov_33.452907	1899	2323	+	NODE_9_length_6422_cov_33.452907.1	AT4G20990.1	carbonic anhydrase
NODE_919_length_1163_cov_775.403743	948	1124	+	NODE_919_length_1163_cov_775.403743.1
NODE_938_length_1152_cov_28.029703	298	570	-	NODE_938_length_1152_cov_28.029703.1	AT4G11530.1	Cysteine-rich receptor-like protein kinase
NODE_949_length_1142_cov_37.997275	12	360	-	NODE_949_length_1142_cov_37.997275.1	AT5G17540.1	Benzyl alcohol
NODE_959_length_1132_cov_1.369386	570	737	-	NODE_959_length_1132_cov_1.369386.1
scaffold1142	213	598	+	scaffold1142.1		DNA RNA polymerases superfamily protein
scaffold1150	876	1682	-	scaffold1150.1
scaffold1171	5	195	+	scaffold1171.1
scaffold1175	591	837	+	scaffold1175.1	AT5G17540.1	Benzyl alcohol
scaffold1232	839	1361	-	scaffold1232.1		-
scaffold1282	220	752	-	scaffold1282.1	AT5G51790.4	Transcription factor
scaffold135	1055	1249	-	scaffold135.1
scaffold1351	236	403	-	scaffold1351.1	AT4G20520.1
scaffold1368	435	692	+	scaffold1368.1	AT1G14480.2	ankyrin repeat-containing protein
scaffold1401	205	820	-	scaffold1401.1		alpha-amylase
scaffold1402	878	1956	-	scaffold1402.1	AT5G10530.1	Lectin-domain containing receptor kinase
scaffold1405	191	865	-	scaffold1405.1	AT2G47140.1	(-)-isopiperitenol (-)-carveol dehydrogenase, mitochondrial-like
scaffold1409	355	1034	-	scaffold1409.1	AT2G47140.1	(-)-isopiperitenol (-)-carveol dehydrogenase, mitochondrial-like
scaffold1425	67	876	-	scaffold1425.1	AT3G14160.1	2-oxoglutarate-dependent dioxygenase family protein
scaffold20	653	1226	+	scaffold20.1	ATMG00860.1	DNA RNA polymerases superfamily protein
scaffold494	286	571	+	scaffold494.1	AT1G34300.1	G-type lectin S-receptor-like serine threonine-protein kinase
scaffold722	39	369	-	scaffold722.1	ATMG00810.1	Cysteine-rich RLK (RECEPTOR-like protein kinase) 8
scaffold728	64	987	-	scaffold728.1	AT4G34880.1	amidase C869.01
scaffold737	583	759	+	scaffold737.1	AT4G04500.1	Cysteine-rich receptor-like protein kinase
scaffold812	640	828	-	scaffold812.1
scaffold812	1765	1995	+	scaffold812.2

## Sheet: RL
Table S8. The information of annotated genes in dispensable of RL.
Contig	Start	End	Strand	Gene_ID	Best hit to Arabidopsis	Annotation
C781784	41	197	+	C781784.1
C782552	3	255	+	C782552.1	AT1G13440.2
C784870	36	326	+	C784870.1	AT5G17920.2
C786810	162	339	+	C786810.1
C789458	11	409	-	C789458.1
C789600	1	309	+	C789600.1
C790274	79	427	-	C790274.1
C790801	59	376	-	C790801.1
C790973	1	408	-	C790973.1
C791363	26	397	-	C791363.1	ATCG00180.1
C791385	3	338	+	C791385.1
C792271	297	461	-	C792271.1
C792555	290	511	-	C792555.1
C792609	3	478	+	C792609.1	AT4G39980.1
C792753	52	229	-	C792753.1
C792925	106	486	-	C792925.1
C793207	222	570	+	C793207.1	AT5G17540.1
C794159	122	608	-	C794159.1	AT1G23740.1
C794581	128	391	-	C794581.1
C794765	53	687	+	C794765.1	AT3G20820.1
C794805	443	604	-	C794805.1
C795371	59	689	+	C795371.1
C795969	4	834	+	C795969.1	AT1G59960.1
C796303	4	948	+	C796303.1
C796389	323	1054	-	C796389.1	AT4G02930.1
C796647	21	845	+	C796647.1
C796741	280	1162	+	C796741.1	AT4G34880.1
C797037	658	1297	+	C797037.1	AT2G04300.1
C797151	5	1344	+	C797151.1	AT4G29120.1
C797223	90	586	-	C797223.1	ATCG00800.1
C797365	981	1147	+	C797365.1
C797429	157	435	+	C797429.1
C797429	687	1547	-	C797429.2
C797471	60	1673	-	C797471.1	AT1G15730.1
C797593	239	1791	+	C797593.1
C797699	1102	1788	+	C797699.1
C797763	63	1945	+	C797763.1	AT1G53270.1
C797843	589	1934	-	C797843.1	AT2G43750.1
C798073	530	1414	+	C798073.1	AT1G28010.1
C798079	46	2451	+	C798079.1
C798229	1262	1918	-	C798229.1	AT5G05730.1
C798285	265	1527	-	C798285.1
C798285	2041	2670	+	C798285.2	AT5G36880.4
C798373	1693	1869	-	C798373.1	AT4G20520.1
C798379	115	2966	+	C798379.1
C798439	56	859	-	C798439.1	AT1G65410.1
C798439	1028	1699	+	C798439.2
C798439	1734	2681	-	C798439.3
C798439	2695	3030	+	C798439.4
C798855	272	623	-	C798855.1	AT1G23800.2
C798855	815	1417	-	C798855.2
C798855	1542	2393	-	C798855.3
C798855	2604	3548	-	C798855.4
C798855	3578	4213	-	C798855.5
C798885	109	1108	-	C798885.1	AT1G69190.1
C798885	1580	3490	-	C798885.2	AT5G42270.1
C798885	3664	4224	-	C798885.3	AT5G01230.1
C798889	18	2177	+	C798889.1	AT5G25880.1
C798889	2521	4342	-	C798889.2
C798961	132	722	+	C798961.1	AT5G36880.6
C798961	793	1665	+	C798961.2
C798961	1751	2776	+	C798961.3	AT1G54310.2
C798961	2861	4550	+	C798961.4
C799055	151	1385	+	C799055.1
C799055	1839	4946	-	C799055.2
C799079	20	980	+	C799079.1
C799079	1359	2567	+	C799079.2	AT1G64780.1
C799079	2625	3341	-	C799079.3
C799079	3994	5094	-	C799079.4	AT3G55010.2
C799137	41	893	+	C799137.1	AT2G16710.1
C799137	1277	2803	+	C799137.2	AT5G09590.1
C799137	2918	3148	+	C799137.3	AT4G21090.1
C799137	3167	3367	+	C799137.4
C799137	3471	5392	+	C799137.5	AT1G60230.1
C799179	99	4838	-	C799179.1	AT5G35750.1
C799191	200	1435	+	C799191.1
C799191	1446	2360	+	C799191.2	AT4G08900.1
C799191	2477	4051	+	C799191.3
C799191	4065	5600	+	C799191.4	AT2G37040.1
C799235	53	5201	-	C799235.1	AT5G35360.2
C799235	5636	5869	-	C799235.2
C799259	140	757	+	C799259.1
C799259	1061	6201	+	C799259.2
C799267	760	1395	-	C799267.1	AT1G09795.1
C799267	1465	2574	-	C799267.2
C799267	2609	2965	+	C799267.3
C799267	3405	4345	-	C799267.4
C799267	4718	6128	-	C799267.5	AT1G65410.1
C799359	8	1249	-	C799359.1	AT5G64440.1
C799359	1552	2861	-	C799359.2	AT5G10720.1
C799359	3276	4487	+	C799359.3
C799359	5049	6347	-	C799359.4	AT1G09830.1
C799371	5	2420	+	C799371.1
C799371	3121	5157	-	C799371.2	AT4G13780.1
C799371	5530	6429	+	C799371.3	AT4G19540.1
C799435	100	284	-	C799435.1
C799435	590	1936	-	C799435.2	AT2G25840.2
C799435	3271	4518	+	C799435.3
C799435	4962	7896	+	C799435.4
C799545	179	7269	+	C799545.1	AT3G48730.1
C799545	8651	8974	-	C799545.2
C799565	112	950	-	C799565.1
C799565	1187	1774	-	C799565.2
C799565	2057	3604	+	C799565.3	AT4G25750.1
C799565	3667	4508	-	C799565.4
C799565	4976	5827	+	C799565.5
C799565	6686	8041	+	C799565.6
C799565	8329	10594	+	C799565.7	AT1G35190.1
NODE_10014_length_388_cov_2.184874	37	369	+	NODE_10014_length_388_cov_2.184874.1	AT1G07240.1
NODE_10016_length_388_cov_2.000000	72	377	-	NODE_10016_length_388_cov_2.000000.1
NODE_10039_length_387_cov_3.168539	107	349	+	NODE_10039_length_387_cov_3.168539.1
NODE_10053_length_386_cov_4.811268	100	375	-	NODE_10053_length_386_cov_4.811268.1	AT5G52920.1
NODE_10102_length_383_cov_5.076705	7	310	+	NODE_10102_length_383_cov_5.076705.1	AT5G17050.1
NODE_1010_length_1832_cov_3.140478	1290	1612	-	NODE_1010_length_1832_cov_3.140478.1	AT2G47020.5
NODE_10143_length_381_cov_5.865714	100	357	+	NODE_10143_length_381_cov_5.865714.1	AT1G74040.2
NODE_1014_length_1828_cov_540.521981	1493	1789	-	NODE_1014_length_1828_cov_540.521981.1
NODE_1016_length_1827_cov_12246.550668	61	1007	-	NODE_1016_length_1827_cov_12246.550668.1	ATMG00090.1
NODE_10198_length_379_cov_2.117816	36	340	+	NODE_10198_length_379_cov_2.117816.1	AT2G16130.1
NODE_101_length_6442_cov_257.099360	5681	5956	+	NODE_101_length_6442_cov_257.099360.1
NODE_10216_length_377_cov_5.179191	70	241	+	NODE_10216_length_377_cov_5.179191.1
NODE_10233_length_376_cov_32.124638	34	363	+	NODE_10233_length_376_cov_32.124638.1
NODE_1023_length_1820_cov_1.845165	1127	1430	-	NODE_1023_length_1820_cov_1.845165.1
NODE_10277_length_374_cov_2.836735	37	271	-	NODE_10277_length_374_cov_2.836735.1	AT5G10840.1
NODE_10278_length_374_cov_2.784257	4	189	+	NODE_10278_length_374_cov_2.784257.1
NODE_10283_length_374_cov_1.842566	56	358	-	NODE_10283_length_374_cov_1.842566.1
NODE_10286_length_373_cov_2914.385965	70	240	+	NODE_10286_length_373_cov_2914.385965.1
NODE_10302_length_372_cov_9115.592375	11	328	+	NODE_10302_length_372_cov_9115.592375.1
NODE_10304_length_372_cov_5.263930	117	367	-	NODE_10304_length_372_cov_5.263930.1	AT3G06860.1
NODE_10315_length_372_cov_2.205279	31	303	-	NODE_10315_length_372_cov_2.205279.1	AT4G28240.1
NODE_10318_length_372_cov_1.583578	20	358	-	NODE_10318_length_372_cov_1.583578.1
NODE_10335_length_370_cov_7.646018	24	353	-	NODE_10335_length_370_cov_7.646018.1	AT1G09850.1
NODE_10354_length_369_cov_5.044379	56	296	-	NODE_10354_length_369_cov_5.044379.1
NODE_10364_length_369_cov_2.828402	34	259	+	NODE_10364_length_369_cov_2.828402.1	AT3G47370.3
NODE_10372_length_368_cov_4.017804	41	337	-	NODE_10372_length_368_cov_4.017804.1
NODE_103_length_6398_cov_4.292288	4974	6276	+	NODE_103_length_6398_cov_4.292288.1	AT1G29900.1
NODE_1046_length_1804_cov_4.885505	732	932	-	NODE_1046_length_1804_cov_4.885505.1	AT4G01800.3
NODE_104_length_6396_cov_404.093794	4430	4724	-	NODE_104_length_6396_cov_404.093794.1	AT4G22220.1
NODE_10521_length_359_cov_1.875000	2	340	-	NODE_10521_length_359_cov_1.875000.1	AT4G18960.1
NODE_10522_length_359_cov_1.862805	10	186	-	NODE_10522_length_359_cov_1.862805.1
NODE_10565_length_356_cov_2.603077	57	353	-	NODE_10565_length_356_cov_2.603077.1
NODE_10568_length_356_cov_1.603077	172	351	-	NODE_10568_length_356_cov_1.603077.1
NODE_10582_length_355_cov_3.052469	106	294	+	NODE_10582_length_355_cov_3.052469.1
NODE_1059_length_1795_cov_3.158730	488	676	+	NODE_1059_length_1795_cov_3.158730.1	ATCG00160.1
NODE_1061_length_1792_cov_14423.663827	946	1350	+	NODE_1061_length_1792_cov_14423.663827.1	ATMG00580.1
NODE_10678_length_351_cov_3.181250	50	282	-	NODE_10678_length_351_cov_3.181250.1	AT3G03280.1
NODE_10686_length_350_cov_5.639498	60	344	-	NODE_10686_length_350_cov_5.639498.1
NODE_10693_length_350_cov_3.479624	4	321	+	NODE_10693_length_350_cov_3.479624.1	AT4G35740.1
NODE_1071_length_1783_cov_1.738584	481	1721	-	NODE_1071_length_1783_cov_1.738584.1	AT3G10050.1
NODE_10735_length_347_cov_9.658228	22	287	-	NODE_10735_length_347_cov_9.658228.1
NODE_107_length_6130_cov_10.247254	429	1475	+	NODE_107_length_6130_cov_10.247254.1
NODE_107_length_6130_cov_10.247254	2758	4059	+	NODE_107_length_6130_cov_10.247254.2	AT4G28220.2
NODE_107_length_6130_cov_10.247254	4094	5983	+	NODE_107_length_6130_cov_10.247254.3	AT1G60160.1
NODE_10819_length_343_cov_6.772436	56	271	-	NODE_10819_length_343_cov_6.772436.1
NODE_10822_length_343_cov_4.717949	40	324	+	NODE_10822_length_343_cov_4.717949.1
NODE_10849_length_342_cov_5.093248	18	305	+	NODE_10849_length_342_cov_5.093248.1
NODE_10897_length_340_cov_4.236246	8	259	+	NODE_10897_length_340_cov_4.236246.1	ATCG00180.1
NODE_10901_length_340_cov_2.799353	53	319	+	NODE_10901_length_340_cov_2.799353.1	AT3G48140.1
NODE_10994_length_336_cov_2.219672	18	311	-	NODE_10994_length_336_cov_2.219672.1
NODE_10_length_140248_cov_8.907272	705	2800	-	NODE_10_length_140248_cov_8.907272.1
NODE_10_length_140248_cov_8.907272	2878	4134	+	NODE_10_length_140248_cov_8.907272.2
NODE_10_length_140248_cov_8.907272	4435	4824	-	NODE_10_length_140248_cov_8.907272.3
NODE_10_length_140248_cov_8.907272	4868	7573	-	NODE_10_length_140248_cov_8.907272.4
NODE_10_length_140248_cov_8.907272	7878	10464	+	NODE_10_length_140248_cov_8.907272.5
NODE_10_length_140248_cov_8.907272	10595	12448	-	NODE_10_length_140248_cov_8.907272.6	AT5G07360.1
NODE_10_length_140248_cov_8.907272	12486	12839	+	NODE_10_length_140248_cov_8.907272.7
NODE_10_length_140248_cov_8.907272	12853	14308	-	NODE_10_length_140248_cov_8.907272.8
NODE_10_length_140248_cov_8.907272	14836	18113	-	NODE_10_length_140248_cov_8.907272.9
NODE_10_length_140248_cov_8.907272	18449	19502	-	NODE_10_length_140248_cov_8.907272.10
NODE_10_length_140248_cov_8.907272	19522	21432	+	NODE_10_length_140248_cov_8.907272.11
NODE_10_length_140248_cov_8.907272	21520	22803	-	NODE_10_length_140248_cov_8.907272.12
NODE_10_length_140248_cov_8.907272	22838	24568	+	NODE_10_length_140248_cov_8.907272.13
NODE_10_length_140248_cov_8.907272	24577	25427	-	NODE_10_length_140248_cov_8.907272.14	AT3G22560.1
NODE_10_length_140248_cov_8.907272	25485	26054	-	NODE_10_length_140248_cov_8.907272.15
NODE_10_length_140248_cov_8.907272	26160	26762	-	NODE_10_length_140248_cov_8.907272.16
NODE_10_length_140248_cov_8.907272	26964	27713	+	NODE_10_length_140248_cov_8.907272.17
NODE_10_length_140248_cov_8.907272	27752	28720	-	NODE_10_length_140248_cov_8.907272.18	AT2G31955.4
NODE_10_length_140248_cov_8.907272	28834	29454	-	NODE_10_length_140248_cov_8.907272.19
NODE_10_length_140248_cov_8.907272	29530	30663	+	NODE_10_length_140248_cov_8.907272.20	AT1G08490.1
NODE_10_length_140248_cov_8.907272	30893	31675	-	NODE_10_length_140248_cov_8.907272.21	AT3G03500.1
NODE_10_length_140248_cov_8.907272	31775	32131	-	NODE_10_length_140248_cov_8.907272.22
NODE_10_length_140248_cov_8.907272	32259	33323	-	NODE_10_length_140248_cov_8.907272.23	AT2G02480.2
NODE_10_length_140248_cov_8.907272	33373	33882	+	NODE_10_length_140248_cov_8.907272.24
NODE_10_length_140248_cov_8.907272	33887	36972	-	NODE_10_length_140248_cov_8.907272.25	AT5G46290.1
NODE_10_length_140248_cov_8.907272	37112	37348	-	NODE_10_length_140248_cov_8.907272.26	AT1G65290.1
NODE_10_length_140248_cov_8.907272	37577	38320	-	NODE_10_length_140248_cov_8.907272.27	AT1G24360.1
NODE_10_length_140248_cov_8.907272	38336	39274	-	NODE_10_length_140248_cov_8.907272.28	AT2G30200.1
NODE_10_length_140248_cov_8.907272	39401	40381	-	NODE_10_length_140248_cov_8.907272.29
NODE_10_length_140248_cov_8.907272	40611	41138	-	NODE_10_length_140248_cov_8.907272.30
NODE_10_length_140248_cov_8.907272	41248	41829	+	NODE_10_length_140248_cov_8.907272.31	AT5G42770.3
NODE_10_length_140248_cov_8.907272	41883	44494	-	NODE_10_length_140248_cov_8.907272.32	AT3G19440.1
NODE_10_length_140248_cov_8.907272	45084	48080	+	NODE_10_length_140248_cov_8.907272.33	AT2G04270.4
NODE_10_length_140248_cov_8.907272	48434	49294	+	NODE_10_length_140248_cov_8.907272.34
NODE_10_length_140248_cov_8.907272	49668	50711	-	NODE_10_length_140248_cov_8.907272.35	AT1G53000.1
NODE_10_length_140248_cov_8.907272	51598	54183	+	NODE_10_length_140248_cov_8.907272.36
NODE_10_length_140248_cov_8.907272	55116	55640	+	NODE_10_length_140248_cov_8.907272.37
NODE_10_length_140248_cov_8.907272	55676	56830	-	NODE_10_length_140248_cov_8.907272.38
NODE_10_length_140248_cov_8.907272	56920	57606	-	NODE_10_length_140248_cov_8.907272.39	AT1G65410.1
NODE_10_length_140248_cov_8.907272	57626	58783	-	NODE_10_length_140248_cov_8.907272.40
NODE_10_length_140248_cov_8.907272	58848	59579	+	NODE_10_length_140248_cov_8.907272.41
NODE_10_length_140248_cov_8.907272	59600	59902	+	NODE_10_length_140248_cov_8.907272.42
NODE_10_length_140248_cov_8.907272	60013	60699	-	NODE_10_length_140248_cov_8.907272.43
NODE_10_length_140248_cov_8.907272	60847	62241	-	NODE_10_length_140248_cov_8.907272.44	AT3G17240.1
NODE_10_length_140248_cov_8.907272	62339	62542	-	NODE_10_length_140248_cov_8.907272.45
NODE_10_length_140248_cov_8.907272	62566	63489	-	NODE_10_length_140248_cov_8.907272.46
NODE_10_length_140248_cov_8.907272	63594	64817	-	NODE_10_length_140248_cov_8.907272.47	AT5G20080.1
NODE_10_length_140248_cov_8.907272	64833	65393	-	NODE_10_length_140248_cov_8.907272.48
NODE_10_length_140248_cov_8.907272	65441	65983	-	NODE_10_length_140248_cov_8.907272.49
NODE_10_length_140248_cov_8.907272	66112	66789	-	NODE_10_length_140248_cov_8.907272.50
NODE_10_length_140248_cov_8.907272	66809	69436	+	NODE_10_length_140248_cov_8.907272.51
NODE_10_length_140248_cov_8.907272	69716	71182	-	NODE_10_length_140248_cov_8.907272.52	AT3G26650.1
NODE_10_length_140248_cov_8.907272	71848	74766	+	NODE_10_length_140248_cov_8.907272.53	AT3G02060.1
NODE_10_length_140248_cov_8.907272	74776	75318	-	NODE_10_length_140248_cov_8.907272.54
NODE_10_length_140248_cov_8.907272	75352	76014	-	NODE_10_length_140248_cov_8.907272.55
NODE_10_length_140248_cov_8.907272	76095	77093	-	NODE_10_length_140248_cov_8.907272.56
NODE_10_length_140248_cov_8.907272	77105	77632	-	NODE_10_length_140248_cov_8.907272.57
NODE_10_length_140248_cov_8.907272	77674	78381	-	NODE_10_length_140248_cov_8.907272.58
NODE_10_length_140248_cov_8.907272	78609	79223	+	NODE_10_length_140248_cov_8.907272.59
NODE_10_length_140248_cov_8.907272	79240	79710	+	NODE_10_length_140248_cov_8.907272.60
NODE_10_length_140248_cov_8.907272	80253	80804	-	NODE_10_length_140248_cov_8.907272.61
NODE_10_length_140248_cov_8.907272	80856	83462	-	NODE_10_length_140248_cov_8.907272.62	AT4G31210.2
NODE_10_length_140248_cov_8.907272	83567	83839	-	NODE_10_length_140248_cov_8.907272.63
NODE_10_length_140248_cov_8.907272	83938	85113	-	NODE_10_length_140248_cov_8.907272.64	AT2G33150.1
NODE_10_length_140248_cov_8.907272	85144	87291	-	NODE_10_length_140248_cov_8.907272.65	AT3G06860.1
NODE_10_length_140248_cov_8.907272	87309	87620	+	NODE_10_length_140248_cov_8.907272.66
NODE_10_length_140248_cov_8.907272	87736	88578	+	NODE_10_length_140248_cov_8.907272.67
NODE_10_length_140248_cov_8.907272	88707	89156	+	NODE_10_length_140248_cov_8.907272.68	AT1G68300.1
NODE_10_length_140248_cov_8.907272	89223	89909	-	NODE_10_length_140248_cov_8.907272.69
NODE_10_length_140248_cov_8.907272	89927	91924	-	NODE_10_length_140248_cov_8.907272.70	AT5G64840.1
NODE_10_length_140248_cov_8.907272	92032	93999	+	NODE_10_length_140248_cov_8.907272.71
NODE_10_length_140248_cov_8.907272	94135	95154	-	NODE_10_length_140248_cov_8.907272.72	AT2G19940.3
NODE_10_length_140248_cov_8.907272	95209	96084	-	NODE_10_length_140248_cov_8.907272.73
NODE_10_length_140248_cov_8.907272	96271	98259	-	NODE_10_length_140248_cov_8.907272.74
NODE_10_length_140248_cov_8.907272	98560	98787	-	NODE_10_length_140248_cov_8.907272.75
NODE_10_length_140248_cov_8.907272	98810	98971	-	NODE_10_length_140248_cov_8.907272.76
NODE_10_length_140248_cov_8.907272	99602	103009	-	NODE_10_length_140248_cov_8.907272.77
NODE_10_length_140248_cov_8.907272	103034	103675	+	NODE_10_length_140248_cov_8.907272.78
NODE_10_length_140248_cov_8.907272	103826	105665	+	NODE_10_length_140248_cov_8.907272.79
NODE_10_length_140248_cov_8.907272	105669	107097	-	NODE_10_length_140248_cov_8.907272.80
NODE_10_length_140248_cov_8.907272	107155	108039	-	NODE_10_length_140248_cov_8.907272.81	AT5G66470.2
NODE_10_length_140248_cov_8.907272	108047	108673	-	NODE_10_length_140248_cov_8.907272.82	AT5G20320.3
NODE_10_length_140248_cov_8.907272	108733	109110	-	NODE_10_length_140248_cov_8.907272.83
NODE_10_length_140248_cov_8.907272	109202	111748	-	NODE_10_length_140248_cov_8.907272.84	AT5G08650.1
NODE_10_length_140248_cov_8.907272	112014	113435	-	NODE_10_length_140248_cov_8.907272.85	AT3G27925.1
NODE_10_length_140248_cov_8.907272	113477	114867	-	NODE_10_length_140248_cov_8.907272.86
NODE_10_length_140248_cov_8.907272	114882	115454	-	NODE_10_length_140248_cov_8.907272.87
NODE_10_length_140248_cov_8.907272	115485	116066	-	NODE_10_length_140248_cov_8.907272.88
NODE_10_length_140248_cov_8.907272	116434	118065	+	NODE_10_length_140248_cov_8.907272.89	AT5G14760.1
NODE_10_length_140248_cov_8.907272	118113	118349	-	NODE_10_length_140248_cov_8.907272.90
NODE_10_length_140248_cov_8.907272	118470	118871	-	NODE_10_length_140248_cov_8.907272.91
NODE_10_length_140248_cov_8.907272	119032	119811	+	NODE_10_length_140248_cov_8.907272.92	AT4G12130.1
NODE_10_length_140248_cov_8.907272	119858	120694	+	NODE_10_length_140248_cov_8.907272.93
NODE_10_length_140248_cov_8.907272	120759	121514	+	NODE_10_length_140248_cov_8.907272.94
NODE_10_length_140248_cov_8.907272	121750	123705	-	NODE_10_length_140248_cov_8.907272.95	AT1G67710.1
NODE_10_length_140248_cov_8.907272	123790	125049	+	NODE_10_length_140248_cov_8.907272.96
NODE_10_length_140248_cov_8.907272	125080	126057	+	NODE_10_length_140248_cov_8.907272.97
NODE_10_length_140248_cov_8.907272	126076	126810	-	NODE_10_length_140248_cov_8.907272.98
NODE_10_length_140248_cov_8.907272	126845	128086	+	NODE_10_length_140248_cov_8.907272.99
NODE_10_length_140248_cov_8.907272	128172	128795	-	NODE_10_length_140248_cov_8.907272.100
NODE_10_length_140248_cov_8.907272	129089	130108	-	NODE_10_length_140248_cov_8.907272.101
NODE_10_length_140248_cov_8.907272	130417	131721	+	NODE_10_length_140248_cov_8.907272.102
NODE_10_length_140248_cov_8.907272	132994	133968	+	NODE_10_length_140248_cov_8.907272.103
NODE_10_length_140248_cov_8.907272	134626	136520	-	NODE_10_length_140248_cov_8.907272.104
NODE_10_length_140248_cov_8.907272	137098	137931	-	NODE_10_length_140248_cov_8.907272.105	AT5G07210.2
NODE_10_length_140248_cov_8.907272	138035	138309	+	NODE_10_length_140248_cov_8.907272.106
NODE_11009_length_335_cov_6.286184	18	281	-	NODE_11009_length_335_cov_6.286184.1	AT5G38410.3
NODE_11014_length_335_cov_4.121711	112	300	-	NODE_11014_length_335_cov_4.121711.1
NODE_11015_length_335_cov_4.118421	10	286	-	NODE_11015_length_335_cov_4.118421.1	AT1G78080.1
NODE_11032_length_335_cov_2.325658	37	235	-	NODE_11032_length_335_cov_2.325658.1
NODE_11067_length_334_cov_1.557756	84	305	+	NODE_11067_length_334_cov_1.557756.1
NODE_11076_length_333_cov_4.327815	73	330	-	NODE_11076_length_333_cov_4.327815.1
NODE_11105_length_332_cov_2.906977	94	326	-	NODE_11105_length_332_cov_2.906977.1
NODE_11108_length_332_cov_2.501661	29	224	-	NODE_11108_length_332_cov_2.501661.1
NODE_11131_length_331_cov_6376.803333	180	329	-	NODE_11131_length_331_cov_6376.803333.1
NODE_11134_length_331_cov_5.793333	3	323	-	NODE_11134_length_331_cov_5.793333.1
NODE_11145_length_331_cov_2.906667	121	311	-	NODE_11145_length_331_cov_2.906667.1
NODE_11160_length_330_cov_4543.682274	77	226	-	NODE_11160_length_330_cov_4543.682274.1
NODE_11210_length_328_cov_5.673401	84	312	+	NODE_11210_length_328_cov_5.673401.1	AT4G04320.2
NODE_11217_length_328_cov_2.461279	46	306	-	NODE_11217_length_328_cov_2.461279.1
NODE_11223_length_328_cov_1.912458	11	324	-	NODE_11223_length_328_cov_1.912458.1	AT5G28540.1
NODE_11239_length_327_cov_4.503378	26	260	+	NODE_11239_length_327_cov_4.503378.1	AT3G01680.1
NODE_11250_length_327_cov_2.067568	20	307	+	NODE_11250_length_327_cov_2.067568.1	AT1G24260.2
NODE_11261_length_327_cov_1.577703	49	253	-	NODE_11261_length_327_cov_1.577703.1	AT3G03050.1
NODE_1126_length_1742_cov_33.300409	1003	1548	-	NODE_1126_length_1742_cov_33.300409.1
NODE_11294_length_325_cov_3.602041	9	288	+	NODE_11294_length_325_cov_3.602041.1	AT5G59320.1
NODE_112_length_5840_cov_135.945774	3505	3803	+	NODE_112_length_5840_cov_135.945774.1
NODE_112_length_5840_cov_135.945774	4254	4592	-	NODE_112_length_5840_cov_135.945774.2
NODE_11310_length_324_cov_5.532423	53	312	-	NODE_11310_length_324_cov_5.532423.1
NODE_11336_length_323_cov_4183.941781	85	296	-	NODE_11336_length_323_cov_4183.941781.1
NODE_11346_length_323_cov_2.941781	47	212	+	NODE_11346_length_323_cov_2.941781.1	AT5G05270.1
NODE_1135_length_1740_cov_4.375658	74	724	+	NODE_1135_length_1740_cov_4.375658.1
NODE_1135_length_1740_cov_4.375658	870	1211	+	NODE_1135_length_1740_cov_4.375658.2
NODE_1135_length_1740_cov_4.375658	1342	1704	+	NODE_1135_length_1740_cov_4.375658.3
NODE_11380_length_322_cov_3.821306	45	274	-	NODE_11380_length_322_cov_3.821306.1	AT4G39330.1
NODE_11402_length_321_cov_4.613793	49	242	+	NODE_11402_length_321_cov_4.613793.1	AT5G15230.1
NODE_11410_length_321_cov_3.258621	41	211	-	NODE_11410_length_321_cov_3.258621.1
NODE_11419_length_321_cov_1.962069	91	310	-	NODE_11419_length_321_cov_1.962069.1
NODE_11453_length_320_cov_2.027682	78	268	-	NODE_11453_length_320_cov_2.027682.1	AT5G40390.1
NODE_11457_length_320_cov_1.882353	34	312	-	NODE_11457_length_320_cov_1.882353.1	AT1G55340.1
NODE_11479_length_319_cov_3.059028	40	272	-	NODE_11479_length_319_cov_3.059028.1
NODE_114_length_5750_cov_147.108585	3081	3323	+	NODE_114_length_5750_cov_147.108585.1
NODE_114_length_5750_cov_147.108585	5047	5348	+	NODE_114_length_5750_cov_147.108585.2
NODE_11509_length_318_cov_2.024390	5	281	+	NODE_11509_length_318_cov_2.024390.1	AT1G56070.3
NODE_1150_length_1726_cov_84.700295	573	926	-	NODE_1150_length_1726_cov_84.700295.1
NODE_11524_length_317_cov_5634.615385	103	276	+	NODE_11524_length_317_cov_5634.615385.1
NODE_11563_length_316_cov_10.736842	16	216	-	NODE_11563_length_316_cov_10.736842.1	AT5G17030.1
NODE_11565_length_316_cov_5.754386	86	275	-	NODE_11565_length_316_cov_5.754386.1
NODE_11602_length_315_cov_7.341549	20	212	-	NODE_11602_length_315_cov_7.341549.1	AT1G59960.1
NODE_11661_length_313_cov_3.875887	16	234	-	NODE_11661_length_313_cov_3.875887.1	AT2G15970.1
NODE_11662_length_313_cov_3.858156	35	264	-	NODE_11662_length_313_cov_3.858156.1	AT5G25450.3
NODE_11667_length_313_cov_2.914894	51	264	-	NODE_11667_length_313_cov_2.914894.1
NODE_11675_length_313_cov_2.088652	41	310	-	NODE_11675_length_313_cov_2.088652.1	AT3G09840.1
NODE_11680_length_313_cov_1.946809	14	283	-	NODE_11680_length_313_cov_1.946809.1
NODE_11696_length_312_cov_3.181495	46	309	-	NODE_11696_length_312_cov_3.181495.1	AT5G12010.1
NODE_11698_length_312_cov_3.064057	63	275	+	NODE_11698_length_312_cov_3.064057.1	AT5G37670.1
NODE_11733_length_311_cov_2.528571	13	175	-	NODE_11733_length_311_cov_2.528571.1	AT3G01980.2
NODE_11734_length_311_cov_2.439286	39	244	-	NODE_11734_length_311_cov_2.439286.1	AT4G16380.3
NODE_11735_length_311_cov_2.285714	17	223	-	NODE_11735_length_311_cov_2.285714.1	AT5G34850.1
NODE_11758_length_310_cov_6.691756	70	287	-	NODE_11758_length_310_cov_6.691756.1	AT4G16760.1
NODE_11768_length_310_cov_2.964158	20	305	-	NODE_11768_length_310_cov_2.964158.1	AT1G29350.1
NODE_11785_length_310_cov_1.268817	32	296	-	NODE_11785_length_310_cov_1.268817.1	AT1G79940.4
NODE_11812_length_309_cov_1.604317	119	292	-	NODE_11812_length_309_cov_1.604317.1
NODE_11819_length_308_cov_12.519856	33	268	-	NODE_11819_length_308_cov_12.519856.1	AT3G29075.1
NODE_1185_length_1703_cov_16010.571770	1305	1472	-	NODE_1185_length_1703_cov_16010.571770.1
NODE_11875_length_306_cov_4.385455	55	279	+	NODE_11875_length_306_cov_4.385455.1
NODE_11898_length_306_cov_1.869091	52	264	-	NODE_11898_length_306_cov_1.869091.1	AT1G09770.1
NODE_11911_length_305_cov_12.627737	33	263	-	NODE_11911_length_305_cov_12.627737.1
NODE_11949_length_304_cov_7.465201	9	179	+	NODE_11949_length_304_cov_7.465201.1	AT5G62350.1
NODE_1195_length_1699_cov_5.290767	923	1235	-	NODE_1195_length_1699_cov_5.290767.1
NODE_1195_length_1699_cov_5.290767	1299	1571	-	NODE_1195_length_1699_cov_5.290767.2
NODE_1196_length_1699_cov_4.597722	48	1053	+	NODE_1196_length_1699_cov_4.597722.1
NODE_11997_length_303_cov_3.007353	10	252	-	NODE_11997_length_303_cov_3.007353.1	AT3G12390.1
NODE_119_length_5597_cov_3.887711	3618	5269	-	NODE_119_length_5597_cov_3.887711.1	AT2G33210.2
NODE_11_length_118419_cov_8.880444	257	1579	-	NODE_11_length_118419_cov_8.880444.1
NODE_11_length_118419_cov_8.880444	1777	2916	+	NODE_11_length_118419_cov_8.880444.2
NODE_11_length_118419_cov_8.880444	2920	5115	-	NODE_11_length_118419_cov_8.880444.3
NODE_11_length_118419_cov_8.880444	5277	6596	-	NODE_11_length_118419_cov_8.880444.4
NODE_11_length_118419_cov_8.880444	6659	7336	-	NODE_11_length_118419_cov_8.880444.5	AT2G01760.1
NODE_11_length_118419_cov_8.880444	7406	8011	-	NODE_11_length_118419_cov_8.880444.6
NODE_11_length_118419_cov_8.880444	8714	11295	+	NODE_11_length_118419_cov_8.880444.7
NODE_11_length_118419_cov_8.880444	11379	11930	-	NODE_11_length_118419_cov_8.880444.8
NODE_11_length_118419_cov_8.880444	12173	14490	-	NODE_11_length_118419_cov_8.880444.9
NODE_11_length_118419_cov_8.880444	14594	15517	+	NODE_11_length_118419_cov_8.880444.10
NODE_11_length_118419_cov_8.880444	15800	17583	-	NODE_11_length_118419_cov_8.880444.11
NODE_11_length_118419_cov_8.880444	17662	18867	+	NODE_11_length_118419_cov_8.880444.12
NODE_11_length_118419_cov_8.880444	18899	19999	+	NODE_11_length_118419_cov_8.880444.13	AT3G55010.2
NODE_11_length_118419_cov_8.880444	20652	21368	+	NODE_11_length_118419_cov_8.880444.14
NODE_11_length_118419_cov_8.880444	21426	22634	-	NODE_11_length_118419_cov_8.880444.15	AT1G64780.1
NODE_11_length_118419_cov_8.880444	22983	23309	+	NODE_11_length_118419_cov_8.880444.16
NODE_11_length_118419_cov_8.880444	23320	23679	+	NODE_11_length_118419_cov_8.880444.17
NODE_11_length_118419_cov_8.880444	23730	25267	+	NODE_11_length_118419_cov_8.880444.18
NODE_11_length_118419_cov_8.880444	25316	26854	-	NODE_11_length_118419_cov_8.880444.19
NODE_11_length_118419_cov_8.880444	26873	27739	+	NODE_11_length_118419_cov_8.880444.20
NODE_11_length_118419_cov_8.880444	27840	30791	+	NODE_11_length_118419_cov_8.880444.21
NODE_11_length_118419_cov_8.880444	30832	31173	-	NODE_11_length_118419_cov_8.880444.22
NODE_11_length_118419_cov_8.880444	31296	31933	-	NODE_11_length_118419_cov_8.880444.23
NODE_11_length_118419_cov_8.880444	32864	35041	-	NODE_11_length_118419_cov_8.880444.24	AT1G54310.2
NODE_11_length_118419_cov_8.880444	35270	35670	+	NODE_11_length_118419_cov_8.880444.25
NODE_11_length_118419_cov_8.880444	35792	36814	-	NODE_11_length_118419_cov_8.880444.26	AT5G23300.1
NODE_11_length_118419_cov_8.880444	36894	37115	-	NODE_11_length_118419_cov_8.880444.27
NODE_11_length_118419_cov_8.880444	37136	37894	+	NODE_11_length_118419_cov_8.880444.28
NODE_11_length_118419_cov_8.880444	38126	38548	-	NODE_11_length_118419_cov_8.880444.29	AT3G13226.1
NODE_11_length_118419_cov_8.880444	38597	39646	-	NODE_11_length_118419_cov_8.880444.30	AT1G79050.1
NODE_11_length_118419_cov_8.880444	39728	40228	-	NODE_11_length_118419_cov_8.880444.31
NODE_11_length_118419_cov_8.880444	40308	42875	+	NODE_11_length_118419_cov_8.880444.32	AT4G25540.1
NODE_11_length_118419_cov_8.880444	43014	43337	+	NODE_11_length_118419_cov_8.880444.33
NODE_11_length_118419_cov_8.880444	43835	44842	-	NODE_11_length_118419_cov_8.880444.34	AT2G36990.1
NODE_11_length_118419_cov_8.880444	44944	45849	-	NODE_11_length_118419_cov_8.880444.35
NODE_11_length_118419_cov_8.880444	45869	46798	-	NODE_11_length_118419_cov_8.880444.36
NODE_11_length_118419_cov_8.880444	46825	47460	-	NODE_11_length_118419_cov_8.880444.37	AT5G50240.3
NODE_11_length_118419_cov_8.880444	47499	49809	-	NODE_11_length_118419_cov_8.880444.38	AT1G63970.1
NODE_11_length_118419_cov_8.880444	49863	50705	-	NODE_11_length_118419_cov_8.880444.39	AT2G41530.1
NODE_11_length_118419_cov_8.880444	50777	51925	+	NODE_11_length_118419_cov_8.880444.40
NODE_11_length_118419_cov_8.880444	52023	52910	+	NODE_11_length_118419_cov_8.880444.41
NODE_11_length_118419_cov_8.880444	53023	53337	+	NODE_11_length_118419_cov_8.880444.42
NODE_11_length_118419_cov_8.880444	53341	53994	-	NODE_11_length_118419_cov_8.880444.43	AT2G02500.1
NODE_11_length_118419_cov_8.880444	54042	54368	-	NODE_11_length_118419_cov_8.880444.44
NODE_11_length_118419_cov_8.880444	54724	56082	-	NODE_11_length_118419_cov_8.880444.45	AT2G36530.1
NODE_11_length_118419_cov_8.880444	56162	56905	-	NODE_11_length_118419_cov_8.880444.46	AT1G79500.4
NODE_11_length_118419_cov_8.880444	57011	58642	-	NODE_11_length_118419_cov_8.880444.47	AT4G02120.1
NODE_11_length_118419_cov_8.880444	58793	60115	-	NODE_11_length_118419_cov_8.880444.48	AT3G24560.2
NODE_11_length_118419_cov_8.880444	60174	61130	-	NODE_11_length_118419_cov_8.880444.49	AT2G38040.1
NODE_11_length_118419_cov_8.880444	61251	64781	-	NODE_11_length_118419_cov_8.880444.50
NODE_11_length_118419_cov_8.880444	64853	67364	-	NODE_11_length_118419_cov_8.880444.51	AT2G04560.1
NODE_11_length_118419_cov_8.880444	67849	71807	-	NODE_11_length_118419_cov_8.880444.52	AT4G05210.2
NODE_11_length_118419_cov_8.880444	71881	73233	-	NODE_11_length_118419_cov_8.880444.53	AT2G32480.1
NODE_11_length_118419_cov_8.880444	73253	75995	-	NODE_11_length_118419_cov_8.880444.54	AT5G62790.1
NODE_11_length_118419_cov_8.880444	76014	76535	-	NODE_11_length_118419_cov_8.880444.55	AT3G63190.1
NODE_11_length_118419_cov_8.880444	76568	77311	-	NODE_11_length_118419_cov_8.880444.56	AT3G18680.1
NODE_11_length_118419_cov_8.880444	77501	78364	-	NODE_11_length_118419_cov_8.880444.57	AT4G11120.1
NODE_11_length_118419_cov_8.880444	78477	79370	-	NODE_11_length_118419_cov_8.880444.58	ATCG00160.1
NODE_11_length_118419_cov_8.880444	79465	82698	-	NODE_11_length_118419_cov_8.880444.59
NODE_11_length_118419_cov_8.880444	83053	84945	-	NODE_11_length_118419_cov_8.880444.60
NODE_11_length_118419_cov_8.880444	85141	86337	+	NODE_11_length_118419_cov_8.880444.61	AT2G22250.1
NODE_11_length_118419_cov_8.880444	86501	88235	-	NODE_11_length_118419_cov_8.880444.62
NODE_11_length_118419_cov_8.880444	88296	88643	+	NODE_11_length_118419_cov_8.880444.63
NODE_11_length_118419_cov_8.880444	88680	89714	+	NODE_11_length_118419_cov_8.880444.64
NODE_11_length_118419_cov_8.880444	89788	90993	+	NODE_11_length_118419_cov_8.880444.65	AT1G08490.1
NODE_11_length_118419_cov_8.880444	91513	91983	-	NODE_11_length_118419_cov_8.880444.66
NODE_11_length_118419_cov_8.880444	92002	92799	-	NODE_11_length_118419_cov_8.880444.67
NODE_11_length_118419_cov_8.880444	92880	93695	-	NODE_11_length_118419_cov_8.880444.68	AT5G37530.1
NODE_11_length_118419_cov_8.880444	93798	95788	+	NODE_11_length_118419_cov_8.880444.69	AT4G38220.1
NODE_11_length_118419_cov_8.880444	95791	96561	-	NODE_11_length_118419_cov_8.880444.70	AT4G36020.2
NODE_11_length_118419_cov_8.880444	96775	97764	-	NODE_11_length_118419_cov_8.880444.71
NODE_11_length_118419_cov_8.880444	97954	99786	-	NODE_11_length_118419_cov_8.880444.72
NODE_11_length_118419_cov_8.880444	99799	100323	-	NODE_11_length_118419_cov_8.880444.73
NODE_11_length_118419_cov_8.880444	100360	101705	+	NODE_11_length_118419_cov_8.880444.74
NODE_11_length_118419_cov_8.880444	101776	102375	-	NODE_11_length_118419_cov_8.880444.75
NODE_11_length_118419_cov_8.880444	102400	103641	+	NODE_11_length_118419_cov_8.880444.76
NODE_11_length_118419_cov_8.880444	103678	104070	+	NODE_11_length_118419_cov_8.880444.77
NODE_11_length_118419_cov_8.880444	104080	104373	+	NODE_11_length_118419_cov_8.880444.78
NODE_11_length_118419_cov_8.880444	104408	105277	+	NODE_11_length_118419_cov_8.880444.79
NODE_11_length_118419_cov_8.880444	105317	105691	-	NODE_11_length_118419_cov_8.880444.80
NODE_11_length_118419_cov_8.880444	105748	106401	+	NODE_11_length_118419_cov_8.880444.81
NODE_11_length_118419_cov_8.880444	106878	107333	+	NODE_11_length_118419_cov_8.880444.82
NODE_11_length_118419_cov_8.880444	107372	107752	-	NODE_11_length_118419_cov_8.880444.83
NODE_11_length_118419_cov_8.880444	107781	110264	+	NODE_11_length_118419_cov_8.880444.84
NODE_11_length_118419_cov_8.880444	110477	111190	+	NODE_11_length_118419_cov_8.880444.85
NODE_11_length_118419_cov_8.880444	111203	111448	+	NODE_11_length_118419_cov_8.880444.86
NODE_11_length_118419_cov_8.880444	111502	113145	-	NODE_11_length_118419_cov_8.880444.87
NODE_11_length_118419_cov_8.880444	113521	114378	+	NODE_11_length_118419_cov_8.880444.88
NODE_11_length_118419_cov_8.880444	114952	116619	-	NODE_11_length_118419_cov_8.880444.89	AT2G15620.1
NODE_11_length_118419_cov_8.880444	117109	118257	-	NODE_11_length_118419_cov_8.880444.90
NODE_12017_length_303_cov_1.080882	53	280	+	NODE_12017_length_303_cov_1.080882.1	AT5G09920.1
NODE_12035_length_302_cov_2.398524	71	274	-	NODE_12035_length_302_cov_2.398524.1	AT5G59420.1
NODE_1220_length_1683_cov_8835.712470	466	813	+	NODE_1220_length_1683_cov_8835.712470.1
NODE_1232_length_1676_cov_1.931307	282	1365	-	NODE_1232_length_1676_cov_1.931307.1
NODE_124_length_5417_cov_24919.151318	14	932	-	NODE_124_length_5417_cov_24919.151318.1
NODE_124_length_5417_cov_24919.151318	1085	1543	-	NODE_124_length_5417_cov_24919.151318.2
NODE_124_length_5417_cov_24919.151318	1797	3365	-	NODE_124_length_5417_cov_24919.151318.3
NODE_124_length_5417_cov_24919.151318	3402	4388	-	NODE_124_length_5417_cov_24919.151318.4
NODE_124_length_5417_cov_24919.151318	4397	5328	-	NODE_124_length_5417_cov_24919.151318.5
NODE_1251_length_1662_cov_3.448191	556	800	+	NODE_1251_length_1662_cov_3.448191.1	AT1G79530.1
NODE_1263_length_1654_cov_1.797289	298	1455	+	NODE_1263_length_1654_cov_1.797289.1	ATCG00190.1
NODE_1265_length_1652_cov_3.049352	1157	1312	+	NODE_1265_length_1652_cov_3.049352.1
NODE_127_length_5254_cov_4.103963	189	581	-	NODE_127_length_5254_cov_4.103963.1
NODE_1292_length_1629_cov_4.219650	48	1570	+	NODE_1292_length_1629_cov_4.219650.1	AT4G13940.4
NODE_1296_length_1627_cov_4.682957	3	794	+	NODE_1296_length_1627_cov_4.682957.1	AT5G08690.1
NODE_1296_length_1627_cov_4.682957	1262	1582	+	NODE_1296_length_1627_cov_4.682957.2
NODE_12_length_112444_cov_10.258182	425	1327	+	NODE_12_length_112444_cov_10.258182.1
NODE_12_length_112444_cov_10.258182	1888	3672	-	NODE_12_length_112444_cov_10.258182.2
NODE_12_length_112444_cov_10.258182	3800	5482	+	NODE_12_length_112444_cov_10.258182.3
NODE_12_length_112444_cov_10.258182	5605	6405	+	NODE_12_length_112444_cov_10.258182.4	AT1G67940.1
NODE_12_length_112444_cov_10.258182	6510	7238	+	NODE_12_length_112444_cov_10.258182.5
NODE_12_length_112444_cov_10.258182	7352	9224	-	NODE_12_length_112444_cov_10.258182.6
NODE_12_length_112444_cov_10.258182	9571	10866	+	NODE_12_length_112444_cov_10.258182.7
NODE_12_length_112444_cov_10.258182	11578	12663	+	NODE_12_length_112444_cov_10.258182.8
NODE_12_length_112444_cov_10.258182	12690	13160	+	NODE_12_length_112444_cov_10.258182.9
NODE_12_length_112444_cov_10.258182	13178	13939	+	NODE_12_length_112444_cov_10.258182.10
NODE_12_length_112444_cov_10.258182	13950	14684	-	NODE_12_length_112444_cov_10.258182.11
NODE_12_length_112444_cov_10.258182	14810	15751	+	NODE_12_length_112444_cov_10.258182.12
NODE_12_length_112444_cov_10.258182	15759	17230	-	NODE_12_length_112444_cov_10.258182.13
NODE_12_length_112444_cov_10.258182	17294	18433	+	NODE_12_length_112444_cov_10.258182.14
NODE_12_length_112444_cov_10.258182	18466	19332	+	NODE_12_length_112444_cov_10.258182.15
NODE_12_length_112444_cov_10.258182	19775	21475	-	NODE_12_length_112444_cov_10.258182.16
NODE_12_length_112444_cov_10.258182	21770	23947	-	NODE_12_length_112444_cov_10.258182.17
NODE_12_length_112444_cov_10.258182	24075	24515	-	NODE_12_length_112444_cov_10.258182.18
NODE_12_length_112444_cov_10.258182	24614	28287	+	NODE_12_length_112444_cov_10.258182.19
NODE_12_length_112444_cov_10.258182	28316	29335	+	NODE_12_length_112444_cov_10.258182.20
NODE_12_length_112444_cov_10.258182	29507	30316	-	NODE_12_length_112444_cov_10.258182.21
NODE_12_length_112444_cov_10.258182	30391	30744	+	NODE_12_length_112444_cov_10.258182.22
NODE_12_length_112444_cov_10.258182	30786	31852	+	NODE_12_length_112444_cov_10.258182.23
NODE_12_length_112444_cov_10.258182	31888	33075	+	NODE_12_length_112444_cov_10.258182.24
NODE_12_length_112444_cov_10.258182	33085	33816	+	NODE_12_length_112444_cov_10.258182.25
NODE_12_length_112444_cov_10.258182	34005	34790	+	NODE_12_length_112444_cov_10.258182.26
NODE_12_length_112444_cov_10.258182	34799	35458	+	NODE_12_length_112444_cov_10.258182.27
NODE_12_length_112444_cov_10.258182	35471	36565	+	NODE_12_length_112444_cov_10.258182.28
NODE_12_length_112444_cov_10.258182	36596	37726	+	NODE_12_length_112444_cov_10.258182.29
NODE_12_length_112444_cov_10.258182	37747	39090	+	NODE_12_length_112444_cov_10.258182.30
NODE_12_length_112444_cov_10.258182	39114	42155	+	NODE_12_length_112444_cov_10.258182.31
NODE_12_length_112444_cov_10.258182	42234	43205	+	NODE_12_length_112444_cov_10.258182.32
NODE_12_length_112444_cov_10.258182	43308	46085	-	NODE_12_length_112444_cov_10.258182.33
NODE_12_length_112444_cov_10.258182	46150	47810	+	NODE_12_length_112444_cov_10.258182.34	ATCG00500.1
NODE_12_length_112444_cov_10.258182	47889	48524	+	NODE_12_length_112444_cov_10.258182.35
NODE_12_length_112444_cov_10.258182	48569	49447	+	NODE_12_length_112444_cov_10.258182.36	AT2G30200.1
NODE_12_length_112444_cov_10.258182	49510	49911	+	NODE_12_length_112444_cov_10.258182.37
NODE_12_length_112444_cov_10.258182	49932	50681	+	NODE_12_length_112444_cov_10.258182.38
NODE_12_length_112444_cov_10.258182	50764	51714	-	NODE_12_length_112444_cov_10.258182.39
NODE_12_length_112444_cov_10.258182	51844	52449	+	NODE_12_length_112444_cov_10.258182.40
NODE_12_length_112444_cov_10.258182	52459	54069	-	NODE_12_length_112444_cov_10.258182.41
NODE_12_length_112444_cov_10.258182	54115	55047	-	NODE_12_length_112444_cov_10.258182.42
NODE_12_length_112444_cov_10.258182	55255	56310	+	NODE_12_length_112444_cov_10.258182.43
NODE_12_length_112444_cov_10.258182	56507	58090	+	NODE_12_length_112444_cov_10.258182.44	AT1G74920.2
NODE_12_length_112444_cov_10.258182	58216	60447	-	NODE_12_length_112444_cov_10.258182.45
NODE_12_length_112444_cov_10.258182	60728	60991	-	NODE_12_length_112444_cov_10.258182.46
NODE_12_length_112444_cov_10.258182	61045	61710	+	NODE_12_length_112444_cov_10.258182.47	AT2G02380.1
NODE_12_length_112444_cov_10.258182	61749	62783	+	NODE_12_length_112444_cov_10.258182.48	AT5G23120.1
NODE_12_length_112444_cov_10.258182	62819	65230	+	NODE_12_length_112444_cov_10.258182.49
NODE_12_length_112444_cov_10.258182	65249	67434	+	NODE_12_length_112444_cov_10.258182.50	AT1G26120.1
NODE_12_length_112444_cov_10.258182	67525	69201	+	NODE_12_length_112444_cov_10.258182.51
NODE_12_length_112444_cov_10.258182	69218	70555	+	NODE_12_length_112444_cov_10.258182.52
NODE_12_length_112444_cov_10.258182	71016	72434	+	NODE_12_length_112444_cov_10.258182.53
NODE_12_length_112444_cov_10.258182	72931	73988	-	NODE_12_length_112444_cov_10.258182.54
NODE_12_length_112444_cov_10.258182	74078	75106	+	NODE_12_length_112444_cov_10.258182.55
NODE_12_length_112444_cov_10.258182	75109	76868	-	NODE_12_length_112444_cov_10.258182.56
NODE_12_length_112444_cov_10.258182	76945	78432	+	NODE_12_length_112444_cov_10.258182.57	AT2G35660.2
NODE_12_length_112444_cov_10.258182	78502	78924	+	NODE_12_length_112444_cov_10.258182.58
NODE_12_length_112444_cov_10.258182	79014	79775	-	NODE_12_length_112444_cov_10.258182.59
NODE_12_length_112444_cov_10.258182	80026	82020	+	NODE_12_length_112444_cov_10.258182.60
NODE_12_length_112444_cov_10.258182	82594	84126	+	NODE_12_length_112444_cov_10.258182.61	AT1G79440.1
NODE_12_length_112444_cov_10.258182	84210	86146	-	NODE_12_length_112444_cov_10.258182.62
NODE_12_length_112444_cov_10.258182	86395	87888	+	NODE_12_length_112444_cov_10.258182.63	AT3G48000.1
NODE_12_length_112444_cov_10.258182	88077	89249	+	NODE_12_length_112444_cov_10.258182.64
NODE_12_length_112444_cov_10.258182	89256	90710	-	NODE_12_length_112444_cov_10.258182.65	AT2G22250.1
NODE_12_length_112444_cov_10.258182	90888	92519	-	NODE_12_length_112444_cov_10.258182.66
NODE_12_length_112444_cov_10.258182	92765	93118	+	NODE_12_length_112444_cov_10.258182.67
NODE_12_length_112444_cov_10.258182	93155	93643	-	NODE_12_length_112444_cov_10.258182.68
NODE_12_length_112444_cov_10.258182	93800	95098	+	NODE_12_length_112444_cov_10.258182.69	AT5G48440.1
NODE_12_length_112444_cov_10.258182	95138	95485	+	NODE_12_length_112444_cov_10.258182.70	AT3G20390.1
NODE_12_length_112444_cov_10.258182	95693	96766	+	NODE_12_length_112444_cov_10.258182.71
NODE_12_length_112444_cov_10.258182	96860	97156	-	NODE_12_length_112444_cov_10.258182.72
NODE_12_length_112444_cov_10.258182	97227	97610	+	NODE_12_length_112444_cov_10.258182.73
NODE_12_length_112444_cov_10.258182	97741	98145	+	NODE_12_length_112444_cov_10.258182.74
NODE_12_length_112444_cov_10.258182	98291	98548	-	NODE_12_length_112444_cov_10.258182.75
NODE_12_length_112444_cov_10.258182	98580	99947	+	NODE_12_length_112444_cov_10.258182.76	AT3G53180.1
NODE_12_length_112444_cov_10.258182	100077	101393	+	NODE_12_length_112444_cov_10.258182.77
NODE_12_length_112444_cov_10.258182	101406	102311	-	NODE_12_length_112444_cov_10.258182.78
NODE_12_length_112444_cov_10.258182	102469	103098	+	NODE_12_length_112444_cov_10.258182.79	AT5G23230.1
NODE_12_length_112444_cov_10.258182	103156	103941	-	NODE_12_length_112444_cov_10.258182.80
NODE_12_length_112444_cov_10.258182	104019	104897	+	NODE_12_length_112444_cov_10.258182.81	AT4G08790.1
NODE_12_length_112444_cov_10.258182	105031	108268	-	NODE_12_length_112444_cov_10.258182.82
NODE_12_length_112444_cov_10.258182	108329	109012	-	NODE_12_length_112444_cov_10.258182.83
NODE_12_length_112444_cov_10.258182	109095	109673	-	NODE_12_length_112444_cov_10.258182.84
NODE_12_length_112444_cov_10.258182	109844	110590	-	NODE_12_length_112444_cov_10.258182.85
NODE_12_length_112444_cov_10.258182	110758	112002	-	NODE_12_length_112444_cov_10.258182.86
NODE_12_length_112444_cov_10.258182	112039	112335	+	NODE_12_length_112444_cov_10.258182.87
NODE_1304_length_1623_cov_5.605528	48	1618	-	NODE_1304_length_1623_cov_5.605528.1	ATCG00190.1
NODE_1327_length_1605_cov_4.414231	9	1594	+	NODE_1327_length_1605_cov_4.414231.1	AT5G53460.1
NODE_1339_length_1599_cov_15665.479592	1405	1588	+	NODE_1339_length_1599_cov_15665.479592.1
NODE_133_length_5115_cov_157.582415	810	2690	-	NODE_133_length_5115_cov_157.582415.1	AT1G34300.1
NODE_133_length_5115_cov_157.582415	2724	3215	-	NODE_133_length_5115_cov_157.582415.2	AT5G24080.2
NODE_1346_length_1597_cov_4.746488	583	1527	-	NODE_1346_length_1597_cov_4.746488.1	AT1G63770.7
NODE_1347_length_1597_cov_4.275862	668	1567	-	NODE_1347_length_1597_cov_4.275862.1	AT3G59890.2
NODE_1350_length_1594_cov_25.083173	123	1558	-	NODE_1350_length_1594_cov_25.083173.1	AT1G70710.1
NODE_1363_length_1586_cov_4.759486	216	818	-	NODE_1363_length_1586_cov_4.759486.1
NODE_1370_length_1582_cov_1.297872	1335	1561	-	NODE_1370_length_1582_cov_1.297872.1	AT5G08680.1
NODE_1388_length_1571_cov_3.425974	535	1435	+	NODE_1388_length_1571_cov_3.425974.1
NODE_1390_length_1570_cov_12161.156595	310	516	+	NODE_1390_length_1570_cov_12161.156595.1
NODE_13_length_107376_cov_10.220988	187	1705	-	NODE_13_length_107376_cov_10.220988.1	ATMG00160.1
NODE_13_length_107376_cov_10.220988	1818	2195	-	NODE_13_length_107376_cov_10.220988.2
NODE_13_length_107376_cov_10.220988	2337	2978	+	NODE_13_length_107376_cov_10.220988.3
NODE_13_length_107376_cov_10.220988	3080	8451	+	NODE_13_length_107376_cov_10.220988.4
NODE_13_length_107376_cov_10.220988	8620	9859	+	NODE_13_length_107376_cov_10.220988.5
NODE_13_length_107376_cov_10.220988	9898	10954	+	NODE_13_length_107376_cov_10.220988.6
NODE_13_length_107376_cov_10.220988	11001	12467	+	NODE_13_length_107376_cov_10.220988.7	AT1G77670.1
NODE_13_length_107376_cov_10.220988	12717	14240	-	NODE_13_length_107376_cov_10.220988.8	AT5G50950.2
NODE_13_length_107376_cov_10.220988	14362	15216	+	NODE_13_length_107376_cov_10.220988.9
NODE_13_length_107376_cov_10.220988	15356	16252	+	NODE_13_length_107376_cov_10.220988.10
NODE_13_length_107376_cov_10.220988	17050	17484	-	NODE_13_length_107376_cov_10.220988.11
NODE_13_length_107376_cov_10.220988	17551	18384	-	NODE_13_length_107376_cov_10.220988.12
NODE_13_length_107376_cov_10.220988	18590	19948	+	NODE_13_length_107376_cov_10.220988.13	AT2G01760.1
NODE_13_length_107376_cov_10.220988	19974	21758	+	NODE_13_length_107376_cov_10.220988.14	AT5G35750.1
NODE_13_length_107376_cov_10.220988	21995	22399	+	NODE_13_length_107376_cov_10.220988.15
NODE_13_length_107376_cov_10.220988	22483	24275	-	NODE_13_length_107376_cov_10.220988.16	AT5G10720.1
NODE_13_length_107376_cov_10.220988	25081	28677	-	NODE_13_length_107376_cov_10.220988.17	AT2G17820.1
NODE_13_length_107376_cov_10.220988	28703	32055	+	NODE_13_length_107376_cov_10.220988.18
NODE_13_length_107376_cov_10.220988	32271	33191	-	NODE_13_length_107376_cov_10.220988.19
NODE_13_length_107376_cov_10.220988	33385	34986	-	NODE_13_length_107376_cov_10.220988.20
NODE_13_length_107376_cov_10.220988	35007	35927	+	NODE_13_length_107376_cov_10.220988.21
NODE_13_length_107376_cov_10.220988	35961	37936	-	NODE_13_length_107376_cov_10.220988.22
NODE_13_length_107376_cov_10.220988	38043	38786	-	NODE_13_length_107376_cov_10.220988.23	AT3G03980.1
NODE_13_length_107376_cov_10.220988	39089	40789	+	NODE_13_length_107376_cov_10.220988.24	AT2G19600.1
NODE_13_length_107376_cov_10.220988	40841	41662	-	NODE_13_length_107376_cov_10.220988.25
NODE_13_length_107376_cov_10.220988	41699	42367	+	NODE_13_length_107376_cov_10.220988.26
NODE_13_length_107376_cov_10.220988	42403	43885	-	NODE_13_length_107376_cov_10.220988.27
NODE_13_length_107376_cov_10.220988	44025	46099	-	NODE_13_length_107376_cov_10.220988.28	AT4G27070.1
NODE_13_length_107376_cov_10.220988	46283	46780	+	NODE_13_length_107376_cov_10.220988.29
NODE_13_length_107376_cov_10.220988	46856	47749	+	NODE_13_length_107376_cov_10.220988.30
NODE_13_length_107376_cov_10.220988	47853	48236	-	NODE_13_length_107376_cov_10.220988.31
NODE_13_length_107376_cov_10.220988	48256	49311	-	NODE_13_length_107376_cov_10.220988.32
NODE_13_length_107376_cov_10.220988	49341	50282	+	NODE_13_length_107376_cov_10.220988.33
NODE_13_length_107376_cov_10.220988	50522	52936	+	NODE_13_length_107376_cov_10.220988.34
NODE_13_length_107376_cov_10.220988	52975	54430	-	NODE_13_length_107376_cov_10.220988.35
NODE_13_length_107376_cov_10.220988	54450	55367	+	NODE_13_length_107376_cov_10.220988.36
NODE_13_length_107376_cov_10.220988	55666	56070	+	NODE_13_length_107376_cov_10.220988.37	AT2G30720.1
NODE_13_length_107376_cov_10.220988	56137	57306	-	NODE_13_length_107376_cov_10.220988.38
NODE_13_length_107376_cov_10.220988	57495	58055	-	NODE_13_length_107376_cov_10.220988.39
NODE_13_length_107376_cov_10.220988	58069	59394	+	NODE_13_length_107376_cov_10.220988.40
NODE_13_length_107376_cov_10.220988	59488	60387	+	NODE_13_length_107376_cov_10.220988.41	AT5G57330.1
NODE_13_length_107376_cov_10.220988	60823	62385	+	NODE_13_length_107376_cov_10.220988.42
NODE_13_length_107376_cov_10.220988	62441	62947	+	NODE_13_length_107376_cov_10.220988.43
NODE_13_length_107376_cov_10.220988	62973	64451	+	NODE_13_length_107376_cov_10.220988.44
NODE_13_length_107376_cov_10.220988	64536	66082	+	NODE_13_length_107376_cov_10.220988.45
NODE_13_length_107376_cov_10.220988	66419	67477	+	NODE_13_length_107376_cov_10.220988.46
NODE_13_length_107376_cov_10.220988	67492	70253	+	NODE_13_length_107376_cov_10.220988.47
NODE_13_length_107376_cov_10.220988	70265	72865	+	NODE_13_length_107376_cov_10.220988.48	AT5G15450.1
NODE_13_length_107376_cov_10.220988	72876	74405	+	NODE_13_length_107376_cov_10.220988.49
NODE_13_length_107376_cov_10.220988	75047	75925	-	NODE_13_length_107376_cov_10.220988.50
NODE_13_length_107376_cov_10.220988	76282	76683	+	NODE_13_length_107376_cov_10.220988.51
NODE_13_length_107376_cov_10.220988	76713	78011	+	NODE_13_length_107376_cov_10.220988.52
NODE_13_length_107376_cov_10.220988	78029	78895	+	NODE_13_length_107376_cov_10.220988.53
NODE_13_length_107376_cov_10.220988	79087	84127	+	NODE_13_length_107376_cov_10.220988.54	AT3G10540.1
NODE_13_length_107376_cov_10.220988	84167	86296	+	NODE_13_length_107376_cov_10.220988.55
NODE_13_length_107376_cov_10.220988	86305	86778	+	NODE_13_length_107376_cov_10.220988.56
NODE_13_length_107376_cov_10.220988	86810	90857	+	NODE_13_length_107376_cov_10.220988.57
NODE_13_length_107376_cov_10.220988	91318	92556	+	NODE_13_length_107376_cov_10.220988.58
NODE_13_length_107376_cov_10.220988	92860	93327	-	NODE_13_length_107376_cov_10.220988.59
NODE_13_length_107376_cov_10.220988	93357	93890	-	NODE_13_length_107376_cov_10.220988.60
NODE_13_length_107376_cov_10.220988	93956	94249	-	NODE_13_length_107376_cov_10.220988.61
NODE_13_length_107376_cov_10.220988	94267	95031	-	NODE_13_length_107376_cov_10.220988.62
NODE_13_length_107376_cov_10.220988	95088	96134	-	NODE_13_length_107376_cov_10.220988.63	AT2G37690.1
NODE_13_length_107376_cov_10.220988	96178	96708	-	NODE_13_length_107376_cov_10.220988.64	AT2G05140.1
NODE_13_length_107376_cov_10.220988	96774	97994	+	NODE_13_length_107376_cov_10.220988.65	AT4G37990.1
NODE_13_length_107376_cov_10.220988	98112	98906	+	NODE_13_length_107376_cov_10.220988.66
NODE_13_length_107376_cov_10.220988	98987	99979	+	NODE_13_length_107376_cov_10.220988.67
NODE_13_length_107376_cov_10.220988	100115	102091	-	NODE_13_length_107376_cov_10.220988.68
NODE_13_length_107376_cov_10.220988	102731	104011	-	NODE_13_length_107376_cov_10.220988.69	AT5G57700.5
NODE_13_length_107376_cov_10.220988	104022	104324	-	NODE_13_length_107376_cov_10.220988.70
NODE_13_length_107376_cov_10.220988	104378	104647	-	NODE_13_length_107376_cov_10.220988.71
NODE_13_length_107376_cov_10.220988	104707	105336	-	NODE_13_length_107376_cov_10.220988.72
NODE_13_length_107376_cov_10.220988	105352	105888	+	NODE_13_length_107376_cov_10.220988.73	AT4G33470.1
NODE_13_length_107376_cov_10.220988	105953	107005	+	NODE_13_length_107376_cov_10.220988.74	AT1G31410.1
NODE_1407_length_1564_cov_3.476843	289	1237	+	NODE_1407_length_1564_cov_3.476843.1
NODE_1410_length_1562_cov_131597.371653	77	1258	-	NODE_1410_length_1562_cov_131597.371653.1	ATCG00180.1
NODE_1421_length_1556_cov_1.888525	50	1319	-	NODE_1421_length_1556_cov_1.888525.1	AT2G33210.1
NODE_142_length_4814_cov_3.686180	1733	3004	+	NODE_142_length_4814_cov_3.686180.1	AT5G42270.1
NODE_146_length_4775_cov_189.966695	391	617	-	NODE_146_length_4775_cov_189.966695.1
NODE_146_length_4775_cov_189.966695	1723	3681	-	NODE_146_length_4775_cov_189.966695.2	AT3G21340.1
NODE_1470_length_1531_cov_12877.746000	1011	1433	-	NODE_1470_length_1531_cov_12877.746000.1
NODE_147_length_4755_cov_4.892041	1575	1741	-	NODE_147_length_4755_cov_4.892041.1	AT5G47040.1
NODE_1487_length_1525_cov_4.386881	242	1445	-	NODE_1487_length_1525_cov_4.386881.1	AT2G36250.4
NODE_14_length_105634_cov_9.295181	450	749	-	NODE_14_length_105634_cov_9.295181.1
NODE_14_length_105634_cov_9.295181	770	2390	-	NODE_14_length_105634_cov_9.295181.2	AT5G47420.1
NODE_14_length_105634_cov_9.295181	2419	3084	-	NODE_14_length_105634_cov_9.295181.3	AT4G15470.1
NODE_14_length_105634_cov_9.295181	3132	4427	-	NODE_14_length_105634_cov_9.295181.4
NODE_14_length_105634_cov_9.295181	4430	4981	-	NODE_14_length_105634_cov_9.295181.5
NODE_14_length_105634_cov_9.295181	5019	7364	-	NODE_14_length_105634_cov_9.295181.6	AT3G13490.1
NODE_14_length_105634_cov_9.295181	7484	10042	-	NODE_14_length_105634_cov_9.295181.7	AT1G56350.1
NODE_14_length_105634_cov_9.295181	10385	12001	-	NODE_14_length_105634_cov_9.295181.8	AT1G73050.1
NODE_14_length_105634_cov_9.295181	12074	12817	-	NODE_14_length_105634_cov_9.295181.9
NODE_14_length_105634_cov_9.295181	12980	13891	+	NODE_14_length_105634_cov_9.295181.10
NODE_14_length_105634_cov_9.295181	13982	15478	+	NODE_14_length_105634_cov_9.295181.11	AT3G24503.1
NODE_14_length_105634_cov_9.295181	15572	17041	-	NODE_14_length_105634_cov_9.295181.12
NODE_14_length_105634_cov_9.295181	17070	19732	+	NODE_14_length_105634_cov_9.295181.13	AT1G67940.1
NODE_14_length_105634_cov_9.295181	19775	21199	+	NODE_14_length_105634_cov_9.295181.14	AT3G48000.1
NODE_14_length_105634_cov_9.295181	21524	22390	+	NODE_14_length_105634_cov_9.295181.15	AT3G60880.1
NODE_14_length_105634_cov_9.295181	22409	24118	-	NODE_14_length_105634_cov_9.295181.16
NODE_14_length_105634_cov_9.295181	24191	24730	-	NODE_14_length_105634_cov_9.295181.17
NODE_14_length_105634_cov_9.295181	24775	26056	-	NODE_14_length_105634_cov_9.295181.18
NODE_14_length_105634_cov_9.295181	26205	27953	+	NODE_14_length_105634_cov_9.295181.19
NODE_14_length_105634_cov_9.295181	28291	29775	+	NODE_14_length_105634_cov_9.295181.20
NODE_14_length_105634_cov_9.295181	29784	33184	-	NODE_14_length_105634_cov_9.295181.21	AT5G52090.1
NODE_14_length_105634_cov_9.295181	33219	38985	-	NODE_14_length_105634_cov_9.295181.22
NODE_14_length_105634_cov_9.295181	39214	41259	-	NODE_14_length_105634_cov_9.295181.23
NODE_14_length_105634_cov_9.295181	41343	41984	-	NODE_14_length_105634_cov_9.295181.24
NODE_14_length_105634_cov_9.295181	42045	42740	-	NODE_14_length_105634_cov_9.295181.25
NODE_14_length_105634_cov_9.295181	42755	43375	-	NODE_14_length_105634_cov_9.295181.26
NODE_14_length_105634_cov_9.295181	43627	43914	+	NODE_14_length_105634_cov_9.295181.27
NODE_14_length_105634_cov_9.295181	43973	45382	-	NODE_14_length_105634_cov_9.295181.28	AT4G29840.1
NODE_14_length_105634_cov_9.295181	45440	47574	-	NODE_14_length_105634_cov_9.295181.29	AT5G21060.3
NODE_14_length_105634_cov_9.295181	47717	48613	-	NODE_14_length_105634_cov_9.295181.30
NODE_14_length_105634_cov_9.295181	48677	50509	+	NODE_14_length_105634_cov_9.295181.31	AT2G01980.1
NODE_14_length_105634_cov_9.295181	50574	51281	+	NODE_14_length_105634_cov_9.295181.32
NODE_14_length_105634_cov_9.295181	51343	51693	-	NODE_14_length_105634_cov_9.295181.33	AT5G11750.2
NODE_14_length_105634_cov_9.295181	51736	52446	-	NODE_14_length_105634_cov_9.295181.34
NODE_14_length_105634_cov_9.295181	52485	53021	-	NODE_14_length_105634_cov_9.295181.35	AT5G46420.1
NODE_14_length_105634_cov_9.295181	53030	53281	-	NODE_14_length_105634_cov_9.295181.36	AT4G34620.1
NODE_14_length_105634_cov_9.295181	53463	54737	-	NODE_14_length_105634_cov_9.295181.37	AT5G03940.1
NODE_14_length_105634_cov_9.295181	54763	55848	+	NODE_14_length_105634_cov_9.295181.38
NODE_14_length_105634_cov_9.295181	55896	57095	+	NODE_14_length_105634_cov_9.295181.39	AT3G13070.1
NODE_14_length_105634_cov_9.295181	57199	57477	+	NODE_14_length_105634_cov_9.295181.40
NODE_14_length_105634_cov_9.295181	57547	57750	+	NODE_14_length_105634_cov_9.295181.41
NODE_14_length_105634_cov_9.295181	57798	58979	-	NODE_14_length_105634_cov_9.295181.42	AT2G37690.1
NODE_14_length_105634_cov_9.295181	59242	60351	+	NODE_14_length_105634_cov_9.295181.43
NODE_14_length_105634_cov_9.295181	60986	61756	-	NODE_14_length_105634_cov_9.295181.44
NODE_14_length_105634_cov_9.295181	62119	62433	-	NODE_14_length_105634_cov_9.295181.45
NODE_14_length_105634_cov_9.295181	62613	66509	-	NODE_14_length_105634_cov_9.295181.46	AT1G74260.1
NODE_14_length_105634_cov_9.295181	66677	68143	+	NODE_14_length_105634_cov_9.295181.47
NODE_14_length_105634_cov_9.295181	68156	68623	-	NODE_14_length_105634_cov_9.295181.48
NODE_14_length_105634_cov_9.295181	68645	69121	-	NODE_14_length_105634_cov_9.295181.49	AT1G68720.1
NODE_14_length_105634_cov_9.295181	69197	70453	-	NODE_14_length_105634_cov_9.295181.50	AT2G33260.1
NODE_14_length_105634_cov_9.295181	70678	72051	-	NODE_14_length_105634_cov_9.295181.51	AT5G21100.1
NODE_14_length_105634_cov_9.295181	72186	72971	-	NODE_14_length_105634_cov_9.295181.52	AT3G06350.1
NODE_14_length_105634_cov_9.295181	73014	73661	-	NODE_14_length_105634_cov_9.295181.53
NODE_14_length_105634_cov_9.295181	73685	75854	-	NODE_14_length_105634_cov_9.295181.54	AT3G27300.1
NODE_14_length_105634_cov_9.295181	76021	76890	+	NODE_14_length_105634_cov_9.295181.55
NODE_14_length_105634_cov_9.295181	76918	78150	-	NODE_14_length_105634_cov_9.295181.56
NODE_14_length_105634_cov_9.295181	78199	79365	-	NODE_14_length_105634_cov_9.295181.57	AT1G65410.1
NODE_14_length_105634_cov_9.295181	79395	80138	-	NODE_14_length_105634_cov_9.295181.58
NODE_14_length_105634_cov_9.295181	80218	81126	-	NODE_14_length_105634_cov_9.295181.59
NODE_14_length_105634_cov_9.295181	81245	82549	-	NODE_14_length_105634_cov_9.295181.60
NODE_14_length_105634_cov_9.295181	82629	83861	-	NODE_14_length_105634_cov_9.295181.61
NODE_14_length_105634_cov_9.295181	84013	85290	-	NODE_14_length_105634_cov_9.295181.62	AT2G47430.1
NODE_14_length_105634_cov_9.295181	85361	86209	+	NODE_14_length_105634_cov_9.295181.63
NODE_14_length_105634_cov_9.295181	86869	89062	-	NODE_14_length_105634_cov_9.295181.64	AT3G23940.1
NODE_14_length_105634_cov_9.295181	89161	90165	+	NODE_14_length_105634_cov_9.295181.65	AT1G79530.1
NODE_14_length_105634_cov_9.295181	90265	91140	-	NODE_14_length_105634_cov_9.295181.66	AT3G18000.1
NODE_14_length_105634_cov_9.295181	91197	91577	-	NODE_14_length_105634_cov_9.295181.67
NODE_14_length_105634_cov_9.295181	91626	92534	-	NODE_14_length_105634_cov_9.295181.68	AT2G41680.1
NODE_14_length_105634_cov_9.295181	92878	101900	+	NODE_14_length_105634_cov_9.295181.69	AT2G19120.1
NODE_14_length_105634_cov_9.295181	102241	103039	+	NODE_14_length_105634_cov_9.295181.70
NODE_14_length_105634_cov_9.295181	103834	104501	-	NODE_14_length_105634_cov_9.295181.71
NODE_1515_length_1511_cov_4.383108	394	1353	+	NODE_1515_length_1511_cov_4.383108.1	AT5G09590.1
NODE_1559_length_1486_cov_5.610997	1060	1462	+	NODE_1559_length_1486_cov_5.610997.1
NODE_1576_length_1477_cov_13774.754495	514	865	+	NODE_1576_length_1477_cov_13774.754495.1	AT2G07675.1
NODE_1593_length_1470_cov_1.200834	754	1462	+	NODE_1593_length_1470_cov_1.200834.1
NODE_1599_length_1467_cov_4.752089	1159	1322	+	NODE_1599_length_1467_cov_4.752089.1
NODE_15_length_104780_cov_8.799989	107	300	-	NODE_15_length_104780_cov_8.799989.1
NODE_15_length_104780_cov_8.799989	390	1721	-	NODE_15_length_104780_cov_8.799989.2
NODE_15_length_104780_cov_8.799989	1809	2588	+	NODE_15_length_104780_cov_8.799989.3
NODE_15_length_104780_cov_8.799989	2608	3495	+	NODE_15_length_104780_cov_8.799989.4
NODE_15_length_104780_cov_8.799989	3565	7068	-	NODE_15_length_104780_cov_8.799989.5
NODE_15_length_104780_cov_8.799989	7884	8465	-	NODE_15_length_104780_cov_8.799989.6	AT5G51100.1
NODE_15_length_104780_cov_8.799989	8699	9922	-	NODE_15_length_104780_cov_8.799989.7
NODE_15_length_104780_cov_8.799989	10027	12215	-	NODE_15_length_104780_cov_8.799989.8	AT1G67120.1
NODE_15_length_104780_cov_8.799989	12242	13813	-	NODE_15_length_104780_cov_8.799989.9
NODE_15_length_104780_cov_8.799989	13876	14136	+	NODE_15_length_104780_cov_8.799989.10
NODE_15_length_104780_cov_8.799989	14151	18001	+	NODE_15_length_104780_cov_8.799989.11
NODE_15_length_104780_cov_8.799989	18183	18554	-	NODE_15_length_104780_cov_8.799989.12
NODE_15_length_104780_cov_8.799989	18834	19160	-	NODE_15_length_104780_cov_8.799989.13
NODE_15_length_104780_cov_8.799989	19191	19904	+	NODE_15_length_104780_cov_8.799989.14	AT5G47435.1
NODE_15_length_104780_cov_8.799989	20604	22481	-	NODE_15_length_104780_cov_8.799989.15
NODE_15_length_104780_cov_8.799989	22981	27100	+	NODE_15_length_104780_cov_8.799989.16
NODE_15_length_104780_cov_8.799989	27116	30316	+	NODE_15_length_104780_cov_8.799989.17
NODE_15_length_104780_cov_8.799989	30341	31315	+	NODE_15_length_104780_cov_8.799989.18
NODE_15_length_104780_cov_8.799989	31330	32298	+	NODE_15_length_104780_cov_8.799989.19
NODE_15_length_104780_cov_8.799989	32313	33281	+	NODE_15_length_104780_cov_8.799989.20
NODE_15_length_104780_cov_8.799989	33666	34992	-	NODE_15_length_104780_cov_8.799989.21
NODE_15_length_104780_cov_8.799989	35087	35842	+	NODE_15_length_104780_cov_8.799989.22
NODE_15_length_104780_cov_8.799989	35876	36781	-	NODE_15_length_104780_cov_8.799989.23
NODE_15_length_104780_cov_8.799989	36860	38014	-	NODE_15_length_104780_cov_8.799989.24
NODE_15_length_104780_cov_8.799989	38141	38668	-	NODE_15_length_104780_cov_8.799989.25
NODE_15_length_104780_cov_8.799989	38726	39700	-	NODE_15_length_104780_cov_8.799989.26
NODE_15_length_104780_cov_8.799989	39780	40655	-	NODE_15_length_104780_cov_8.799989.27
NODE_15_length_104780_cov_8.799989	40710	41537	-	NODE_15_length_104780_cov_8.799989.28	AT1G78570.1
NODE_15_length_104780_cov_8.799989	41906	42931	+	NODE_15_length_104780_cov_8.799989.29
NODE_15_length_104780_cov_8.799989	43003	43907	-	NODE_15_length_104780_cov_8.799989.30	AT1G55920.1
NODE_15_length_104780_cov_8.799989	43923	45080	+	NODE_15_length_104780_cov_8.799989.31
NODE_15_length_104780_cov_8.799989	45085	45990	-	NODE_15_length_104780_cov_8.799989.32
NODE_15_length_104780_cov_8.799989	46155	47675	-	NODE_15_length_104780_cov_8.799989.33
NODE_15_length_104780_cov_8.799989	47685	48197	-	NODE_15_length_104780_cov_8.799989.34
NODE_15_length_104780_cov_8.799989	48263	49240	-	NODE_15_length_104780_cov_8.799989.35
NODE_15_length_104780_cov_8.799989	49276	49989	-	NODE_15_length_104780_cov_8.799989.36
NODE_15_length_104780_cov_8.799989	50032	50847	+	NODE_15_length_104780_cov_8.799989.37
NODE_15_length_104780_cov_8.799989	51220	52131	+	NODE_15_length_104780_cov_8.799989.38
NODE_15_length_104780_cov_8.799989	52243	55063	+	NODE_15_length_104780_cov_8.799989.39	AT2G38060.1
NODE_15_length_104780_cov_8.799989	55086	56642	+	NODE_15_length_104780_cov_8.799989.40
NODE_15_length_104780_cov_8.799989	56725	58062	+	NODE_15_length_104780_cov_8.799989.41	AT4G36400.2
NODE_15_length_104780_cov_8.799989	58089	59030	+	NODE_15_length_104780_cov_8.799989.42	AT1G79870.1
NODE_15_length_104780_cov_8.799989	59123	64012	-	NODE_15_length_104780_cov_8.799989.43	AT5G26860.1
NODE_15_length_104780_cov_8.799989	64074	64778	-	NODE_15_length_104780_cov_8.799989.44
NODE_15_length_104780_cov_8.799989	65270	65569	-	NODE_15_length_104780_cov_8.799989.45
NODE_15_length_104780_cov_8.799989	65911	70197	+	NODE_15_length_104780_cov_8.799989.46
NODE_15_length_104780_cov_8.799989	70216	70803	-	NODE_15_length_104780_cov_8.799989.47
NODE_15_length_104780_cov_8.799989	70812	72101	-	NODE_15_length_104780_cov_8.799989.48	AT5G60160.1
NODE_15_length_104780_cov_8.799989	72369	74146	+	NODE_15_length_104780_cov_8.799989.49
NODE_15_length_104780_cov_8.799989	74261	75241	+	NODE_15_length_104780_cov_8.799989.50
NODE_15_length_104780_cov_8.799989	75276	76208	+	NODE_15_length_104780_cov_8.799989.51
NODE_15_length_104780_cov_8.799989	76245	77432	+	NODE_15_length_104780_cov_8.799989.52
NODE_15_length_104780_cov_8.799989	77441	78328	-	NODE_15_length_104780_cov_8.799989.53	AT2G43120.1
NODE_15_length_104780_cov_8.799989	78410	80471	-	NODE_15_length_104780_cov_8.799989.54
NODE_15_length_104780_cov_8.799989	80612	81019	+	NODE_15_length_104780_cov_8.799989.55
NODE_15_length_104780_cov_8.799989	81201	81530	+	NODE_15_length_104780_cov_8.799989.56
NODE_15_length_104780_cov_8.799989	81593	81904	+	NODE_15_length_104780_cov_8.799989.57
NODE_15_length_104780_cov_8.799989	81930	82817	+	NODE_15_length_104780_cov_8.799989.58	AT1G24360.1
NODE_15_length_104780_cov_8.799989	82821	83288	-	NODE_15_length_104780_cov_8.799989.59
NODE_15_length_104780_cov_8.799989	83334	83872	+	NODE_15_length_104780_cov_8.799989.60
NODE_15_length_104780_cov_8.799989	84368	84667	+	NODE_15_length_104780_cov_8.799989.61
NODE_15_length_104780_cov_8.799989	85083	86357	+	NODE_15_length_104780_cov_8.799989.62
NODE_15_length_104780_cov_8.799989	86522	89656	+	NODE_15_length_104780_cov_8.799989.63	AT2G23390.1
NODE_15_length_104780_cov_8.799989	89948	90832	-	NODE_15_length_104780_cov_8.799989.64	AT5G20520.1
NODE_15_length_104780_cov_8.799989	90929	93985	-	NODE_15_length_104780_cov_8.799989.65
NODE_15_length_104780_cov_8.799989	94155	94868	+	NODE_15_length_104780_cov_8.799989.66
NODE_15_length_104780_cov_8.799989	94911	95864	-	NODE_15_length_104780_cov_8.799989.67
NODE_15_length_104780_cov_8.799989	95888	97603	-	NODE_15_length_104780_cov_8.799989.68	AT5G52520.1
NODE_15_length_104780_cov_8.799989	97753	98178	+	NODE_15_length_104780_cov_8.799989.69
NODE_15_length_104780_cov_8.799989	98255	99508	-	NODE_15_length_104780_cov_8.799989.70
NODE_15_length_104780_cov_8.799989	99610	99966	+	NODE_15_length_104780_cov_8.799989.71
NODE_15_length_104780_cov_8.799989	101673	102740	-	NODE_15_length_104780_cov_8.799989.72
NODE_15_length_104780_cov_8.799989	102836	103306	-	NODE_15_length_104780_cov_8.799989.73
NODE_15_length_104780_cov_8.799989	103334	103633	+	NODE_15_length_104780_cov_8.799989.74
NODE_15_length_104780_cov_8.799989	103671	104754	+	NODE_15_length_104780_cov_8.799989.75	AT4G33760.1
NODE_1612_length_1461_cov_3.915385	18	695	+	NODE_1612_length_1461_cov_3.915385.1	AT2G13440.1
NODE_1696_length_1422_cov_2.327103	1189	1343	+	NODE_1696_length_1422_cov_2.327103.1
NODE_16_length_102848_cov_8.617767	193	5819	+	NODE_16_length_102848_cov_8.617767.1
NODE_16_length_102848_cov_8.617767	7102	8046	-	NODE_16_length_102848_cov_8.617767.2
NODE_16_length_102848_cov_8.617767	8213	8602	-	NODE_16_length_102848_cov_8.617767.3
NODE_16_length_102848_cov_8.617767	8682	10035	-	NODE_16_length_102848_cov_8.617767.4	AT5G43940.1
NODE_16_length_102848_cov_8.617767	10066	11421	-	NODE_16_length_102848_cov_8.617767.5
NODE_16_length_102848_cov_8.617767	11456	13501	-	NODE_16_length_102848_cov_8.617767.6
NODE_16_length_102848_cov_8.617767	13561	15018	-	NODE_16_length_102848_cov_8.617767.7	AT5G07360.1
NODE_16_length_102848_cov_8.617767	15242	16618	-	NODE_16_length_102848_cov_8.617767.8
NODE_16_length_102848_cov_8.617767	17074	17304	+	NODE_16_length_102848_cov_8.617767.9
NODE_16_length_102848_cov_8.617767	17314	18165	+	NODE_16_length_102848_cov_8.617767.10
NODE_16_length_102848_cov_8.617767	18322	18816	+	NODE_16_length_102848_cov_8.617767.11
NODE_16_length_102848_cov_8.617767	18898	20352	+	NODE_16_length_102848_cov_8.617767.12	AT5G67290.1
NODE_16_length_102848_cov_8.617767	20485	21894	-	NODE_16_length_102848_cov_8.617767.13	AT3G10600.1
NODE_16_length_102848_cov_8.617767	21911	22960	-	NODE_16_length_102848_cov_8.617767.14
NODE_16_length_102848_cov_8.617767	23025	23588	-	NODE_16_length_102848_cov_8.617767.15
NODE_16_length_102848_cov_8.617767	24730	26813	+	NODE_16_length_102848_cov_8.617767.16	AT4G13430.1
NODE_16_length_102848_cov_8.617767	27070	27450	-	NODE_16_length_102848_cov_8.617767.17
NODE_16_length_102848_cov_8.617767	27811	28764	+	NODE_16_length_102848_cov_8.617767.18
NODE_16_length_102848_cov_8.617767	28799	29338	-	NODE_16_length_102848_cov_8.617767.19
NODE_16_length_102848_cov_8.617767	29437	30084	-	NODE_16_length_102848_cov_8.617767.20
NODE_16_length_102848_cov_8.617767	30124	31488	-	NODE_16_length_102848_cov_8.617767.21	AT3G22200.1
NODE_16_length_102848_cov_8.617767	31737	32546	-	NODE_16_length_102848_cov_8.617767.22
NODE_16_length_102848_cov_8.617767	33095	33643	-	NODE_16_length_102848_cov_8.617767.23
NODE_16_length_102848_cov_8.617767	33676	34677	-	NODE_16_length_102848_cov_8.617767.24
NODE_16_length_102848_cov_8.617767	34735	36818	-	NODE_16_length_102848_cov_8.617767.25	AT3G24503.1
NODE_16_length_102848_cov_8.617767	36972	38294	+	NODE_16_length_102848_cov_8.617767.26	AT4G29890.1
NODE_16_length_102848_cov_8.617767	38332	39378	+	NODE_16_length_102848_cov_8.617767.27	AT2G24820.1
NODE_16_length_102848_cov_8.617767	39393	40415	+	NODE_16_length_102848_cov_8.617767.28	AT2G24820.1
NODE_16_length_102848_cov_8.617767	40437	40775	+	NODE_16_length_102848_cov_8.617767.29	AT4G05450.1
NODE_16_length_102848_cov_8.617767	40836	42062	+	NODE_16_length_102848_cov_8.617767.30	AT1G63940.1
NODE_16_length_102848_cov_8.617767	42067	42336	-	NODE_16_length_102848_cov_8.617767.31
NODE_16_length_102848_cov_8.617767	42417	42623	-	NODE_16_length_102848_cov_8.617767.32
NODE_16_length_102848_cov_8.617767	42647	43420	+	NODE_16_length_102848_cov_8.617767.33
NODE_16_length_102848_cov_8.617767	43605	44741	-	NODE_16_length_102848_cov_8.617767.34	AT4G29890.1
NODE_16_length_102848_cov_8.617767	44762	45043	-	NODE_16_length_102848_cov_8.617767.35
NODE_16_length_102848_cov_8.617767	45096	45623	+	NODE_16_length_102848_cov_8.617767.36
NODE_16_length_102848_cov_8.617767	45652	46668	-	NODE_16_length_102848_cov_8.617767.37
NODE_16_length_102848_cov_8.617767	46800	47876	-	NODE_16_length_102848_cov_8.617767.38
NODE_16_length_102848_cov_8.617767	47907	50327	-	NODE_16_length_102848_cov_8.617767.39
NODE_16_length_102848_cov_8.617767	50561	51376	-	NODE_16_length_102848_cov_8.617767.40
NODE_16_length_102848_cov_8.617767	51497	51946	+	NODE_16_length_102848_cov_8.617767.41
NODE_16_length_102848_cov_8.617767	52062	52481	+	NODE_16_length_102848_cov_8.617767.42
NODE_16_length_102848_cov_8.617767	52496	53176	-	NODE_16_length_102848_cov_8.617767.43
NODE_16_length_102848_cov_8.617767	53361	54617	-	NODE_16_length_102848_cov_8.617767.44
NODE_16_length_102848_cov_8.617767	54919	56496	-	NODE_16_length_102848_cov_8.617767.45	AT1G63660.1
NODE_16_length_102848_cov_8.617767	56571	58154	-	NODE_16_length_102848_cov_8.617767.46	AT1G79470.1
NODE_16_length_102848_cov_8.617767	58238	60346	+	NODE_16_length_102848_cov_8.617767.47
NODE_16_length_102848_cov_8.617767	60431	60985	-	NODE_16_length_102848_cov_8.617767.48
NODE_16_length_102848_cov_8.617767	61042	61584	-	NODE_16_length_102848_cov_8.617767.49
NODE_16_length_102848_cov_8.617767	61598	62476	+	NODE_16_length_102848_cov_8.617767.50
NODE_16_length_102848_cov_8.617767	62504	63883	+	NODE_16_length_102848_cov_8.617767.51
NODE_16_length_102848_cov_8.617767	63939	64796	+	NODE_16_length_102848_cov_8.617767.52
NODE_16_length_102848_cov_8.617767	64917	66176	+	NODE_16_length_102848_cov_8.617767.53
NODE_16_length_102848_cov_8.617767	66205	66870	+	NODE_16_length_102848_cov_8.617767.54	AT2G47730.2
NODE_16_length_102848_cov_8.617767	67198	68868	+	NODE_16_length_102848_cov_8.617767.55	AT1G18500.1
NODE_16_length_102848_cov_8.617767	69009	69470	-	NODE_16_length_102848_cov_8.617767.56
NODE_16_length_102848_cov_8.617767	69488	70270	-	NODE_16_length_102848_cov_8.617767.57	AT5G12040.1
NODE_16_length_102848_cov_8.617767	70344	71492	-	NODE_16_length_102848_cov_8.617767.58	AT1G77670.1
NODE_16_length_102848_cov_8.617767	71571	73046	-	NODE_16_length_102848_cov_8.617767.59	AT3G12080.1
NODE_16_length_102848_cov_8.617767	73147	74115	-	NODE_16_length_102848_cov_8.617767.60
NODE_16_length_102848_cov_8.617767	74291	74929	-	NODE_16_length_102848_cov_8.617767.61
NODE_16_length_102848_cov_8.617767	74962	76221	-	NODE_16_length_102848_cov_8.617767.62	AT3G46100.1
NODE_16_length_102848_cov_8.617767	76275	77291	-	NODE_16_length_102848_cov_8.617767.63	AT5G60600.4
NODE_16_length_102848_cov_8.617767	77391	78338	-	NODE_16_length_102848_cov_8.617767.64
NODE_16_length_102848_cov_8.617767	78368	79135	-	NODE_16_length_102848_cov_8.617767.65	AT1G05150.1
NODE_16_length_102848_cov_8.617767	79144	80286	-	NODE_16_length_102848_cov_8.617767.66	AT1G60230.1
NODE_16_length_102848_cov_8.617767	80313	80744	-	NODE_16_length_102848_cov_8.617767.67	AT4G09320.1
NODE_16_length_102848_cov_8.617767	80848	81048	-	NODE_16_length_102848_cov_8.617767.68
NODE_16_length_102848_cov_8.617767	81067	81297	-	NODE_16_length_102848_cov_8.617767.69	AT4G21090.1
NODE_16_length_102848_cov_8.617767	81412	83277	-	NODE_16_length_102848_cov_8.617767.70	AT5G28540.1
NODE_16_length_102848_cov_8.617767	83322	84174	-	NODE_16_length_102848_cov_8.617767.71	AT2G16710.1
NODE_16_length_102848_cov_8.617767	84188	84574	-	NODE_16_length_102848_cov_8.617767.72	AT4G22220.1
NODE_16_length_102848_cov_8.617767	84648	85862	-	NODE_16_length_102848_cov_8.617767.73	AT5G65720.3
NODE_16_length_102848_cov_8.617767	85892	86383	-	NODE_16_length_102848_cov_8.617767.74
NODE_16_length_102848_cov_8.617767	86520	88008	-	NODE_16_length_102848_cov_8.617767.75	AT1G55920.1
NODE_16_length_102848_cov_8.617767	88143	89099	+	NODE_16_length_102848_cov_8.617767.76	AT1G31190.1
NODE_16_length_102848_cov_8.617767	89181	89711	-	NODE_16_length_102848_cov_8.617767.77
NODE_16_length_102848_cov_8.617767	89878	90795	-	NODE_16_length_102848_cov_8.617767.78
NODE_16_length_102848_cov_8.617767	90805	92673	-	NODE_16_length_102848_cov_8.617767.79
NODE_16_length_102848_cov_8.617767	92743	93075	-	NODE_16_length_102848_cov_8.617767.80
NODE_16_length_102848_cov_8.617767	93118	94233	-	NODE_16_length_102848_cov_8.617767.81
NODE_16_length_102848_cov_8.617767	94254	95297	-	NODE_16_length_102848_cov_8.617767.82
NODE_16_length_102848_cov_8.617767	95333	95971	-	NODE_16_length_102848_cov_8.617767.83
NODE_16_length_102848_cov_8.617767	96713	97468	+	NODE_16_length_102848_cov_8.617767.84	AT4G36020.2
NODE_16_length_102848_cov_8.617767	97582	99679	-	NODE_16_length_102848_cov_8.617767.85
NODE_16_length_102848_cov_8.617767	99901	101388	+	NODE_16_length_102848_cov_8.617767.86	AT2G24200.2
NODE_16_length_102848_cov_8.617767	101701	102812	-	NODE_16_length_102848_cov_8.617767.87
NODE_172_length_4305_cov_524.790360	1926	3192	+	NODE_172_length_4305_cov_524.790360.1	AT4G11670.1
NODE_1742_length_1404_cov_1.527312	504	1278	+	NODE_1742_length_1404_cov_1.527312.1
NODE_1750_length_1402_cov_3.567469	876	1085	+	NODE_1750_length_1402_cov_3.567469.1
NODE_175_length_4293_cov_17604.417175	608	1677	+	NODE_175_length_4293_cov_17604.417175.1
NODE_175_length_4293_cov_17604.417175	2109	2492	+	NODE_175_length_4293_cov_17604.417175.2
NODE_175_length_4293_cov_17604.417175	2533	2775	+	NODE_175_length_4293_cov_17604.417175.3
NODE_175_length_4293_cov_17604.417175	2818	3138	+	NODE_175_length_4293_cov_17604.417175.4
NODE_175_length_4293_cov_17604.417175	3167	3982	+	NODE_175_length_4293_cov_17604.417175.5
NODE_1774_length_1391_cov_2.725000	29	1265	+	NODE_1774_length_1391_cov_2.725000.1
NODE_177_length_4278_cov_4.856605	1948	3310	-	NODE_177_length_4278_cov_4.856605.1	AT5G38530.1
NODE_17_length_95988_cov_9.782851	1031	1996	+	NODE_17_length_95988_cov_9.782851.1
NODE_17_length_95988_cov_9.782851	2531	5467	+	NODE_17_length_95988_cov_9.782851.2	AT1G27320.1
NODE_17_length_95988_cov_9.782851	5478	5723	-	NODE_17_length_95988_cov_9.782851.3
NODE_17_length_95988_cov_9.782851	5831	9132	-	NODE_17_length_95988_cov_9.782851.4
NODE_17_length_95988_cov_9.782851	9285	11759	+	NODE_17_length_95988_cov_9.782851.5
NODE_17_length_95988_cov_9.782851	11897	12277	+	NODE_17_length_95988_cov_9.782851.6
NODE_17_length_95988_cov_9.782851	12404	12898	+	NODE_17_length_95988_cov_9.782851.7
NODE_17_length_95988_cov_9.782851	13924	14298	-	NODE_17_length_95988_cov_9.782851.8
NODE_17_length_95988_cov_9.782851	14844	17196	+	NODE_17_length_95988_cov_9.782851.9	AT3G25220.1
NODE_17_length_95988_cov_9.782851	17717	20776	-	NODE_17_length_95988_cov_9.782851.10
NODE_17_length_95988_cov_9.782851	20837	21982	-	NODE_17_length_95988_cov_9.782851.11
NODE_17_length_95988_cov_9.782851	22127	23746	-	NODE_17_length_95988_cov_9.782851.12
NODE_17_length_95988_cov_9.782851	23992	24570	-	NODE_17_length_95988_cov_9.782851.13
NODE_17_length_95988_cov_9.782851	24674	25471	+	NODE_17_length_95988_cov_9.782851.14
NODE_17_length_95988_cov_9.782851	25624	27795	-	NODE_17_length_95988_cov_9.782851.15
NODE_17_length_95988_cov_9.782851	27806	29218	-	NODE_17_length_95988_cov_9.782851.16
NODE_17_length_95988_cov_9.782851	29435	31444	-	NODE_17_length_95988_cov_9.782851.17
NODE_17_length_95988_cov_9.782851	31865	32683	-	NODE_17_length_95988_cov_9.782851.18
NODE_17_length_95988_cov_9.782851	33384	36586	-	NODE_17_length_95988_cov_9.782851.19	AT1G11860.2
NODE_17_length_95988_cov_9.782851	36597	37835	-	NODE_17_length_95988_cov_9.782851.20
NODE_17_length_95988_cov_9.782851	37862	38527	+	NODE_17_length_95988_cov_9.782851.21
NODE_17_length_95988_cov_9.782851	38713	39579	-	NODE_17_length_95988_cov_9.782851.22	AT4G17360.1
NODE_17_length_95988_cov_9.782851	39878	42009	-	NODE_17_length_95988_cov_9.782851.23	AT2G01760.1
NODE_17_length_95988_cov_9.782851	42156	45540	+	NODE_17_length_95988_cov_9.782851.24	AT4G28620.1
NODE_17_length_95988_cov_9.782851	45631	46441	+	NODE_17_length_95988_cov_9.782851.25	AT2G37660.1
NODE_17_length_95988_cov_9.782851	46503	47795	-	NODE_17_length_95988_cov_9.782851.26	AT5G67290.1
NODE_17_length_95988_cov_9.782851	47923	48672	+	NODE_17_length_95988_cov_9.782851.27
NODE_17_length_95988_cov_9.782851	48943	51456	+	NODE_17_length_95988_cov_9.782851.28
NODE_17_length_95988_cov_9.782851	52212	53033	+	NODE_17_length_95988_cov_9.782851.29	AT5G43280.1
NODE_17_length_95988_cov_9.782851	53463	54743	+	NODE_17_length_95988_cov_9.782851.30	AT1G06820.4
NODE_17_length_95988_cov_9.782851	55082	56464	-	NODE_17_length_95988_cov_9.782851.31
NODE_17_length_95988_cov_9.782851	57085	59209	-	NODE_17_length_95988_cov_9.782851.32
NODE_17_length_95988_cov_9.782851	59716	60315	-	NODE_17_length_95988_cov_9.782851.33
NODE_17_length_95988_cov_9.782851	60560	61894	+	NODE_17_length_95988_cov_9.782851.34	AT3G53180.1
NODE_17_length_95988_cov_9.782851	61972	63718	+	NODE_17_length_95988_cov_9.782851.35	AT4G34740.1
NODE_17_length_95988_cov_9.782851	63749	65074	+	NODE_17_length_95988_cov_9.782851.36	AT5G04140.2
NODE_17_length_95988_cov_9.782851	65243	65725	-	NODE_17_length_95988_cov_9.782851.37
NODE_17_length_95988_cov_9.782851	65864	66472	-	NODE_17_length_95988_cov_9.782851.38
NODE_17_length_95988_cov_9.782851	67140	68311	-	NODE_17_length_95988_cov_9.782851.39
NODE_17_length_95988_cov_9.782851	69242	72348	+	NODE_17_length_95988_cov_9.782851.40
NODE_17_length_95988_cov_9.782851	73314	75272	-	NODE_17_length_95988_cov_9.782851.41
NODE_17_length_95988_cov_9.782851	75343	75612	+	NODE_17_length_95988_cov_9.782851.42
NODE_17_length_95988_cov_9.782851	75692	76924	-	NODE_17_length_95988_cov_9.782851.43
NODE_17_length_95988_cov_9.782851	77316	78620	+	NODE_17_length_95988_cov_9.782851.44	AT2G38290.1
NODE_17_length_95988_cov_9.782851	78749	79423	-	NODE_17_length_95988_cov_9.782851.45
NODE_17_length_95988_cov_9.782851	79498	80442	+	NODE_17_length_95988_cov_9.782851.46	AT5G10000.1
NODE_17_length_95988_cov_9.782851	80453	81481	+	NODE_17_length_95988_cov_9.782851.47
NODE_17_length_95988_cov_9.782851	81590	82720	+	NODE_17_length_95988_cov_9.782851.48	AT1G11860.2
NODE_17_length_95988_cov_9.782851	83178	83864	+	NODE_17_length_95988_cov_9.782851.49	AT4G30550.1
NODE_17_length_95988_cov_9.782851	83901	85556	-	NODE_17_length_95988_cov_9.782851.50
NODE_17_length_95988_cov_9.782851	85815	86359	+	NODE_17_length_95988_cov_9.782851.51
NODE_17_length_95988_cov_9.782851	86404	87603	+	NODE_17_length_95988_cov_9.782851.52
NODE_17_length_95988_cov_9.782851	87883	88890	-	NODE_17_length_95988_cov_9.782851.53
NODE_17_length_95988_cov_9.782851	89099	91438	-	NODE_17_length_95988_cov_9.782851.54	AT1G11860.2
NODE_17_length_95988_cov_9.782851	91616	92986	-	NODE_17_length_95988_cov_9.782851.55	AT1G62620.2
NODE_17_length_95988_cov_9.782851	93226	94395	+	NODE_17_length_95988_cov_9.782851.56
NODE_17_length_95988_cov_9.782851	94434	95812	+	NODE_17_length_95988_cov_9.782851.57
NODE_1804_length_1377_cov_4.020059	14	1021	-	NODE_1804_length_1377_cov_4.020059.1	AT1G80460.1
NODE_1838_length_1361_cov_275.800752	261	666	+	NODE_1838_length_1361_cov_275.800752.1	AT2G04350.2
NODE_183_length_4193_cov_93.142960	896	3177	-	NODE_183_length_4193_cov_93.142960.1	ATMG00860.1
NODE_183_length_4193_cov_93.142960	3556	3903	-	NODE_183_length_4193_cov_93.142960.2
NODE_1857_length_1355_cov_59.854985	584	1347	-	NODE_1857_length_1355_cov_59.854985.1	AT1G15170.2
NODE_1868_length_1349_cov_13658.255690	357	1022	-	NODE_1868_length_1349_cov_13658.255690.1	AT2G07771.2
NODE_187_length_4135_cov_4.390838	766	1065	+	NODE_187_length_4135_cov_4.390838.1
NODE_1881_length_1343_cov_4.418445	1145	1306	+	NODE_1881_length_1343_cov_4.418445.1
NODE_1884_length_1342_cov_1.921434	201	763	+	NODE_1884_length_1342_cov_1.921434.1	AT1G78630.1
NODE_1884_length_1342_cov_1.921434	779	1171	+	NODE_1884_length_1342_cov_1.921434.2	AT3G49080.1
NODE_1892_length_1340_cov_1.766234	13	473	-	NODE_1892_length_1340_cov_1.766234.1
NODE_1892_length_1340_cov_1.766234	490	1108	-	NODE_1892_length_1340_cov_1.766234.2
NODE_1894_length_1339_cov_99.253823	233	581	-	NODE_1894_length_1339_cov_99.253823.1	AT5G17540.1
NODE_18_length_89276_cov_9.427441	313	2739	+	NODE_18_length_89276_cov_9.427441.1
NODE_18_length_89276_cov_9.427441	2749	3081	+	NODE_18_length_89276_cov_9.427441.2
NODE_18_length_89276_cov_9.427441	3145	4812	-	NODE_18_length_89276_cov_9.427441.3	AT5G64840.1
NODE_18_length_89276_cov_9.427441	4964	5182	+	NODE_18_length_89276_cov_9.427441.4
NODE_18_length_89276_cov_9.427441	5200	9327	+	NODE_18_length_89276_cov_9.427441.5	AT5G49470.2
NODE_18_length_89276_cov_9.427441	9465	10718	+	NODE_18_length_89276_cov_9.427441.6	AT4G32520.2
NODE_18_length_89276_cov_9.427441	10781	11275	-	NODE_18_length_89276_cov_9.427441.7
NODE_18_length_89276_cov_9.427441	11490	11855	+	NODE_18_length_89276_cov_9.427441.8
NODE_18_length_89276_cov_9.427441	12339	13575	+	NODE_18_length_89276_cov_9.427441.9
NODE_18_length_89276_cov_9.427441	13788	14405	+	NODE_18_length_89276_cov_9.427441.10	AT1G18590.1
NODE_18_length_89276_cov_9.427441	14424	16367	+	NODE_18_length_89276_cov_9.427441.11	AT5G19140.2
NODE_18_length_89276_cov_9.427441	16997	17512	+	NODE_18_length_89276_cov_9.427441.12
NODE_18_length_89276_cov_9.427441	17557	18090	+	NODE_18_length_89276_cov_9.427441.13
NODE_18_length_89276_cov_9.427441	18121	18666	+	NODE_18_length_89276_cov_9.427441.14
NODE_18_length_89276_cov_9.427441	19229	21465	-	NODE_18_length_89276_cov_9.427441.15	AT5G50340.2
NODE_18_length_89276_cov_9.427441	21927	22337	+	NODE_18_length_89276_cov_9.427441.16
NODE_18_length_89276_cov_9.427441	22381	23931	-	NODE_18_length_89276_cov_9.427441.17	AT1G55930.2
NODE_18_length_89276_cov_9.427441	24214	24990	-	NODE_18_length_89276_cov_9.427441.18	AT1G19230.2
NODE_18_length_89276_cov_9.427441	25060	26184	+	NODE_18_length_89276_cov_9.427441.19
NODE_18_length_89276_cov_9.427441	26190	27509	-	NODE_18_length_89276_cov_9.427441.20
NODE_18_length_89276_cov_9.427441	27563	28969	+	NODE_18_length_89276_cov_9.427441.21
NODE_18_length_89276_cov_9.427441	29048	30478	-	NODE_18_length_89276_cov_9.427441.22	AT1G79440.1
NODE_18_length_89276_cov_9.427441	30515	31315	-	NODE_18_length_89276_cov_9.427441.23	AT4G10750.1
NODE_18_length_89276_cov_9.427441	31346	34072	+	NODE_18_length_89276_cov_9.427441.24
NODE_18_length_89276_cov_9.427441	34082	35035	+	NODE_18_length_89276_cov_9.427441.25
NODE_18_length_89276_cov_9.427441	35075	37486	-	NODE_18_length_89276_cov_9.427441.26
NODE_18_length_89276_cov_9.427441	37642	38559	-	NODE_18_length_89276_cov_9.427441.27
NODE_18_length_89276_cov_9.427441	39314	41766	+	NODE_18_length_89276_cov_9.427441.28
NODE_18_length_89276_cov_9.427441	42166	43350	-	NODE_18_length_89276_cov_9.427441.29	AT1G04710.1
NODE_18_length_89276_cov_9.427441	43722	44981	+	NODE_18_length_89276_cov_9.427441.30	AT1G24360.1
NODE_18_length_89276_cov_9.427441	45135	46133	-	NODE_18_length_89276_cov_9.427441.31
NODE_18_length_89276_cov_9.427441	46189	46569	-	NODE_18_length_89276_cov_9.427441.32
NODE_18_length_89276_cov_9.427441	46615	47295	-	NODE_18_length_89276_cov_9.427441.33
NODE_18_length_89276_cov_9.427441	47545	47745	+	NODE_18_length_89276_cov_9.427441.34	AT3G25400.1
NODE_18_length_89276_cov_9.427441	47904	48491	+	NODE_18_length_89276_cov_9.427441.35
NODE_18_length_89276_cov_9.427441	49194	51131	+	NODE_18_length_89276_cov_9.427441.36
NODE_18_length_89276_cov_9.427441	51133	53454	-	NODE_18_length_89276_cov_9.427441.37
NODE_18_length_89276_cov_9.427441	53548	58920	-	NODE_18_length_89276_cov_9.427441.38
NODE_18_length_89276_cov_9.427441	59351	60114	-	NODE_18_length_89276_cov_9.427441.39
NODE_18_length_89276_cov_9.427441	60672	61457	+	NODE_18_length_89276_cov_9.427441.40
NODE_18_length_89276_cov_9.427441	61481	61936	+	NODE_18_length_89276_cov_9.427441.41
NODE_18_length_89276_cov_9.427441	61983	63896	-	NODE_18_length_89276_cov_9.427441.42	AT4G34710.1
NODE_18_length_89276_cov_9.427441	64018	64619	-	NODE_18_length_89276_cov_9.427441.43
NODE_18_length_89276_cov_9.427441	64652	66252	-	NODE_18_length_89276_cov_9.427441.44
NODE_18_length_89276_cov_9.427441	66638	70182	+	NODE_18_length_89276_cov_9.427441.45	AT5G62920.1
NODE_18_length_89276_cov_9.427441	70346	72124	+	NODE_18_length_89276_cov_9.427441.46	AT5G54290.1
NODE_18_length_89276_cov_9.427441	72247	72693	+	NODE_18_length_89276_cov_9.427441.47
NODE_18_length_89276_cov_9.427441	72744	73205	+	NODE_18_length_89276_cov_9.427441.48	AT5G15530.1
NODE_18_length_89276_cov_9.427441	73223	74578	+	NODE_18_length_89276_cov_9.427441.49	AT5G35360.1
NODE_18_length_89276_cov_9.427441	74708	75586	+	NODE_18_length_89276_cov_9.427441.50	AT5G53920.1
NODE_18_length_89276_cov_9.427441	75708	76961	+	NODE_18_length_89276_cov_9.427441.51
NODE_18_length_89276_cov_9.427441	77182	78180	+	NODE_18_length_89276_cov_9.427441.52	AT4G38890.1
NODE_18_length_89276_cov_9.427441	78198	78527	-	NODE_18_length_89276_cov_9.427441.53
NODE_18_length_89276_cov_9.427441	78560	80179	+	NODE_18_length_89276_cov_9.427441.54	AT2G35040.2
NODE_18_length_89276_cov_9.427441	80308	84498	+	NODE_18_length_89276_cov_9.427441.55	AT1G09830.1
NODE_18_length_89276_cov_9.427441	84574	85245	-	NODE_18_length_89276_cov_9.427441.56
NODE_18_length_89276_cov_9.427441	85397	87196	+	NODE_18_length_89276_cov_9.427441.57	AT5G64440.1
NODE_18_length_89276_cov_9.427441	87205	87912	+	NODE_18_length_89276_cov_9.427441.58
NODE_18_length_89276_cov_9.427441	87923	89242	+	NODE_18_length_89276_cov_9.427441.59
NODE_1918_length_1329_cov_3.255008	41	1252	-	NODE_1918_length_1329_cov_3.255008.1
NODE_1941_length_1319_cov_21577.322981	54	467	-	NODE_1941_length_1319_cov_21577.322981.1	AT3G01410.2
NODE_1941_length_1319_cov_21577.322981	512	964	-	NODE_1941_length_1319_cov_21577.322981.2
NODE_1946_length_1316_cov_10950.445914	838	1024	-	NODE_1946_length_1316_cov_10950.445914.1
NODE_1984_length_1301_cov_15686.740157	840	1040	-	NODE_1984_length_1301_cov_15686.740157.1
NODE_19_length_88931_cov_9.311710	167	844	+	NODE_19_length_88931_cov_9.311710.1
NODE_19_length_88931_cov_9.311710	873	1715	+	NODE_19_length_88931_cov_9.311710.2
NODE_19_length_88931_cov_9.311710	1731	3344	-	NODE_19_length_88931_cov_9.311710.3
NODE_19_length_88931_cov_9.311710	4124	5546	+	NODE_19_length_88931_cov_9.311710.4
NODE_19_length_88931_cov_9.311710	5941	6960	-	NODE_19_length_88931_cov_9.311710.5
NODE_19_length_88931_cov_9.311710	7079	7999	-	NODE_19_length_88931_cov_9.311710.6
NODE_19_length_88931_cov_9.311710	8167	9369	+	NODE_19_length_88931_cov_9.311710.7
NODE_19_length_88931_cov_9.311710	9516	10451	+	NODE_19_length_88931_cov_9.311710.8	AT2G26800.5
NODE_19_length_88931_cov_9.311710	10566	12062	-	NODE_19_length_88931_cov_9.311710.9
NODE_19_length_88931_cov_9.311710	12094	13281	-	NODE_19_length_88931_cov_9.311710.10
NODE_19_length_88931_cov_9.311710	13291	14727	-	NODE_19_length_88931_cov_9.311710.11
NODE_19_length_88931_cov_9.311710	14736	15203	-	NODE_19_length_88931_cov_9.311710.12
NODE_19_length_88931_cov_9.311710	15672	20389	-	NODE_19_length_88931_cov_9.311710.13
NODE_19_length_88931_cov_9.311710	20449	22652	-	NODE_19_length_88931_cov_9.311710.14
NODE_19_length_88931_cov_9.311710	22675	23574	-	NODE_19_length_88931_cov_9.311710.15
NODE_19_length_88931_cov_9.311710	24548	26909	-	NODE_19_length_88931_cov_9.311710.16
NODE_19_length_88931_cov_9.311710	27782	28966	-	NODE_19_length_88931_cov_9.311710.17
NODE_19_length_88931_cov_9.311710	29235	30611	-	NODE_19_length_88931_cov_9.311710.18
NODE_19_length_88931_cov_9.311710	30663	31196	-	NODE_19_length_88931_cov_9.311710.19	AT2G16790.3
NODE_19_length_88931_cov_9.311710	32653	34479	+	NODE_19_length_88931_cov_9.311710.20	AT3G23940.1
NODE_19_length_88931_cov_9.311710	34582	35268	+	NODE_19_length_88931_cov_9.311710.21
NODE_19_length_88931_cov_9.311710	35347	36975	+	NODE_19_length_88931_cov_9.311710.22	AT2G24270.3
NODE_19_length_88931_cov_9.311710	37003	38127	-	NODE_19_length_88931_cov_9.311710.23
NODE_19_length_88931_cov_9.311710	38252	38782	+	NODE_19_length_88931_cov_9.311710.24
NODE_19_length_88931_cov_9.311710	38874	39737	+	NODE_19_length_88931_cov_9.311710.25
NODE_19_length_88931_cov_9.311710	39837	41393	+	NODE_19_length_88931_cov_9.311710.26
NODE_19_length_88931_cov_9.311710	41460	42215	-	NODE_19_length_88931_cov_9.311710.27
NODE_19_length_88931_cov_9.311710	42283	43959	+	NODE_19_length_88931_cov_9.311710.28	AT2G14170.2
NODE_19_length_88931_cov_9.311710	44052	46469	+	NODE_19_length_88931_cov_9.311710.29	AT3G45300.1
NODE_19_length_88931_cov_9.311710	46548	47366	+	NODE_19_length_88931_cov_9.311710.30	AT4G16800.1
NODE_19_length_88931_cov_9.311710	47614	48717	+	NODE_19_length_88931_cov_9.311710.31	AT4G13360.1
NODE_19_length_88931_cov_9.311710	48809	49639	+	NODE_19_length_88931_cov_9.311710.32	AT2G43180.1
NODE_19_length_88931_cov_9.311710	49662	50543	+	NODE_19_length_88931_cov_9.311710.33	AT4G20930.1
NODE_19_length_88931_cov_9.311710	50702	54086	-	NODE_19_length_88931_cov_9.311710.34	AT4G25960.1
NODE_19_length_88931_cov_9.311710	54306	55565	-	NODE_19_length_88931_cov_9.311710.35
NODE_19_length_88931_cov_9.311710	55935	70327	-	NODE_19_length_88931_cov_9.311710.36
NODE_19_length_88931_cov_9.311710	70704	72662	-	NODE_19_length_88931_cov_9.311710.37
NODE_19_length_88931_cov_9.311710	72671	73378	-	NODE_19_length_88931_cov_9.311710.38
NODE_19_length_88931_cov_9.311710	73465	74650	-	NODE_19_length_88931_cov_9.311710.39
NODE_19_length_88931_cov_9.311710	74708	75778	+	NODE_19_length_88931_cov_9.311710.40
NODE_19_length_88931_cov_9.311710	75813	76484	-	NODE_19_length_88931_cov_9.311710.41
NODE_19_length_88931_cov_9.311710	76653	78187	+	NODE_19_length_88931_cov_9.311710.42	AT1G65410.1
NODE_19_length_88931_cov_9.311710	78199	78834	+	NODE_19_length_88931_cov_9.311710.43
NODE_19_length_88931_cov_9.311710	79011	82745	+	NODE_19_length_88931_cov_9.311710.44	AT1G03090.2
NODE_19_length_88931_cov_9.311710	83198	85580	-	NODE_19_length_88931_cov_9.311710.45
NODE_19_length_88931_cov_9.311710	85864	86751	+	NODE_19_length_88931_cov_9.311710.46
NODE_19_length_88931_cov_9.311710	86948	87904	-	NODE_19_length_88931_cov_9.311710.47
NODE_1_length_535045_cov_8.516046	80	1729	-	NODE_1_length_535045_cov_8.516046.1	AT2G43400.1
NODE_1_length_535045_cov_8.516046	2067	3746	+	NODE_1_length_535045_cov_8.516046.2	AT1G50940.1
NODE_1_length_535045_cov_8.516046	3819	4745	-	NODE_1_length_535045_cov_8.516046.3	AT4G36530.1
NODE_1_length_535045_cov_8.516046	4862	5695	+	NODE_1_length_535045_cov_8.516046.4
NODE_1_length_535045_cov_8.516046	5735	6867	+	NODE_1_length_535045_cov_8.516046.5
NODE_1_length_535045_cov_8.516046	7046	8491	+	NODE_1_length_535045_cov_8.516046.6	AT1G77670.1
NODE_1_length_535045_cov_8.516046	8577	10277	+	NODE_1_length_535045_cov_8.516046.7	AT2G38970.1
NODE_1_length_535045_cov_8.516046	10843	11526	+	NODE_1_length_535045_cov_8.516046.8
NODE_1_length_535045_cov_8.516046	11617	12117	+	NODE_1_length_535045_cov_8.516046.9
NODE_1_length_535045_cov_8.516046	12119	13945	-	NODE_1_length_535045_cov_8.516046.10	AT1G65890.1
NODE_1_length_535045_cov_8.516046	14162	14986	-	NODE_1_length_535045_cov_8.516046.11	AT1G63380.3
NODE_1_length_535045_cov_8.516046	15075	17063	-	NODE_1_length_535045_cov_8.516046.12	AT1G03090.2
NODE_1_length_535045_cov_8.516046	17104	18039	+	NODE_1_length_535045_cov_8.516046.13
NODE_1_length_535045_cov_8.516046	18077	19291	-	NODE_1_length_535045_cov_8.516046.14	AT3G45300.1
NODE_1_length_535045_cov_8.516046	19319	20935	-	NODE_1_length_535045_cov_8.516046.15	AT4G34030.1
NODE_1_length_535045_cov_8.516046	20940	21809	-	NODE_1_length_535045_cov_8.516046.16	AT2G29150.1
NODE_1_length_535045_cov_8.516046	21850	23676	-	NODE_1_length_535045_cov_8.516046.17	AT1G01770.1
NODE_1_length_535045_cov_8.516046	23822	24496	+	NODE_1_length_535045_cov_8.516046.18
NODE_1_length_535045_cov_8.516046	24714	25478	+	NODE_1_length_535045_cov_8.516046.19
NODE_1_length_535045_cov_8.516046	25814	26368	+	NODE_1_length_535045_cov_8.516046.20
NODE_1_length_535045_cov_8.516046	27113	27680	-	NODE_1_length_535045_cov_8.516046.21
NODE_1_length_535045_cov_8.516046	27696	28760	+	NODE_1_length_535045_cov_8.516046.22	AT5G35750.1
NODE_1_length_535045_cov_8.516046	28825	29694	+	NODE_1_length_535045_cov_8.516046.23
NODE_1_length_535045_cov_8.516046	29754	30605	+	NODE_1_length_535045_cov_8.516046.24
NODE_1_length_535045_cov_8.516046	30722	31483	+	NODE_1_length_535045_cov_8.516046.25	AT3G51680.1
NODE_1_length_535045_cov_8.516046	31543	32661	-	NODE_1_length_535045_cov_8.516046.26
NODE_1_length_535045_cov_8.516046	32739	33374	-	NODE_1_length_535045_cov_8.516046.27
NODE_1_length_535045_cov_8.516046	33423	34127	+	NODE_1_length_535045_cov_8.516046.28
NODE_1_length_535045_cov_8.516046	34137	34649	-	NODE_1_length_535045_cov_8.516046.29
NODE_1_length_535045_cov_8.516046	34732	35889	+	NODE_1_length_535045_cov_8.516046.30	AT1G77670.1
NODE_1_length_535045_cov_8.516046	36021	36623	+	NODE_1_length_535045_cov_8.516046.31	AT3G62760.1
NODE_1_length_535045_cov_8.516046	36727	37074	+	NODE_1_length_535045_cov_8.516046.32
NODE_1_length_535045_cov_8.516046	37172	37681	+	NODE_1_length_535045_cov_8.516046.33
NODE_1_length_535045_cov_8.516046	37700	38146	+	NODE_1_length_535045_cov_8.516046.34
NODE_1_length_535045_cov_8.516046	38313	39947	+	NODE_1_length_535045_cov_8.516046.35
NODE_1_length_535045_cov_8.516046	40009	40284	+	NODE_1_length_535045_cov_8.516046.36
NODE_1_length_535045_cov_8.516046	40397	41752	-	NODE_1_length_535045_cov_8.516046.37
NODE_1_length_535045_cov_8.516046	41766	43628	-	NODE_1_length_535045_cov_8.516046.38
NODE_1_length_535045_cov_8.516046	43776	45542	-	NODE_1_length_535045_cov_8.516046.39	AT1G20510.1
NODE_1_length_535045_cov_8.516046	45677	46780	-	NODE_1_length_535045_cov_8.516046.40	AT4G15940.1
NODE_1_length_535045_cov_8.516046	46791	47879	-	NODE_1_length_535045_cov_8.516046.41
NODE_1_length_535045_cov_8.516046	47960	48622	-	NODE_1_length_535045_cov_8.516046.42
NODE_1_length_535045_cov_8.516046	48860	49446	-	NODE_1_length_535045_cov_8.516046.43
NODE_1_length_535045_cov_8.516046	49902	51104	+	NODE_1_length_535045_cov_8.516046.44
NODE_1_length_535045_cov_8.516046	51181	52280	+	NODE_1_length_535045_cov_8.516046.45	AT2G06050.2
NODE_1_length_535045_cov_8.516046	52338	52982	-	NODE_1_length_535045_cov_8.516046.46
NODE_1_length_535045_cov_8.516046	53041	54630	-	NODE_1_length_535045_cov_8.516046.47	AT1G24340.1
NODE_1_length_535045_cov_8.516046	55390	56433	-	NODE_1_length_535045_cov_8.516046.48
NODE_1_length_535045_cov_8.516046	56648	58570	+	NODE_1_length_535045_cov_8.516046.49
NODE_1_length_535045_cov_8.516046	58607	59401	-	NODE_1_length_535045_cov_8.516046.50	AT1G67730.1
NODE_1_length_535045_cov_8.516046	59431	60432	-	NODE_1_length_535045_cov_8.516046.51	AT1G23740.1
NODE_1_length_535045_cov_8.516046	60477	61394	-	NODE_1_length_535045_cov_8.516046.52	AT1G13820.1
NODE_1_length_535045_cov_8.516046	62024	62509	-	NODE_1_length_535045_cov_8.516046.53
NODE_1_length_535045_cov_8.516046	62589	63677	-	NODE_1_length_535045_cov_8.516046.54
NODE_1_length_535045_cov_8.516046	63874	65022	-	NODE_1_length_535045_cov_8.516046.55	AT1G65410.1
NODE_1_length_535045_cov_8.516046	65087	66719	+	NODE_1_length_535045_cov_8.516046.56
NODE_1_length_535045_cov_8.516046	66746	67771	-	NODE_1_length_535045_cov_8.516046.57
NODE_1_length_535045_cov_8.516046	68106	69746	+	NODE_1_length_535045_cov_8.516046.58
NODE_1_length_535045_cov_8.516046	69785	70857	-	NODE_1_length_535045_cov_8.516046.59	AT5G64300.1
NODE_1_length_535045_cov_8.516046	70886	71233	+	NODE_1_length_535045_cov_8.516046.60
NODE_1_length_535045_cov_8.516046	71326	71805	-	NODE_1_length_535045_cov_8.516046.61	AT2G42070.2
NODE_1_length_535045_cov_8.516046	71894	72646	-	NODE_1_length_535045_cov_8.516046.62
NODE_1_length_535045_cov_8.516046	73126	73440	-	NODE_1_length_535045_cov_8.516046.63	AT1G79440.1
NODE_1_length_535045_cov_8.516046	73483	74697	+	NODE_1_length_535045_cov_8.516046.64
NODE_1_length_535045_cov_8.516046	74741	75226	-	NODE_1_length_535045_cov_8.516046.65
NODE_1_length_535045_cov_8.516046	75239	76699	-	NODE_1_length_535045_cov_8.516046.66	AT3G24503.1
NODE_1_length_535045_cov_8.516046	76717	77445	-	NODE_1_length_535045_cov_8.516046.67	AT4G36530.1
NODE_1_length_535045_cov_8.516046	77467	78432	+	NODE_1_length_535045_cov_8.516046.68
NODE_1_length_535045_cov_8.516046	78589	80985	-	NODE_1_length_535045_cov_8.516046.69
NODE_1_length_535045_cov_8.516046	81384	83390	+	NODE_1_length_535045_cov_8.516046.70	AT1G14460.1
NODE_1_length_535045_cov_8.516046	83415	83741	+	NODE_1_length_535045_cov_8.516046.71	AT2G24020.2
NODE_1_length_535045_cov_8.516046	83924	84568	-	NODE_1_length_535045_cov_8.516046.72
NODE_1_length_535045_cov_8.516046	84742	85152	+	NODE_1_length_535045_cov_8.516046.73
NODE_1_length_535045_cov_8.516046	85162	86145	-	NODE_1_length_535045_cov_8.516046.74	AT2G39020.1
NODE_1_length_535045_cov_8.516046	86194	87162	+	NODE_1_length_535045_cov_8.516046.75
NODE_1_length_535045_cov_8.516046	87239	88387	+	NODE_1_length_535045_cov_8.516046.76	AT3G45300.1
NODE_1_length_535045_cov_8.516046	88466	89467	-	NODE_1_length_535045_cov_8.516046.77
NODE_1_length_535045_cov_8.516046	90147	91436	+	NODE_1_length_535045_cov_8.516046.78
NODE_1_length_535045_cov_8.516046	91453	92010	+	NODE_1_length_535045_cov_8.516046.79
NODE_1_length_535045_cov_8.516046	92037	93383	+	NODE_1_length_535045_cov_8.516046.80	AT3G53180.1
NODE_1_length_535045_cov_8.516046	93407	94786	+	NODE_1_length_535045_cov_8.516046.81	AT3G22200.1
NODE_1_length_535045_cov_8.516046	94908	95924	-	NODE_1_length_535045_cov_8.516046.82	AT3G63010.1
NODE_1_length_535045_cov_8.516046	95976	96401	-	NODE_1_length_535045_cov_8.516046.83
NODE_1_length_535045_cov_8.516046	96716	97168	-	NODE_1_length_535045_cov_8.516046.84
NODE_1_length_535045_cov_8.516046	97213	98890	+	NODE_1_length_535045_cov_8.516046.85
NODE_1_length_535045_cov_8.516046	98953	100322	+	NODE_1_length_535045_cov_8.516046.86	AT3G50560.1
NODE_1_length_535045_cov_8.516046	100365	100583	+	NODE_1_length_535045_cov_8.516046.87
NODE_1_length_535045_cov_8.516046	100627	103064	-	NODE_1_length_535045_cov_8.516046.88	AT5G50590.1
NODE_1_length_535045_cov_8.516046	103182	103886	+	NODE_1_length_535045_cov_8.516046.89
NODE_1_length_535045_cov_8.516046	103896	104315	-	NODE_1_length_535045_cov_8.516046.90	AT2G38130.2
NODE_1_length_535045_cov_8.516046	104359	105024	-	NODE_1_length_535045_cov_8.516046.91	AT3G62670.1
NODE_1_length_535045_cov_8.516046	105048	105665	-	NODE_1_length_535045_cov_8.516046.92
NODE_1_length_535045_cov_8.516046	105685	106644	-	NODE_1_length_535045_cov_8.516046.93
NODE_1_length_535045_cov_8.516046	106658	108486	-	NODE_1_length_535045_cov_8.516046.94	AT3G47730.1
NODE_1_length_535045_cov_8.516046	108776	110110	+	NODE_1_length_535045_cov_8.516046.95
NODE_1_length_535045_cov_8.516046	110129	110566	+	NODE_1_length_535045_cov_8.516046.96
NODE_1_length_535045_cov_8.516046	110580	112492	+	NODE_1_length_535045_cov_8.516046.97
NODE_1_length_535045_cov_8.516046	112710	113426	+	NODE_1_length_535045_cov_8.516046.98
NODE_1_length_535045_cov_8.516046	113543	113932	-	NODE_1_length_535045_cov_8.516046.99
NODE_1_length_535045_cov_8.516046	114121	114771	+	NODE_1_length_535045_cov_8.516046.100
NODE_1_length_535045_cov_8.516046	114887	116893	-	NODE_1_length_535045_cov_8.516046.101
NODE_1_length_535045_cov_8.516046	117039	117461	+	NODE_1_length_535045_cov_8.516046.102
NODE_1_length_535045_cov_8.516046	117510	118382	+	NODE_1_length_535045_cov_8.516046.103
NODE_1_length_535045_cov_8.516046	119132	119988	-	NODE_1_length_535045_cov_8.516046.104
NODE_1_length_535045_cov_8.516046	120604	121158	+	NODE_1_length_535045_cov_8.516046.105
NODE_1_length_535045_cov_8.516046	121193	122047	-	NODE_1_length_535045_cov_8.516046.106
NODE_1_length_535045_cov_8.516046	122145	122369	+	NODE_1_length_535045_cov_8.516046.107
NODE_1_length_535045_cov_8.516046	122743	123668	-	NODE_1_length_535045_cov_8.516046.108
NODE_1_length_535045_cov_8.516046	123979	126568	+	NODE_1_length_535045_cov_8.516046.109
NODE_1_length_535045_cov_8.516046	127049	127804	-	NODE_1_length_535045_cov_8.516046.110	AT5G51740.2
NODE_1_length_535045_cov_8.516046	127966	129312	-	NODE_1_length_535045_cov_8.516046.111	AT4G39980.1
NODE_1_length_535045_cov_8.516046	129347	130249	+	NODE_1_length_535045_cov_8.516046.112
NODE_1_length_535045_cov_8.516046	130500	132206	+	NODE_1_length_535045_cov_8.516046.113	AT3G22330.1
NODE_1_length_535045_cov_8.516046	132291	132692	-	NODE_1_length_535045_cov_8.516046.114
NODE_1_length_535045_cov_8.516046	132772	133503	-	NODE_1_length_535045_cov_8.516046.115	AT4G15093.1
NODE_1_length_535045_cov_8.516046	133632	134864	-	NODE_1_length_535045_cov_8.516046.116
NODE_1_length_535045_cov_8.516046	134920	135585	+	NODE_1_length_535045_cov_8.516046.117	AT2G43910.1
NODE_1_length_535045_cov_8.516046	136716	137681	+	NODE_1_length_535045_cov_8.516046.118
NODE_1_length_535045_cov_8.516046	137765	138097	+	NODE_1_length_535045_cov_8.516046.119
NODE_1_length_535045_cov_8.516046	138207	139079	-	NODE_1_length_535045_cov_8.516046.120
NODE_1_length_535045_cov_8.516046	139240	140871	+	NODE_1_length_535045_cov_8.516046.121
NODE_1_length_535045_cov_8.516046	141076	141480	+	NODE_1_length_535045_cov_8.516046.122	AT1G53670.1
NODE_1_length_535045_cov_8.516046	141839	142954	+	NODE_1_length_535045_cov_8.516046.123
NODE_1_length_535045_cov_8.516046	143562	143999	-	NODE_1_length_535045_cov_8.516046.124
NODE_1_length_535045_cov_8.516046	144117	146009	-	NODE_1_length_535045_cov_8.516046.125
NODE_1_length_535045_cov_8.516046	146154	147005	-	NODE_1_length_535045_cov_8.516046.126
NODE_1_length_535045_cov_8.516046	147081	148029	-	NODE_1_length_535045_cov_8.516046.127
NODE_1_length_535045_cov_8.516046	148074	149015	+	NODE_1_length_535045_cov_8.516046.128	AT4G29120.1
NODE_1_length_535045_cov_8.516046	149083	149334	+	NODE_1_length_535045_cov_8.516046.129
NODE_1_length_535045_cov_8.516046	149395	150000	+	NODE_1_length_535045_cov_8.516046.130
NODE_1_length_535045_cov_8.516046	150053	151333	-	NODE_1_length_535045_cov_8.516046.131	AT2G42790.1
NODE_1_length_535045_cov_8.516046	151719	151955	-	NODE_1_length_535045_cov_8.516046.132
NODE_1_length_535045_cov_8.516046	152063	152431	+	NODE_1_length_535045_cov_8.516046.133
NODE_1_length_535045_cov_8.516046	152495	154207	+	NODE_1_length_535045_cov_8.516046.134	AT5G66760.1
NODE_1_length_535045_cov_8.516046	154219	155192	+	NODE_1_length_535045_cov_8.516046.135	AT3G27380.2
NODE_1_length_535045_cov_8.516046	155201	158008	+	NODE_1_length_535045_cov_8.516046.136	AT5G65750.1
NODE_1_length_535045_cov_8.516046	158074	159300	+	NODE_1_length_535045_cov_8.516046.137	AT4G26910.3
NODE_1_length_535045_cov_8.516046	159384	162227	+	NODE_1_length_535045_cov_8.516046.138	AT1G48030.2
NODE_1_length_535045_cov_8.516046	162329	163377	+	NODE_1_length_535045_cov_8.516046.139	AT5G23250.1
NODE_1_length_535045_cov_8.516046	163496	164809	+	NODE_1_length_535045_cov_8.516046.140
NODE_1_length_535045_cov_8.516046	164942	165676	+	NODE_1_length_535045_cov_8.516046.141
NODE_1_length_535045_cov_8.516046	165748	166068	+	NODE_1_length_535045_cov_8.516046.142
NODE_1_length_535045_cov_8.516046	166110	168510	-	NODE_1_length_535045_cov_8.516046.143
NODE_1_length_535045_cov_8.516046	168829	169797	+	NODE_1_length_535045_cov_8.516046.144	AT5G56030.1
NODE_1_length_535045_cov_8.516046	170374	173604	+	NODE_1_length_535045_cov_8.516046.145	AT1G66340.1
NODE_1_length_535045_cov_8.516046	173736	174602	+	NODE_1_length_535045_cov_8.516046.146	AT1G10470.3
NODE_1_length_535045_cov_8.516046	174685	175473	+	NODE_1_length_535045_cov_8.516046.147	AT1G35420.2
NODE_1_length_535045_cov_8.516046	175534	176313	-	NODE_1_length_535045_cov_8.516046.148
NODE_1_length_535045_cov_8.516046	176421	177044	+	NODE_1_length_535045_cov_8.516046.149
NODE_1_length_535045_cov_8.516046	177209	177757	-	NODE_1_length_535045_cov_8.516046.150
NODE_1_length_535045_cov_8.516046	177840	178583	-	NODE_1_length_535045_cov_8.516046.151	AT2G43120.1
NODE_1_length_535045_cov_8.516046	178697	179098	-	NODE_1_length_535045_cov_8.516046.152
NODE_1_length_535045_cov_8.516046	179154	180548	-	NODE_1_length_535045_cov_8.516046.153
NODE_1_length_535045_cov_8.516046	180756	181253	-	NODE_1_length_535045_cov_8.516046.154
NODE_1_length_535045_cov_8.516046	181879	182328	+	NODE_1_length_535045_cov_8.516046.155
NODE_1_length_535045_cov_8.516046	182360	182917	+	NODE_1_length_535045_cov_8.516046.156
NODE_1_length_535045_cov_8.516046	182946	183443	+	NODE_1_length_535045_cov_8.516046.157
NODE_1_length_535045_cov_8.516046	183479	184147	+	NODE_1_length_535045_cov_8.516046.158
NODE_1_length_535045_cov_8.516046	184192	185412	-	NODE_1_length_535045_cov_8.516046.159	AT2G40940.1
NODE_1_length_535045_cov_8.516046	185453	186136	-	NODE_1_length_535045_cov_8.516046.160	AT5G26594.1
NODE_1_length_535045_cov_8.516046	186240	188198	+	NODE_1_length_535045_cov_8.516046.161
NODE_1_length_535045_cov_8.516046	188209	188934	+	NODE_1_length_535045_cov_8.516046.162
NODE_1_length_535045_cov_8.516046	189012	189611	+	NODE_1_length_535045_cov_8.516046.163	AT1G05000.1
NODE_1_length_535045_cov_8.516046	189631	189963	+	NODE_1_length_535045_cov_8.516046.164
NODE_1_length_535045_cov_8.516046	189981	190184	+	NODE_1_length_535045_cov_8.516046.165
NODE_1_length_535045_cov_8.516046	190205	191818	+	NODE_1_length_535045_cov_8.516046.166
NODE_1_length_535045_cov_8.516046	191884	193104	-	NODE_1_length_535045_cov_8.516046.167	AT2G04540.1
NODE_1_length_535045_cov_8.516046	193116	193631	-	NODE_1_length_535045_cov_8.516046.168
NODE_1_length_535045_cov_8.516046	193856	195742	-	NODE_1_length_535045_cov_8.516046.169	AT1G66340.1
NODE_1_length_535045_cov_8.516046	196154	197050	+	NODE_1_length_535045_cov_8.516046.170	AT2G40690.2
NODE_1_length_535045_cov_8.516046	197203	197856	-	NODE_1_length_535045_cov_8.516046.171
NODE_1_length_535045_cov_8.516046	198059	199654	+	NODE_1_length_535045_cov_8.516046.172	AT3G05970.1
NODE_1_length_535045_cov_8.516046	199658	200215	-	NODE_1_length_535045_cov_8.516046.173
NODE_1_length_535045_cov_8.516046	200325	201494	+	NODE_1_length_535045_cov_8.516046.174
NODE_1_length_535045_cov_8.516046	201499	201711	-	NODE_1_length_535045_cov_8.516046.175
NODE_1_length_535045_cov_8.516046	201828	202949	+	NODE_1_length_535045_cov_8.516046.176
NODE_1_length_535045_cov_8.516046	203017	204831	-	NODE_1_length_535045_cov_8.516046.177
NODE_1_length_535045_cov_8.516046	204853	207380	-	NODE_1_length_535045_cov_8.516046.178
NODE_1_length_535045_cov_8.516046	207857	208222	-	NODE_1_length_535045_cov_8.516046.179
NODE_1_length_535045_cov_8.516046	208470	209258	-	NODE_1_length_535045_cov_8.516046.180
NODE_1_length_535045_cov_8.516046	209402	210265	+	NODE_1_length_535045_cov_8.516046.181	AT5G53050.4
NODE_1_length_535045_cov_8.516046	210399	211208	+	NODE_1_length_535045_cov_8.516046.182
NODE_1_length_535045_cov_8.516046	211286	212371	+	NODE_1_length_535045_cov_8.516046.183
NODE_1_length_535045_cov_8.516046	212417	213427	-	NODE_1_length_535045_cov_8.516046.184
NODE_1_length_535045_cov_8.516046	213529	214563	+	NODE_1_length_535045_cov_8.516046.185
NODE_1_length_535045_cov_8.516046	214614	215663	+	NODE_1_length_535045_cov_8.516046.186
NODE_1_length_535045_cov_8.516046	215989	216348	-	NODE_1_length_535045_cov_8.516046.187
NODE_1_length_535045_cov_8.516046	216746	218710	+	NODE_1_length_535045_cov_8.516046.188
NODE_1_length_535045_cov_8.516046	218820	219737	+	NODE_1_length_535045_cov_8.516046.189	AT1G67120.1
NODE_1_length_535045_cov_8.516046	219878	220690	+	NODE_1_length_535045_cov_8.516046.190
NODE_1_length_535045_cov_8.516046	220834	223457	+	NODE_1_length_535045_cov_8.516046.191
NODE_1_length_535045_cov_8.516046	223554	224357	+	NODE_1_length_535045_cov_8.516046.192
NODE_1_length_535045_cov_8.516046	224370	225551	-	NODE_1_length_535045_cov_8.516046.193
NODE_1_length_535045_cov_8.516046	225935	226369	-	NODE_1_length_535045_cov_8.516046.194
NODE_1_length_535045_cov_8.516046	226520	226750	+	NODE_1_length_535045_cov_8.516046.195
NODE_1_length_535045_cov_8.516046	226863	228314	-	NODE_1_length_535045_cov_8.516046.196
NODE_1_length_535045_cov_8.516046	228334	230870	+	NODE_1_length_535045_cov_8.516046.197
NODE_1_length_535045_cov_8.516046	230976	231410	+	NODE_1_length_535045_cov_8.516046.198
NODE_1_length_535045_cov_8.516046	231477	232412	-	NODE_1_length_535045_cov_8.516046.199
NODE_1_length_535045_cov_8.516046	232565	233794	+	NODE_1_length_535045_cov_8.516046.200	AT3G06810.1
NODE_1_length_535045_cov_8.516046	234221	235015	+	NODE_1_length_535045_cov_8.516046.201
NODE_1_length_535045_cov_8.516046	235169	236551	-	NODE_1_length_535045_cov_8.516046.202
NODE_1_length_535045_cov_8.516046	236637	237449	-	NODE_1_length_535045_cov_8.516046.203	AT2G41460.1
NODE_1_length_535045_cov_8.516046	237574	238218	+	NODE_1_length_535045_cov_8.516046.204
NODE_1_length_535045_cov_8.516046	238287	240014	+	NODE_1_length_535045_cov_8.516046.205
NODE_1_length_535045_cov_8.516046	240062	243691	+	NODE_1_length_535045_cov_8.516046.206
NODE_1_length_535045_cov_8.516046	243817	244317	+	NODE_1_length_535045_cov_8.516046.207
NODE_1_length_535045_cov_8.516046	244478	245728	+	NODE_1_length_535045_cov_8.516046.208
NODE_1_length_535045_cov_8.516046	245776	248817	+	NODE_1_length_535045_cov_8.516046.209
NODE_1_length_535045_cov_8.516046	248864	253464	+	NODE_1_length_535045_cov_8.516046.210
NODE_1_length_535045_cov_8.516046	253503	254510	-	NODE_1_length_535045_cov_8.516046.211
NODE_1_length_535045_cov_8.516046	254824	256987	+	NODE_1_length_535045_cov_8.516046.212
NODE_1_length_535045_cov_8.516046	257086	258456	+	NODE_1_length_535045_cov_8.516046.213
NODE_1_length_535045_cov_8.516046	258560	260750	+	NODE_1_length_535045_cov_8.516046.214
NODE_1_length_535045_cov_8.516046	260786	261625	+	NODE_1_length_535045_cov_8.516046.215	AT1G67940.1
NODE_1_length_535045_cov_8.516046	261766	262338	+	NODE_1_length_535045_cov_8.516046.216	AT5G61690.1
NODE_1_length_535045_cov_8.516046	262487	263971	-	NODE_1_length_535045_cov_8.516046.217	ATCG00890.1
NODE_1_length_535045_cov_8.516046	264045	265505	+	NODE_1_length_535045_cov_8.516046.218
NODE_1_length_535045_cov_8.516046	266032	267189	+	NODE_1_length_535045_cov_8.516046.219
NODE_1_length_535045_cov_8.516046	267514	267711	-	NODE_1_length_535045_cov_8.516046.220
NODE_1_length_535045_cov_8.516046	268206	268754	-	NODE_1_length_535045_cov_8.516046.221	AT1G79010.1
NODE_1_length_535045_cov_8.516046	268766	272478	-	NODE_1_length_535045_cov_8.516046.222	ATCG01100.1
NODE_1_length_535045_cov_8.516046	272537	273724	-	NODE_1_length_535045_cov_8.516046.223	AT5G08530.1
NODE_1_length_535045_cov_8.516046	273880	274305	-	NODE_1_length_535045_cov_8.516046.224	AT4G02580.1
NODE_1_length_535045_cov_8.516046	274377	276158	-	NODE_1_length_535045_cov_8.516046.225	ATCG01110.1
NODE_1_length_535045_cov_8.516046	276222	276899	-	NODE_1_length_535045_cov_8.516046.226	AT5G11770.1
NODE_1_length_535045_cov_8.516046	276910	277323	-	NODE_1_length_535045_cov_8.516046.227	ATCG00440.1
NODE_1_length_535045_cov_8.516046	277932	279527	-	NODE_1_length_535045_cov_8.516046.228	AT3G21720.1
NODE_1_length_535045_cov_8.516046	280091	280777	-	NODE_1_length_535045_cov_8.516046.229
NODE_1_length_535045_cov_8.516046	281547	283131	-	NODE_1_length_535045_cov_8.516046.230
NODE_1_length_535045_cov_8.516046	283210	287561	-	NODE_1_length_535045_cov_8.516046.231	AT1G36280.1
NODE_1_length_535045_cov_8.516046	288175	290403	-	NODE_1_length_535045_cov_8.516046.232
NODE_1_length_535045_cov_8.516046	290691	292019	+	NODE_1_length_535045_cov_8.516046.233	AT5G03290.1
NODE_1_length_535045_cov_8.516046	292091	292402	-	NODE_1_length_535045_cov_8.516046.234	AT4G36020.2
NODE_1_length_535045_cov_8.516046	292592	292954	+	NODE_1_length_535045_cov_8.516046.235	AT1G68660.1
NODE_1_length_535045_cov_8.516046	292984	295254	+	NODE_1_length_535045_cov_8.516046.236	AT3G48870.1
NODE_1_length_535045_cov_8.516046	295377	295595	-	NODE_1_length_535045_cov_8.516046.237	AT4G11175.1
NODE_1_length_535045_cov_8.516046	295732	296439	-	NODE_1_length_535045_cov_8.516046.238	AT5G05700.1
NODE_1_length_535045_cov_8.516046	296593	297150	+	NODE_1_length_535045_cov_8.516046.239
NODE_1_length_535045_cov_8.516046	297224	298174	-	NODE_1_length_535045_cov_8.516046.240	AT2G41680.1
NODE_1_length_535045_cov_8.516046	298253	298786	-	NODE_1_length_535045_cov_8.516046.241
NODE_1_length_535045_cov_8.516046	298805	300796	+	NODE_1_length_535045_cov_8.516046.242
NODE_1_length_535045_cov_8.516046	300847	302781	+	NODE_1_length_535045_cov_8.516046.243	AT1G24290.1
NODE_1_length_535045_cov_8.516046	303238	304515	+	NODE_1_length_535045_cov_8.516046.244	AT5G27470.1
NODE_1_length_535045_cov_8.516046	304589	305977	+	NODE_1_length_535045_cov_8.516046.245	AT5G40850.1
NODE_1_length_535045_cov_8.516046	306026	307024	-	NODE_1_length_535045_cov_8.516046.246	AT4G19880.1
NODE_1_length_535045_cov_8.516046	307112	307987	-	NODE_1_length_535045_cov_8.516046.247	AT1G70570.1
NODE_1_length_535045_cov_8.516046	308092	308427	-	NODE_1_length_535045_cov_8.516046.248
NODE_1_length_535045_cov_8.516046	308723	309474	-	NODE_1_length_535045_cov_8.516046.249
NODE_1_length_535045_cov_8.516046	309584	310291	-	NODE_1_length_535045_cov_8.516046.250	AT5G47130.3
NODE_1_length_535045_cov_8.516046	310683	311270	+	NODE_1_length_535045_cov_8.516046.251
NODE_1_length_535045_cov_8.516046	311334	313091	+	NODE_1_length_535045_cov_8.516046.252
NODE_1_length_535045_cov_8.516046	313101	313658	-	NODE_1_length_535045_cov_8.516046.253
NODE_1_length_535045_cov_8.516046	313966	315245	-	NODE_1_length_535045_cov_8.516046.254
NODE_1_length_535045_cov_8.516046	315736	315960	-	NODE_1_length_535045_cov_8.516046.255
NODE_1_length_535045_cov_8.516046	315975	317171	+	NODE_1_length_535045_cov_8.516046.256
NODE_1_length_535045_cov_8.516046	317469	317756	-	NODE_1_length_535045_cov_8.516046.257
NODE_1_length_535045_cov_8.516046	318146	320627	-	NODE_1_length_535045_cov_8.516046.258
NODE_1_length_535045_cov_8.516046	320673	321331	-	NODE_1_length_535045_cov_8.516046.259
NODE_1_length_535045_cov_8.516046	321344	322504	-	NODE_1_length_535045_cov_8.516046.260
NODE_1_length_535045_cov_8.516046	322699	323292	-	NODE_1_length_535045_cov_8.516046.261
NODE_1_length_535045_cov_8.516046	323430	325877	-	NODE_1_length_535045_cov_8.516046.262
NODE_1_length_535045_cov_8.516046	326449	327459	-	NODE_1_length_535045_cov_8.516046.263
NODE_1_length_535045_cov_8.516046	327477	327755	-	NODE_1_length_535045_cov_8.516046.264
NODE_1_length_535045_cov_8.516046	327908	329899	-	NODE_1_length_535045_cov_8.516046.265
NODE_1_length_535045_cov_8.516046	329940	334116	+	NODE_1_length_535045_cov_8.516046.266	AT2G42270.1
NODE_1_length_535045_cov_8.516046	334225	335327	-	NODE_1_length_535045_cov_8.516046.267
NODE_1_length_535045_cov_8.516046	335613	336605	-	NODE_1_length_535045_cov_8.516046.268
NODE_1_length_535045_cov_8.516046	336619	337818	-	NODE_1_length_535045_cov_8.516046.269
NODE_1_length_535045_cov_8.516046	337904	339757	-	NODE_1_length_535045_cov_8.516046.270	AT5G10240.1
NODE_1_length_535045_cov_8.516046	339780	342584	-	NODE_1_length_535045_cov_8.516046.271	AT5G04620.2
NODE_1_length_535045_cov_8.516046	342741	343595	+	NODE_1_length_535045_cov_8.516046.272
NODE_1_length_535045_cov_8.516046	343613	345562	-	NODE_1_length_535045_cov_8.516046.273
NODE_1_length_535045_cov_8.516046	346435	347312	-	NODE_1_length_535045_cov_8.516046.274
NODE_1_length_535045_cov_8.516046	347557	348384	-	NODE_1_length_535045_cov_8.516046.275
NODE_1_length_535045_cov_8.516046	348396	349774	-	NODE_1_length_535045_cov_8.516046.276
NODE_1_length_535045_cov_8.516046	350018	350566	-	NODE_1_length_535045_cov_8.516046.277
NODE_1_length_535045_cov_8.516046	350642	352096	-	NODE_1_length_535045_cov_8.516046.278	AT1G79440.1
NODE_1_length_535045_cov_8.516046	352115	352915	-	NODE_1_length_535045_cov_8.516046.279	AT4G10750.1
NODE_1_length_535045_cov_8.516046	352931	353734	-	NODE_1_length_535045_cov_8.516046.280
NODE_1_length_535045_cov_8.516046	353747	354157	-	NODE_1_length_535045_cov_8.516046.281
NODE_1_length_535045_cov_8.516046	354218	355141	-	NODE_1_length_535045_cov_8.516046.282
NODE_1_length_535045_cov_8.516046	355284	356744	-	NODE_1_length_535045_cov_8.516046.283	AT3G48000.1
NODE_1_length_535045_cov_8.516046	356764	357531	-	NODE_1_length_535045_cov_8.516046.284	AT3G16700.1
NODE_1_length_535045_cov_8.516046	357542	358234	-	NODE_1_length_535045_cov_8.516046.285	AT3G16700.1
NODE_1_length_535045_cov_8.516046	358428	360055	-	NODE_1_length_535045_cov_8.516046.286	AT3G24503.1
NODE_1_length_535045_cov_8.516046	360246	361030	+	NODE_1_length_535045_cov_8.516046.287
NODE_1_length_535045_cov_8.516046	361629	362642	-	NODE_1_length_535045_cov_8.516046.288
NODE_1_length_535045_cov_8.516046	362829	363122	+	NODE_1_length_535045_cov_8.516046.289
NODE_1_length_535045_cov_8.516046	363170	363820	+	NODE_1_length_535045_cov_8.516046.290
NODE_1_length_535045_cov_8.516046	364082	364336	-	NODE_1_length_535045_cov_8.516046.291
NODE_1_length_535045_cov_8.516046	364400	365617	-	NODE_1_length_535045_cov_8.516046.292
NODE_1_length_535045_cov_8.516046	365885	367054	+	NODE_1_length_535045_cov_8.516046.293
NODE_1_length_535045_cov_8.516046	367625	368065	+	NODE_1_length_535045_cov_8.516046.294
NODE_1_length_535045_cov_8.516046	368197	368397	-	NODE_1_length_535045_cov_8.516046.295
NODE_1_length_535045_cov_8.516046	368446	369849	+	NODE_1_length_535045_cov_8.516046.296	AT3G13620.1
NODE_1_length_535045_cov_8.516046	369956	371032	+	NODE_1_length_535045_cov_8.516046.297	AT1G31410.1
NODE_1_length_535045_cov_8.516046	371048	372064	+	NODE_1_length_535045_cov_8.516046.298
NODE_1_length_535045_cov_8.516046	372553	376419	-	NODE_1_length_535045_cov_8.516046.299	AT3G02660.1
NODE_1_length_535045_cov_8.516046	376518	378176	-	NODE_1_length_535045_cov_8.516046.300	AT3G55850.5
NODE_1_length_535045_cov_8.516046	378301	381788	-	NODE_1_length_535045_cov_8.516046.301
NODE_1_length_535045_cov_8.516046	381830	383182	-	NODE_1_length_535045_cov_8.516046.302
NODE_1_length_535045_cov_8.516046	383198	384829	-	NODE_1_length_535045_cov_8.516046.303
NODE_1_length_535045_cov_8.516046	385076	385921	-	NODE_1_length_535045_cov_8.516046.304
NODE_1_length_535045_cov_8.516046	385983	386506	-	NODE_1_length_535045_cov_8.516046.305
NODE_1_length_535045_cov_8.516046	386535	387044	+	NODE_1_length_535045_cov_8.516046.306
NODE_1_length_535045_cov_8.516046	387121	388500	+	NODE_1_length_535045_cov_8.516046.307
NODE_1_length_535045_cov_8.516046	388538	388897	+	NODE_1_length_535045_cov_8.516046.308
NODE_1_length_535045_cov_8.516046	388959	389794	+	NODE_1_length_535045_cov_8.516046.309
NODE_1_length_535045_cov_8.516046	389887	391161	+	NODE_1_length_535045_cov_8.516046.310
NODE_1_length_535045_cov_8.516046	391179	392630	+	NODE_1_length_535045_cov_8.516046.311	AT5G64440.1
NODE_1_length_535045_cov_8.516046	393077	393874	-	NODE_1_length_535045_cov_8.516046.312
NODE_1_length_535045_cov_8.516046	394241	395287	+	NODE_1_length_535045_cov_8.516046.313	AT5G52810.1
NODE_1_length_535045_cov_8.516046	395328	395750	+	NODE_1_length_535045_cov_8.516046.314	AT3G20390.2
NODE_1_length_535045_cov_8.516046	395802	396646	+	NODE_1_length_535045_cov_8.516046.315
NODE_1_length_535045_cov_8.516046	397147	398283	-	NODE_1_length_535045_cov_8.516046.316	AT1G44446.2
NODE_1_length_535045_cov_8.516046	398607	399230	+	NODE_1_length_535045_cov_8.516046.317
NODE_1_length_535045_cov_8.516046	399564	400337	-	NODE_1_length_535045_cov_8.516046.318
NODE_1_length_535045_cov_8.516046	400840	401855	+	NODE_1_length_535045_cov_8.516046.319	AT2G29260.1
NODE_1_length_535045_cov_8.516046	401916	402860	-	NODE_1_length_535045_cov_8.516046.320
NODE_1_length_535045_cov_8.516046	403278	404603	+	NODE_1_length_535045_cov_8.516046.321
NODE_1_length_535045_cov_8.516046	404909	405946	+	NODE_1_length_535045_cov_8.516046.322
NODE_1_length_535045_cov_8.516046	406002	406481	+	NODE_1_length_535045_cov_8.516046.323
NODE_1_length_535045_cov_8.516046	406559	407800	+	NODE_1_length_535045_cov_8.516046.324
NODE_1_length_535045_cov_8.516046	407856	409052	+	NODE_1_length_535045_cov_8.516046.325
NODE_1_length_535045_cov_8.516046	409062	410381	-	NODE_1_length_535045_cov_8.516046.326	AT5G35750.1
NODE_1_length_535045_cov_8.516046	410420	411091	-	NODE_1_length_535045_cov_8.516046.327	AT4G31920.1
NODE_1_length_535045_cov_8.516046	411750	412160	+	NODE_1_length_535045_cov_8.516046.328	AT5G58220.3
NODE_1_length_535045_cov_8.516046	412533	412898	+	NODE_1_length_535045_cov_8.516046.329
NODE_1_length_535045_cov_8.516046	413130	414659	+	NODE_1_length_535045_cov_8.516046.330
NODE_1_length_535045_cov_8.516046	414676	416088	+	NODE_1_length_535045_cov_8.516046.331	AT4G39830.1
NODE_1_length_535045_cov_8.516046	416155	416655	-	NODE_1_length_535045_cov_8.516046.332
NODE_1_length_535045_cov_8.516046	416669	417163	+	NODE_1_length_535045_cov_8.516046.333
NODE_1_length_535045_cov_8.516046	417201	418274	-	NODE_1_length_535045_cov_8.516046.334
NODE_1_length_535045_cov_8.516046	418380	419920	+	NODE_1_length_535045_cov_8.516046.335
NODE_1_length_535045_cov_8.516046	419939	420439	+	NODE_1_length_535045_cov_8.516046.336
NODE_1_length_535045_cov_8.516046	420453	421457	+	NODE_1_length_535045_cov_8.516046.337	AT1G79530.1
NODE_1_length_535045_cov_8.516046	421559	422788	+	NODE_1_length_535045_cov_8.516046.338
NODE_1_length_535045_cov_8.516046	422798	424115	-	NODE_1_length_535045_cov_8.516046.339
NODE_1_length_535045_cov_8.516046	424301	425023	-	NODE_1_length_535045_cov_8.516046.340
NODE_1_length_535045_cov_8.516046	426025	426984	+	NODE_1_length_535045_cov_8.516046.341
NODE_1_length_535045_cov_8.516046	427091	429955	+	NODE_1_length_535045_cov_8.516046.342
NODE_1_length_535045_cov_8.516046	430322	432763	+	NODE_1_length_535045_cov_8.516046.343	AT5G56730.1
NODE_1_length_535045_cov_8.516046	433495	434992	-	NODE_1_length_535045_cov_8.516046.344
NODE_1_length_535045_cov_8.516046	435483	435815	-	NODE_1_length_535045_cov_8.516046.345
NODE_1_length_535045_cov_8.516046	435827	436096	-	NODE_1_length_535045_cov_8.516046.346
NODE_1_length_535045_cov_8.516046	436111	436401	-	NODE_1_length_535045_cov_8.516046.347
NODE_1_length_535045_cov_8.516046	436607	436957	+	NODE_1_length_535045_cov_8.516046.348
NODE_1_length_535045_cov_8.516046	437387	441514	-	NODE_1_length_535045_cov_8.516046.349
NODE_1_length_535045_cov_8.516046	442423	443280	-	NODE_1_length_535045_cov_8.516046.350	AT3G26770.1
NODE_1_length_535045_cov_8.516046	443292	444680	-	NODE_1_length_535045_cov_8.516046.351	AT1G04180.1
NODE_1_length_535045_cov_8.516046	444834	445904	+	NODE_1_length_535045_cov_8.516046.352
NODE_1_length_535045_cov_8.516046	445938	446528	-	NODE_1_length_535045_cov_8.516046.353
NODE_1_length_535045_cov_8.516046	446661	448808	-	NODE_1_length_535045_cov_8.516046.354
NODE_1_length_535045_cov_8.516046	448920	450161	-	NODE_1_length_535045_cov_8.516046.355
NODE_1_length_535045_cov_8.516046	450272	451012	-	NODE_1_length_535045_cov_8.516046.356
NODE_1_length_535045_cov_8.516046	451131	452837	-	NODE_1_length_535045_cov_8.516046.357
NODE_1_length_535045_cov_8.516046	452861	460780	-	NODE_1_length_535045_cov_8.516046.358
NODE_1_length_535045_cov_8.516046	460834	462477	-	NODE_1_length_535045_cov_8.516046.359
NODE_1_length_535045_cov_8.516046	462837	468518	+	NODE_1_length_535045_cov_8.516046.360
NODE_1_length_535045_cov_8.516046	469030	469614	+	NODE_1_length_535045_cov_8.516046.361
NODE_1_length_535045_cov_8.516046	469740	470390	-	NODE_1_length_535045_cov_8.516046.362
NODE_1_length_535045_cov_8.516046	470402	471919	-	NODE_1_length_535045_cov_8.516046.363
NODE_1_length_535045_cov_8.516046	471966	472985	-	NODE_1_length_535045_cov_8.516046.364
NODE_1_length_535045_cov_8.516046	473006	473806	+	NODE_1_length_535045_cov_8.516046.365
NODE_1_length_535045_cov_8.516046	473899	475158	-	NODE_1_length_535045_cov_8.516046.366	AT2G47430.1
NODE_1_length_535045_cov_8.516046	475187	477568	+	NODE_1_length_535045_cov_8.516046.367	AT5G15490.1
NODE_1_length_535045_cov_8.516046	477612	478451	+	NODE_1_length_535045_cov_8.516046.368	AT3G55590.1
NODE_1_length_535045_cov_8.516046	478500	478922	-	NODE_1_length_535045_cov_8.516046.369
NODE_1_length_535045_cov_8.516046	478995	480350	+	NODE_1_length_535045_cov_8.516046.370	AT3G54660.1
NODE_1_length_535045_cov_8.516046	480360	480983	+	NODE_1_length_535045_cov_8.516046.371
NODE_1_length_535045_cov_8.516046	481006	481605	-	NODE_1_length_535045_cov_8.516046.372
NODE_1_length_535045_cov_8.516046	481696	482610	+	NODE_1_length_535045_cov_8.516046.373
NODE_1_length_535045_cov_8.516046	482869	483756	-	NODE_1_length_535045_cov_8.516046.374
NODE_1_length_535045_cov_8.516046	483929	485419	-	NODE_1_length_535045_cov_8.516046.375
NODE_1_length_535045_cov_8.516046	485678	488798	-	NODE_1_length_535045_cov_8.516046.376
NODE_1_length_535045_cov_8.516046	488806	494856	-	NODE_1_length_535045_cov_8.516046.377
NODE_1_length_535045_cov_8.516046	494910	497291	-	NODE_1_length_535045_cov_8.516046.378
NODE_1_length_535045_cov_8.516046	497369	498262	-	NODE_1_length_535045_cov_8.516046.379
NODE_1_length_535045_cov_8.516046	498350	499450	+	NODE_1_length_535045_cov_8.516046.380
NODE_1_length_535045_cov_8.516046	500946	501749	+	NODE_1_length_535045_cov_8.516046.381
NODE_1_length_535045_cov_8.516046	502133	502942	-	NODE_1_length_535045_cov_8.516046.382
NODE_1_length_535045_cov_8.516046	503196	506042	+	NODE_1_length_535045_cov_8.516046.383
NODE_1_length_535045_cov_8.516046	506668	515343	+	NODE_1_length_535045_cov_8.516046.384
NODE_1_length_535045_cov_8.516046	515910	518238	-	NODE_1_length_535045_cov_8.516046.385
NODE_1_length_535045_cov_8.516046	518267	520096	-	NODE_1_length_535045_cov_8.516046.386
NODE_1_length_535045_cov_8.516046	520555	525338	-	NODE_1_length_535045_cov_8.516046.387
NODE_1_length_535045_cov_8.516046	526131	527575	-	NODE_1_length_535045_cov_8.516046.388
NODE_1_length_535045_cov_8.516046	527609	528079	-	NODE_1_length_535045_cov_8.516046.389
NODE_1_length_535045_cov_8.516046	528151	528849	+	NODE_1_length_535045_cov_8.516046.390
NODE_1_length_535045_cov_8.516046	528879	530357	+	NODE_1_length_535045_cov_8.516046.391
NODE_1_length_535045_cov_8.516046	530432	531379	-	NODE_1_length_535045_cov_8.516046.392
NODE_1_length_535045_cov_8.516046	531495	534820	-	NODE_1_length_535045_cov_8.516046.393
NODE_2008_length_1291_cov_4.219048	130	1025	-	NODE_2008_length_1291_cov_4.219048.1	AT1G79050.1
NODE_201_length_3866_cov_4.282399	264	3840	-	NODE_201_length_3866_cov_4.282399.1
NODE_2025_length_1285_cov_144.388357	201	394	+	NODE_2025_length_1285_cov_144.388357.1
NODE_2026_length_1285_cov_48.825359	768	1035	-	NODE_2026_length_1285_cov_48.825359.1
NODE_2027_length_1285_cov_1.711324	20	334	+	NODE_2027_length_1285_cov_1.711324.1	AT2G36310.1
NODE_2036_length_1282_cov_4.063949	541	1054	+	NODE_2036_length_1282_cov_4.063949.1	AT1G05850.1
NODE_2086_length_1263_cov_4.887987	30	765	-	NODE_2086_length_1263_cov_4.887987.1	AT2G25740.1
NODE_2092_length_1260_cov_11026.340114	121	934	-	NODE_2092_length_1260_cov_11026.340114.1
NODE_2104_length_1256_cov_4085.492245	562	836	+	NODE_2104_length_1256_cov_4085.492245.1
NODE_2106_length_1256_cov_3.848980	582	1250	+	NODE_2106_length_1256_cov_3.848980.1
NODE_2115_length_1251_cov_10993.460656	449	1231	+	NODE_2115_length_1251_cov_10993.460656.1	AT2G07687.1
NODE_211_length_3762_cov_12946.171000	2397	3108	+	NODE_211_length_3762_cov_12946.171000.1
NODE_213_length_3739_cov_5.188511	195	2121	+	NODE_213_length_3739_cov_5.188511.1	AT5G08680.1
NODE_213_length_3739_cov_5.188511	2221	2865	+	NODE_213_length_3739_cov_5.188511.2
NODE_213_length_3739_cov_5.188511	3370	3723	+	NODE_213_length_3739_cov_5.188511.3	AT2G40490.1
NODE_2155_length_1240_cov_15746.377998	383	922	+	NODE_2155_length_1240_cov_15746.377998.1	ATMG00160.1
NODE_2161_length_1236_cov_9.515353	118	1170	-	NODE_2161_length_1236_cov_9.515353.1	AT3G57270.1
NODE_2194_length_1227_cov_15002.206522	861	1174	+	NODE_2194_length_1227_cov_15002.206522.1
NODE_21_length_78359_cov_9.008477	35	880	-	NODE_21_length_78359_cov_9.008477.1	AT3G02450.1
NODE_21_length_78359_cov_9.008477	995	2059	+	NODE_21_length_78359_cov_9.008477.2	AT2G43750.1
NODE_21_length_78359_cov_9.008477	2142	2792	+	NODE_21_length_78359_cov_9.008477.3
NODE_21_length_78359_cov_9.008477	2838	3302	+	NODE_21_length_78359_cov_9.008477.4
NODE_21_length_78359_cov_9.008477	3363	5323	+	NODE_21_length_78359_cov_9.008477.5
NODE_21_length_78359_cov_9.008477	5330	5959	-	NODE_21_length_78359_cov_9.008477.6
NODE_21_length_78359_cov_9.008477	6006	7598	+	NODE_21_length_78359_cov_9.008477.7
NODE_21_length_78359_cov_9.008477	7670	9271	-	NODE_21_length_78359_cov_9.008477.8	AT3G48560.1
NODE_21_length_78359_cov_9.008477	9377	10636	+	NODE_21_length_78359_cov_9.008477.9
NODE_21_length_78359_cov_9.008477	10842	11801	-	NODE_21_length_78359_cov_9.008477.10	AT4G08900.1
NODE_21_length_78359_cov_9.008477	11948	12478	-	NODE_21_length_78359_cov_9.008477.11
NODE_21_length_78359_cov_9.008477	12667	14142	-	NODE_21_length_78359_cov_9.008477.12	AT1G67940.1
NODE_21_length_78359_cov_9.008477	14291	15097	-	NODE_21_length_78359_cov_9.008477.13
NODE_21_length_78359_cov_9.008477	15140	16180	-	NODE_21_length_78359_cov_9.008477.14	AT3G50210.4
NODE_21_length_78359_cov_9.008477	16190	17032	-	NODE_21_length_78359_cov_9.008477.15
NODE_21_length_78359_cov_9.008477	17127	18242	+	NODE_21_length_78359_cov_9.008477.16
NODE_21_length_78359_cov_9.008477	18385	19950	+	NODE_21_length_78359_cov_9.008477.17
NODE_21_length_78359_cov_9.008477	19963	20616	+	NODE_21_length_78359_cov_9.008477.18	AT5G54880.1
NODE_21_length_78359_cov_9.008477	20623	20991	-	NODE_21_length_78359_cov_9.008477.19	AT4G10000.1
NODE_21_length_78359_cov_9.008477	21053	21598	-	NODE_21_length_78359_cov_9.008477.20	AT3G07270.2
NODE_21_length_78359_cov_9.008477	21662	22222	-	NODE_21_length_78359_cov_9.008477.21
NODE_21_length_78359_cov_9.008477	22700	24535	-	NODE_21_length_78359_cov_9.008477.22	AT5G23230.1
NODE_21_length_78359_cov_9.008477	24710	25504	-	NODE_21_length_78359_cov_9.008477.23
NODE_21_length_78359_cov_9.008477	25541	26533	-	NODE_21_length_78359_cov_9.008477.24
NODE_21_length_78359_cov_9.008477	26631	28906	+	NODE_21_length_78359_cov_9.008477.25	AT1G48850.1
NODE_21_length_78359_cov_9.008477	28923	30269	+	NODE_21_length_78359_cov_9.008477.26
NODE_21_length_78359_cov_9.008477	30275	30694	-	NODE_21_length_78359_cov_9.008477.27
NODE_21_length_78359_cov_9.008477	30776	31402	-	NODE_21_length_78359_cov_9.008477.28	AT3G50880.1
NODE_21_length_78359_cov_9.008477	31433	31831	+	NODE_21_length_78359_cov_9.008477.29
NODE_21_length_78359_cov_9.008477	31876	32964	-	NODE_21_length_78359_cov_9.008477.30
NODE_21_length_78359_cov_9.008477	33000	34475	+	NODE_21_length_78359_cov_9.008477.31	AT5G11320.1
NODE_21_length_78359_cov_9.008477	34567	35391	+	NODE_21_length_78359_cov_9.008477.32	AT3G05120.1
NODE_21_length_78359_cov_9.008477	35781	39556	+	NODE_21_length_78359_cov_9.008477.33
NODE_21_length_78359_cov_9.008477	39947	40183	-	NODE_21_length_78359_cov_9.008477.34
NODE_21_length_78359_cov_9.008477	40836	42164	-	NODE_21_length_78359_cov_9.008477.35
NODE_21_length_78359_cov_9.008477	42580	45321	-	NODE_21_length_78359_cov_9.008477.36	AT4G35830.2
NODE_21_length_78359_cov_9.008477	45672	46727	+	NODE_21_length_78359_cov_9.008477.37
NODE_21_length_78359_cov_9.008477	46816	47190	+	NODE_21_length_78359_cov_9.008477.38
NODE_21_length_78359_cov_9.008477	47300	48358	-	NODE_21_length_78359_cov_9.008477.39
NODE_21_length_78359_cov_9.008477	48399	49772	-	NODE_21_length_78359_cov_9.008477.40	AT5G19700.1
NODE_21_length_78359_cov_9.008477	49841	51028	+	NODE_21_length_78359_cov_9.008477.41	AT1G17745.1
NODE_21_length_78359_cov_9.008477	51277	51762	+	NODE_21_length_78359_cov_9.008477.42	AT4G11600.1
NODE_21_length_78359_cov_9.008477	51783	52223	+	NODE_21_length_78359_cov_9.008477.43
NODE_21_length_78359_cov_9.008477	52231	55349	-	NODE_21_length_78359_cov_9.008477.44	AT1G27320.1
NODE_21_length_78359_cov_9.008477	55412	56017	+	NODE_21_length_78359_cov_9.008477.45
NODE_21_length_78359_cov_9.008477	56037	56693	-	NODE_21_length_78359_cov_9.008477.46	AT1G49860.1
NODE_21_length_78359_cov_9.008477	56759	57475	-	NODE_21_length_78359_cov_9.008477.47
NODE_21_length_78359_cov_9.008477	57675	59819	+	NODE_21_length_78359_cov_9.008477.48
NODE_21_length_78359_cov_9.008477	59823	61305	-	NODE_21_length_78359_cov_9.008477.49
NODE_21_length_78359_cov_9.008477	61679	65548	-	NODE_21_length_78359_cov_9.008477.50
NODE_21_length_78359_cov_9.008477	65559	66422	-	NODE_21_length_78359_cov_9.008477.51	AT1G53580.1
NODE_21_length_78359_cov_9.008477	66627	66881	-	NODE_21_length_78359_cov_9.008477.52
NODE_21_length_78359_cov_9.008477	66908	67456	-	NODE_21_length_78359_cov_9.008477.53
NODE_21_length_78359_cov_9.008477	67562	70304	-	NODE_21_length_78359_cov_9.008477.54	AT3G51840.1
NODE_21_length_78359_cov_9.008477	70833	73025	-	NODE_21_length_78359_cov_9.008477.55
NODE_21_length_78359_cov_9.008477	73313	76796	+	NODE_21_length_78359_cov_9.008477.56
NODE_21_length_78359_cov_9.008477	77313	78068	-	NODE_21_length_78359_cov_9.008477.57
NODE_2208_length_1221_cov_12093.666387	890	1117	-	NODE_2208_length_1221_cov_12093.666387.1
NODE_221_length_3639_cov_5.148836	20	3358	+	NODE_221_length_3639_cov_5.148836.1
NODE_2223_length_1216_cov_1.580591	76	763	-	NODE_2223_length_1216_cov_1.580591.1	AT3G49640.3
NODE_2225_length_1215_cov_10388.469595	865	1052	+	NODE_2225_length_1215_cov_10388.469595.1
NODE_2234_length_1213_cov_3.883249	360	1139	-	NODE_2234_length_1213_cov_3.883249.1
NODE_2237_length_1212_cov_10941.630821	22	462	-	NODE_2237_length_1212_cov_10941.630821.1
NODE_2242_length_1211_cov_12572.677119	616	870	+	NODE_2242_length_1211_cov_12572.677119.1
NODE_2242_length_1211_cov_12572.677119	948	1151	-	NODE_2242_length_1211_cov_12572.677119.2
NODE_2258_length_1204_cov_11345.082694	71	376	-	NODE_2258_length_1204_cov_11345.082694.1
NODE_22_length_76874_cov_10.147261	312	835	-	NODE_22_length_76874_cov_10.147261.1	AT5G26880.1
NODE_22_length_76874_cov_10.147261	1743	4121	-	NODE_22_length_76874_cov_10.147261.2
NODE_22_length_76874_cov_10.147261	4218	5815	+	NODE_22_length_76874_cov_10.147261.3
NODE_22_length_76874_cov_10.147261	5939	6880	+	NODE_22_length_76874_cov_10.147261.4	AT1G18360.1
NODE_22_length_76874_cov_10.147261	7072	7836	-	NODE_22_length_76874_cov_10.147261.5
NODE_22_length_76874_cov_10.147261	7957	9090	+	NODE_22_length_76874_cov_10.147261.6
NODE_22_length_76874_cov_10.147261	9127	9564	+	NODE_22_length_76874_cov_10.147261.7
NODE_22_length_76874_cov_10.147261	9642	10871	-	NODE_22_length_76874_cov_10.147261.8	AT1G17745.1
NODE_22_length_76874_cov_10.147261	11053	12444	+	NODE_22_length_76874_cov_10.147261.9	AT4G36400.2
NODE_22_length_76874_cov_10.147261	12537	13235	+	NODE_22_length_76874_cov_10.147261.10	AT4G15940.1
NODE_22_length_76874_cov_10.147261	13281	14234	+	NODE_22_length_76874_cov_10.147261.11
NODE_22_length_76874_cov_10.147261	14336	14683	+	NODE_22_length_76874_cov_10.147261.12
NODE_22_length_76874_cov_10.147261	14745	15653	+	NODE_22_length_76874_cov_10.147261.13
NODE_22_length_76874_cov_10.147261	15666	16118	-	NODE_22_length_76874_cov_10.147261.14
NODE_22_length_76874_cov_10.147261	16197	18416	+	NODE_22_length_76874_cov_10.147261.15	AT4G30110.1
NODE_22_length_76874_cov_10.147261	18492	19163	-	NODE_22_length_76874_cov_10.147261.16	AT2G01290.1
NODE_22_length_76874_cov_10.147261	19322	20836	+	NODE_22_length_76874_cov_10.147261.17	AT3G10050.1
NODE_22_length_76874_cov_10.147261	21333	21851	+	NODE_22_length_76874_cov_10.147261.18
NODE_22_length_76874_cov_10.147261	22281	25093	+	NODE_22_length_76874_cov_10.147261.19	AT4G15530.7
NODE_22_length_76874_cov_10.147261	25249	25992	-	NODE_22_length_76874_cov_10.147261.20	AT4G38260.1
NODE_22_length_76874_cov_10.147261	26115	26903	+	NODE_22_length_76874_cov_10.147261.21
NODE_22_length_76874_cov_10.147261	26914	27714	+	NODE_22_length_76874_cov_10.147261.22
NODE_22_length_76874_cov_10.147261	27735	28508	+	NODE_22_length_76874_cov_10.147261.23	AT4G34570.5
NODE_22_length_76874_cov_10.147261	28548	29918	-	NODE_22_length_76874_cov_10.147261.24
NODE_22_length_76874_cov_10.147261	30057	32648	-	NODE_22_length_76874_cov_10.147261.25	AT5G08030.2
NODE_22_length_76874_cov_10.147261	32720	35663	+	NODE_22_length_76874_cov_10.147261.26	AT4G34570.2
NODE_22_length_76874_cov_10.147261	35681	37375	+	NODE_22_length_76874_cov_10.147261.27
NODE_22_length_76874_cov_10.147261	37690	39396	-	NODE_22_length_76874_cov_10.147261.28
NODE_22_length_76874_cov_10.147261	40006	40293	+	NODE_22_length_76874_cov_10.147261.29
NODE_22_length_76874_cov_10.147261	41097	42935	-	NODE_22_length_76874_cov_10.147261.30	AT3G23940.1
NODE_22_length_76874_cov_10.147261	43128	44177	-	NODE_22_length_76874_cov_10.147261.31	AT5G07210.2
NODE_22_length_76874_cov_10.147261	44192	44560	-	NODE_22_length_76874_cov_10.147261.32
NODE_22_length_76874_cov_10.147261	44694	45503	-	NODE_22_length_76874_cov_10.147261.33
NODE_22_length_76874_cov_10.147261	45519	46028	-	NODE_22_length_76874_cov_10.147261.34
NODE_22_length_76874_cov_10.147261	46078	47682	-	NODE_22_length_76874_cov_10.147261.35
NODE_22_length_76874_cov_10.147261	47697	48107	-	NODE_22_length_76874_cov_10.147261.36
NODE_22_length_76874_cov_10.147261	48252	50375	-	NODE_22_length_76874_cov_10.147261.37
NODE_22_length_76874_cov_10.147261	50462	52567	-	NODE_22_length_76874_cov_10.147261.38
NODE_22_length_76874_cov_10.147261	52627	52932	-	NODE_22_length_76874_cov_10.147261.39
NODE_22_length_76874_cov_10.147261	52948	53316	-	NODE_22_length_76874_cov_10.147261.40	AT1G74890.1
NODE_22_length_76874_cov_10.147261	53328	54575	-	NODE_22_length_76874_cov_10.147261.41
NODE_22_length_76874_cov_10.147261	54621	55238	-	NODE_22_length_76874_cov_10.147261.42	AT1G19050.1
NODE_22_length_76874_cov_10.147261	55247	58173	-	NODE_22_length_76874_cov_10.147261.43
NODE_22_length_76874_cov_10.147261	58188	58565	-	NODE_22_length_76874_cov_10.147261.44
NODE_22_length_76874_cov_10.147261	58699	61688	-	NODE_22_length_76874_cov_10.147261.45
NODE_22_length_76874_cov_10.147261	61706	62260	-	NODE_22_length_76874_cov_10.147261.46
NODE_22_length_76874_cov_10.147261	62283	64448	-	NODE_22_length_76874_cov_10.147261.47
NODE_22_length_76874_cov_10.147261	64461	64781	-	NODE_22_length_76874_cov_10.147261.48
NODE_22_length_76874_cov_10.147261	64792	65160	-	NODE_22_length_76874_cov_10.147261.49	AT1G74890.1
NODE_22_length_76874_cov_10.147261	65169	66443	-	NODE_22_length_76874_cov_10.147261.50
NODE_22_length_76874_cov_10.147261	66499	67125	-	NODE_22_length_76874_cov_10.147261.51	AT5G07210.2
NODE_22_length_76874_cov_10.147261	67134	68018	-	NODE_22_length_76874_cov_10.147261.52
NODE_22_length_76874_cov_10.147261	68556	69755	-	NODE_22_length_76874_cov_10.147261.53	AT1G54310.2
NODE_22_length_76874_cov_10.147261	69895	70761	+	NODE_22_length_76874_cov_10.147261.54
NODE_22_length_76874_cov_10.147261	70842	71654	+	NODE_22_length_76874_cov_10.147261.55	AT1G52500.1
NODE_22_length_76874_cov_10.147261	71757	72335	+	NODE_22_length_76874_cov_10.147261.56
NODE_22_length_76874_cov_10.147261	72411	72749	+	NODE_22_length_76874_cov_10.147261.57
NODE_22_length_76874_cov_10.147261	72828	73676	-	NODE_22_length_76874_cov_10.147261.58
NODE_22_length_76874_cov_10.147261	73728	74708	+	NODE_22_length_76874_cov_10.147261.59
NODE_22_length_76874_cov_10.147261	74718	76388	-	NODE_22_length_76874_cov_10.147261.60	AT4G39650.1
NODE_22_length_76874_cov_10.147261	76474	76824	-	NODE_22_length_76874_cov_10.147261.61
NODE_2333_length_1183_cov_3.898438	162	844	+	NODE_2333_length_1183_cov_3.898438.1
NODE_2335_length_1183_cov_1.799479	145	885	+	NODE_2335_length_1183_cov_1.799479.1
NODE_234_length_3528_cov_4.527023	392	1133	+	NODE_234_length_3528_cov_4.527023.1	AT5G27660.1
NODE_2377_length_1171_cov_3.778070	433	1091	+	NODE_2377_length_1171_cov_3.778070.1
NODE_237_length_3511_cov_3.046264	1633	1885	+	NODE_237_length_3511_cov_3.046264.1
NODE_23_length_74307_cov_8.214349	206	577	-	NODE_23_length_74307_cov_8.214349.1
NODE_23_length_74307_cov_8.214349	615	1355	-	NODE_23_length_74307_cov_8.214349.2
NODE_23_length_74307_cov_8.214349	1388	2140	+	NODE_23_length_74307_cov_8.214349.3
NODE_23_length_74307_cov_8.214349	2164	2442	+	NODE_23_length_74307_cov_8.214349.4
NODE_23_length_74307_cov_8.214349	2522	3463	-	NODE_23_length_74307_cov_8.214349.5
NODE_23_length_74307_cov_8.214349	3556	5454	+	NODE_23_length_74307_cov_8.214349.6	AT5G36210.1
NODE_23_length_74307_cov_8.214349	5520	6404	-	NODE_23_length_74307_cov_8.214349.7
NODE_23_length_74307_cov_8.214349	6419	6631	-	NODE_23_length_74307_cov_8.214349.8
NODE_23_length_74307_cov_8.214349	6664	8406	+	NODE_23_length_74307_cov_8.214349.9	AT1G66340.1
NODE_23_length_74307_cov_8.214349	8485	9830	+	NODE_23_length_74307_cov_8.214349.10
NODE_23_length_74307_cov_8.214349	9882	11165	-	NODE_23_length_74307_cov_8.214349.11
NODE_23_length_74307_cov_8.214349	11717	13639	+	NODE_23_length_74307_cov_8.214349.12	AT2G04842.1
NODE_23_length_74307_cov_8.214349	13657	14445	+	NODE_23_length_74307_cov_8.214349.13	AT2G24060.1
NODE_23_length_74307_cov_8.214349	14475	14831	+	NODE_23_length_74307_cov_8.214349.14	AT1G16740.1
NODE_23_length_74307_cov_8.214349	14928	19010	+	NODE_23_length_74307_cov_8.214349.15	AT1G72550.1
NODE_23_length_74307_cov_8.214349	19512	22603	-	NODE_23_length_74307_cov_8.214349.16
NODE_23_length_74307_cov_8.214349	22622	23620	-	NODE_23_length_74307_cov_8.214349.17
NODE_23_length_74307_cov_8.214349	23791	26490	-	NODE_23_length_74307_cov_8.214349.18	AT5G37140.1
NODE_23_length_74307_cov_8.214349	27196	28458	+	NODE_23_length_74307_cov_8.214349.19
NODE_23_length_74307_cov_8.214349	29316	30500	+	NODE_23_length_74307_cov_8.214349.20
NODE_23_length_74307_cov_8.214349	30574	30801	+	NODE_23_length_74307_cov_8.214349.21
NODE_23_length_74307_cov_8.214349	30860	31889	+	NODE_23_length_74307_cov_8.214349.22
NODE_23_length_74307_cov_8.214349	31891	32202	-	NODE_23_length_74307_cov_8.214349.23
NODE_23_length_74307_cov_8.214349	32213	32710	-	NODE_23_length_74307_cov_8.214349.24
NODE_23_length_74307_cov_8.214349	32721	34726	-	NODE_23_length_74307_cov_8.214349.25
NODE_23_length_74307_cov_8.214349	34803	36496	-	NODE_23_length_74307_cov_8.214349.26
NODE_23_length_74307_cov_8.214349	36618	36992	+	NODE_23_length_74307_cov_8.214349.27
NODE_23_length_74307_cov_8.214349	37280	41322	+	NODE_23_length_74307_cov_8.214349.28
NODE_23_length_74307_cov_8.214349	41821	42045	+	NODE_23_length_74307_cov_8.214349.29
NODE_23_length_74307_cov_8.214349	42176	43637	-	NODE_23_length_74307_cov_8.214349.30
NODE_23_length_74307_cov_8.214349	43766	45346	+	NODE_23_length_74307_cov_8.214349.31
NODE_23_length_74307_cov_8.214349	45370	46017	+	NODE_23_length_74307_cov_8.214349.32
NODE_23_length_74307_cov_8.214349	46203	47048	+	NODE_23_length_74307_cov_8.214349.33
NODE_23_length_74307_cov_8.214349	47384	47788	+	NODE_23_length_74307_cov_8.214349.34
NODE_23_length_74307_cov_8.214349	47940	51059	+	NODE_23_length_74307_cov_8.214349.35	AT5G63950.1
NODE_23_length_74307_cov_8.214349	51072	56318	+	NODE_23_length_74307_cov_8.214349.36
NODE_23_length_74307_cov_8.214349	56354	56971	+	NODE_23_length_74307_cov_8.214349.37
NODE_23_length_74307_cov_8.214349	56983	60015	+	NODE_23_length_74307_cov_8.214349.38
NODE_23_length_74307_cov_8.214349	60027	62759	+	NODE_23_length_74307_cov_8.214349.39	AT5G19310.2
NODE_23_length_74307_cov_8.214349	63065	64153	+	NODE_23_length_74307_cov_8.214349.40
NODE_23_length_74307_cov_8.214349	64725	65048	+	NODE_23_length_74307_cov_8.214349.41
NODE_23_length_74307_cov_8.214349	65207	72246	+	NODE_23_length_74307_cov_8.214349.42
NODE_23_length_74307_cov_8.214349	72645	74273	+	NODE_23_length_74307_cov_8.214349.43
NODE_240_length_3495_cov_4.942841	300	612	-	NODE_240_length_3495_cov_4.942841.1	AT3G14160.1
NODE_249_length_3451_cov_5.262281	1801	3244	-	NODE_249_length_3451_cov_5.262281.1	AT4G37910.1
NODE_24_length_73090_cov_9.252645	105	1972	-	NODE_24_length_73090_cov_9.252645.1
NODE_24_length_73090_cov_9.252645	2342	3091	+	NODE_24_length_73090_cov_9.252645.2
NODE_24_length_73090_cov_9.252645	3451	6777	+	NODE_24_length_73090_cov_9.252645.3
NODE_24_length_73090_cov_9.252645	7405	7803	+	NODE_24_length_73090_cov_9.252645.4
NODE_24_length_73090_cov_9.252645	7948	8541	-	NODE_24_length_73090_cov_9.252645.5
NODE_24_length_73090_cov_9.252645	8594	10063	+	NODE_24_length_73090_cov_9.252645.6	AT2G47240.4
NODE_24_length_73090_cov_9.252645	10141	12177	+	NODE_24_length_73090_cov_9.252645.7	AT1G24360.1
NODE_24_length_73090_cov_9.252645	12915	14333	+	NODE_24_length_73090_cov_9.252645.8	AT2G47430.1
NODE_24_length_73090_cov_9.252645	14561	14863	-	NODE_24_length_73090_cov_9.252645.9
NODE_24_length_73090_cov_9.252645	14959	15573	-	NODE_24_length_73090_cov_9.252645.10	AT3G02720.1
NODE_24_length_73090_cov_9.252645	16377	17288	-	NODE_24_length_73090_cov_9.252645.11	AT1G24360.1
NODE_24_length_73090_cov_9.252645	17966	20269	+	NODE_24_length_73090_cov_9.252645.12
NODE_24_length_73090_cov_9.252645	21928	22410	-	NODE_24_length_73090_cov_9.252645.13
NODE_24_length_73090_cov_9.252645	22479	22925	+	NODE_24_length_73090_cov_9.252645.14	AT2G02710.2
NODE_24_length_73090_cov_9.252645	22991	23599	+	NODE_24_length_73090_cov_9.252645.15
NODE_24_length_73090_cov_9.252645	23605	24558	-	NODE_24_length_73090_cov_9.252645.16
NODE_24_length_73090_cov_9.252645	24582	25085	+	NODE_24_length_73090_cov_9.252645.17	AT5G50100.1
NODE_24_length_73090_cov_9.252645	25199	25765	+	NODE_24_length_73090_cov_9.252645.18
NODE_24_length_73090_cov_9.252645	26295	27344	-	NODE_24_length_73090_cov_9.252645.19
NODE_24_length_73090_cov_9.252645	27398	28460	+	NODE_24_length_73090_cov_9.252645.20
NODE_24_length_73090_cov_9.252645	28625	29212	+	NODE_24_length_73090_cov_9.252645.21
NODE_24_length_73090_cov_9.252645	29221	29523	-	NODE_24_length_73090_cov_9.252645.22
NODE_24_length_73090_cov_9.252645	29550	30260	-	NODE_24_length_73090_cov_9.252645.23
NODE_24_length_73090_cov_9.252645	30325	31718	-	NODE_24_length_73090_cov_9.252645.24
NODE_24_length_73090_cov_9.252645	31882	33372	-	NODE_24_length_73090_cov_9.252645.25
NODE_24_length_73090_cov_9.252645	33418	35403	+	NODE_24_length_73090_cov_9.252645.26	AT5G35750.1
NODE_24_length_73090_cov_9.252645	35485	36741	+	NODE_24_length_73090_cov_9.252645.27
NODE_24_length_73090_cov_9.252645	37937	39412	-	NODE_24_length_73090_cov_9.252645.28
NODE_24_length_73090_cov_9.252645	40755	41507	+	NODE_24_length_73090_cov_9.252645.29
NODE_24_length_73090_cov_9.252645	42307	43971	+	NODE_24_length_73090_cov_9.252645.30
NODE_24_length_73090_cov_9.252645	44201	44539	+	NODE_24_length_73090_cov_9.252645.31
NODE_24_length_73090_cov_9.252645	44605	46951	-	NODE_24_length_73090_cov_9.252645.32	AT4G04950.1
NODE_24_length_73090_cov_9.252645	47303	47773	-	NODE_24_length_73090_cov_9.252645.33
NODE_24_length_73090_cov_9.252645	48065	48937	-	NODE_24_length_73090_cov_9.252645.34
NODE_24_length_73090_cov_9.252645	48988	50091	+	NODE_24_length_73090_cov_9.252645.35	AT1G67940.1
NODE_24_length_73090_cov_9.252645	50095	50901	-	NODE_24_length_73090_cov_9.252645.36	AT1G03210.1
NODE_24_length_73090_cov_9.252645	50992	51750	-	NODE_24_length_73090_cov_9.252645.37
NODE_24_length_73090_cov_9.252645	51759	53246	-	NODE_24_length_73090_cov_9.252645.38	AT1G80460.1
NODE_24_length_73090_cov_9.252645	53329	53799	-	NODE_24_length_73090_cov_9.252645.39
NODE_24_length_73090_cov_9.252645	54120	54656	+	NODE_24_length_73090_cov_9.252645.40
NODE_24_length_73090_cov_9.252645	54857	56383	+	NODE_24_length_73090_cov_9.252645.41	AT3G10370.1
NODE_24_length_73090_cov_9.252645	56660	57130	+	NODE_24_length_73090_cov_9.252645.42
NODE_24_length_73090_cov_9.252645	57253	60267	-	NODE_24_length_73090_cov_9.252645.43
NODE_24_length_73090_cov_9.252645	60329	61432	-	NODE_24_length_73090_cov_9.252645.44
NODE_24_length_73090_cov_9.252645	61524	62174	+	NODE_24_length_73090_cov_9.252645.45
NODE_24_length_73090_cov_9.252645	62193	62972	-	NODE_24_length_73090_cov_9.252645.46
NODE_24_length_73090_cov_9.252645	63079	63846	+	NODE_24_length_73090_cov_9.252645.47
NODE_24_length_73090_cov_9.252645	63914	64615	-	NODE_24_length_73090_cov_9.252645.48
NODE_24_length_73090_cov_9.252645	64628	65497	-	NODE_24_length_73090_cov_9.252645.49
NODE_24_length_73090_cov_9.252645	65526	65870	-	NODE_24_length_73090_cov_9.252645.50
NODE_24_length_73090_cov_9.252645	65975	66748	-	NODE_24_length_73090_cov_9.252645.51
NODE_24_length_73090_cov_9.252645	66784	67569	-	NODE_24_length_73090_cov_9.252645.52
NODE_24_length_73090_cov_9.252645	67790	68437	-	NODE_24_length_73090_cov_9.252645.53	AT5G50370.1
NODE_24_length_73090_cov_9.252645	68707	71388	-	NODE_24_length_73090_cov_9.252645.54	AT1G53310.2
NODE_24_length_73090_cov_9.252645	71523	72026	+	NODE_24_length_73090_cov_9.252645.55
NODE_24_length_73090_cov_9.252645	72065	72868	+	NODE_24_length_73090_cov_9.252645.56
NODE_2504_length_1140_cov_4.837692	112	1138	-	NODE_2504_length_1140_cov_4.837692.1	AT1G62750.1
NODE_2520_length_1135_cov_12684.986413	130	402	-	NODE_2520_length_1135_cov_12684.986413.1
NODE_2525_length_1134_cov_1.408885	121	585	-	NODE_2525_length_1134_cov_1.408885.1
NODE_2525_length_1134_cov_1.408885	931	1102	+	NODE_2525_length_1134_cov_1.408885.2
NODE_2531_length_1132_cov_5.177112	346	926	+	NODE_2531_length_1132_cov_5.177112.1	AT3G17390.1
NODE_2534_length_1131_cov_4.431818	375	1067	+	NODE_2534_length_1131_cov_4.431818.1
NODE_2541_length_1130_cov_2.299363	15	491	-	NODE_2541_length_1130_cov_2.299363.1	AT2G35040.2
NODE_2541_length_1130_cov_2.299363	808	1041	-	NODE_2541_length_1130_cov_2.299363.2
NODE_256_length_3401_cov_1.931751	704	1378	+	NODE_256_length_3401_cov_1.931751.1	AT5G11770.1
NODE_256_length_3401_cov_1.931751	2028	2814	+	NODE_256_length_3401_cov_1.931751.2	ATCG01110.1
NODE_2573_length_1121_cov_1.842202	59	1030	+	NODE_2573_length_1121_cov_1.842202.1
NODE_2599_length_1115_cov_13843.521218	3	291	-	NODE_2599_length_1115_cov_13843.521218.1
NODE_25_length_70465_cov_10.084689	18	2051	-	NODE_25_length_70465_cov_10.084689.1	ATCG00120.1
NODE_25_length_70465_cov_10.084689	2171	2428	-	NODE_25_length_70465_cov_10.084689.2	ATCG00140.1
NODE_25_length_70465_cov_10.084689	2509	3785	+	NODE_25_length_70465_cov_10.084689.3
NODE_25_length_70465_cov_10.084689	4029	4898	-	NODE_25_length_70465_cov_10.084689.4
NODE_25_length_70465_cov_10.084689	4910	5698	-	NODE_25_length_70465_cov_10.084689.5	AT5G24020.1
NODE_25_length_70465_cov_10.084689	5711	8643	-	NODE_25_length_70465_cov_10.084689.6	AT2G13440.1
NODE_25_length_70465_cov_10.084689	9070	10437	-	NODE_25_length_70465_cov_10.084689.7	AT1G78010.1
NODE_25_length_70465_cov_10.084689	10573	12483	+	NODE_25_length_70465_cov_10.084689.8
NODE_25_length_70465_cov_10.084689	12577	13129	-	NODE_25_length_70465_cov_10.084689.9	AT3G13882.1
NODE_25_length_70465_cov_10.084689	13576	15141	+	NODE_25_length_70465_cov_10.084689.10
NODE_25_length_70465_cov_10.084689	15173	16276	+	NODE_25_length_70465_cov_10.084689.11
NODE_25_length_70465_cov_10.084689	16294	17379	+	NODE_25_length_70465_cov_10.084689.12
NODE_25_length_70465_cov_10.084689	17462	19804	+	NODE_25_length_70465_cov_10.084689.13	AT5G04130.1
NODE_25_length_70465_cov_10.084689	20082	21723	-	NODE_25_length_70465_cov_10.084689.14
NODE_25_length_70465_cov_10.084689	22333	24015	-	NODE_25_length_70465_cov_10.084689.15
NODE_25_length_70465_cov_10.084689	24124	24658	+	NODE_25_length_70465_cov_10.084689.16
NODE_25_length_70465_cov_10.084689	24668	25264	+	NODE_25_length_70465_cov_10.084689.17
NODE_25_length_70465_cov_10.084689	25295	25879	+	NODE_25_length_70465_cov_10.084689.18
NODE_25_length_70465_cov_10.084689	25895	27399	-	NODE_25_length_70465_cov_10.084689.19	AT5G11650.1
NODE_25_length_70465_cov_10.084689	27415	28335	+	NODE_25_length_70465_cov_10.084689.20
NODE_25_length_70465_cov_10.084689	28386	29153	-	NODE_25_length_70465_cov_10.084689.21	AT4G30580.1
NODE_25_length_70465_cov_10.084689	29167	29697	-	NODE_25_length_70465_cov_10.084689.22
NODE_25_length_70465_cov_10.084689	29779	32912	-	NODE_25_length_70465_cov_10.084689.23	AT3G48110.1
NODE_25_length_70465_cov_10.084689	32996	34155	+	NODE_25_length_70465_cov_10.084689.24	AT5G57970.1
NODE_25_length_70465_cov_10.084689	34312	35097	+	NODE_25_length_70465_cov_10.084689.25
NODE_25_length_70465_cov_10.084689	35228	35494	+	NODE_25_length_70465_cov_10.084689.26
NODE_25_length_70465_cov_10.084689	35635	38277	+	NODE_25_length_70465_cov_10.084689.27
NODE_25_length_70465_cov_10.084689	38288	39532	+	NODE_25_length_70465_cov_10.084689.28
NODE_25_length_70465_cov_10.084689	39750	40551	-	NODE_25_length_70465_cov_10.084689.29
NODE_25_length_70465_cov_10.084689	40579	41004	+	NODE_25_length_70465_cov_10.084689.30
NODE_25_length_70465_cov_10.084689	41122	41448	-	NODE_25_length_70465_cov_10.084689.31
NODE_25_length_70465_cov_10.084689	41524	45163	-	NODE_25_length_70465_cov_10.084689.32	AT3G13180.1
NODE_25_length_70465_cov_10.084689	45220	45726	-	NODE_25_length_70465_cov_10.084689.33	AT5G14660.1
NODE_25_length_70465_cov_10.084689	45879	46916	+	NODE_25_length_70465_cov_10.084689.34
NODE_25_length_70465_cov_10.084689	47277	47799	-	NODE_25_length_70465_cov_10.084689.35
NODE_25_length_70465_cov_10.084689	48791	49768	-	NODE_25_length_70465_cov_10.084689.36	AT5G61510.1
NODE_25_length_70465_cov_10.084689	49788	50831	+	NODE_25_length_70465_cov_10.084689.37	AT1G03475.1
NODE_25_length_70465_cov_10.084689	50951	51796	+	NODE_25_length_70465_cov_10.084689.38	AT3G06350.1
NODE_25_length_70465_cov_10.084689	51926	52162	+	NODE_25_length_70465_cov_10.084689.39
NODE_25_length_70465_cov_10.084689	52358	53630	+	NODE_25_length_70465_cov_10.084689.40	AT5G24850.1
NODE_25_length_70465_cov_10.084689	53773	55611	-	NODE_25_length_70465_cov_10.084689.41
NODE_25_length_70465_cov_10.084689	55872	56507	+	NODE_25_length_70465_cov_10.084689.42
NODE_25_length_70465_cov_10.084689	56512	56838	-	NODE_25_length_70465_cov_10.084689.43
NODE_25_length_70465_cov_10.084689	56863	57981	+	NODE_25_length_70465_cov_10.084689.44
NODE_25_length_70465_cov_10.084689	58088	59131	+	NODE_25_length_70465_cov_10.084689.45	AT5G11480.1
NODE_25_length_70465_cov_10.084689	59439	63215	-	NODE_25_length_70465_cov_10.084689.46	AT4G32700.2
NODE_25_length_70465_cov_10.084689	63258	63557	+	NODE_25_length_70465_cov_10.084689.47
NODE_25_length_70465_cov_10.084689	63777	64409	-	NODE_25_length_70465_cov_10.084689.48	AT4G39740.1
NODE_25_length_70465_cov_10.084689	64418	65317	-	NODE_25_length_70465_cov_10.084689.49	AT2G44520.1
NODE_25_length_70465_cov_10.084689	65338	66396	-	NODE_25_length_70465_cov_10.084689.50	AT5G56090.1
NODE_25_length_70465_cov_10.084689	66433	66903	-	NODE_25_length_70465_cov_10.084689.51
NODE_25_length_70465_cov_10.084689	66986	67720	-	NODE_25_length_70465_cov_10.084689.52	AT3G17910.1
NODE_25_length_70465_cov_10.084689	67744	67995	+	NODE_25_length_70465_cov_10.084689.53
NODE_25_length_70465_cov_10.084689	68005	68892	-	NODE_25_length_70465_cov_10.084689.54	AT2G07687.1
NODE_25_length_70465_cov_10.084689	68904	69452	-	NODE_25_length_70465_cov_10.084689.55	AT1G02410.2
NODE_25_length_70465_cov_10.084689	69508	70452	-	NODE_25_length_70465_cov_10.084689.56	ATMG01360.1
NODE_263_length_3326_cov_9.149014	773	975	-	NODE_263_length_3326_cov_9.149014.1
NODE_2666_length_1102_cov_1.160598	52	1097	-	NODE_2666_length_1102_cov_1.160598.1
NODE_2687_length_1097_cov_4.115385	37	814	-	NODE_2687_length_1097_cov_4.115385.1	ATCG00750.1
NODE_2687_length_1097_cov_4.115385	835	1062	-	NODE_2687_length_1097_cov_4.115385.2	AT5G14320.1
NODE_26_length_68167_cov_10.553085	294	1738	+	NODE_26_length_68167_cov_10.553085.1
NODE_26_length_68167_cov_10.553085	2096	3763	-	NODE_26_length_68167_cov_10.553085.2
NODE_26_length_68167_cov_10.553085	3979	5490	+	NODE_26_length_68167_cov_10.553085.3
NODE_26_length_68167_cov_10.553085	5494	6705	-	NODE_26_length_68167_cov_10.553085.4
NODE_26_length_68167_cov_10.553085	6756	9573	-	NODE_26_length_68167_cov_10.553085.5
NODE_26_length_68167_cov_10.553085	9591	11618	-	NODE_26_length_68167_cov_10.553085.6
NODE_26_length_68167_cov_10.553085	11848	12801	-	NODE_26_length_68167_cov_10.553085.7
NODE_26_length_68167_cov_10.553085	13293	14633	-	NODE_26_length_68167_cov_10.553085.8	AT2G01760.1
NODE_26_length_68167_cov_10.553085	14792	16540	-	NODE_26_length_68167_cov_10.553085.9	AT2G01830.2
NODE_26_length_68167_cov_10.553085	16582	17766	-	NODE_26_length_68167_cov_10.553085.10	AT3G23510.1
NODE_26_length_68167_cov_10.553085	18319	21093	+	NODE_26_length_68167_cov_10.553085.11
NODE_26_length_68167_cov_10.553085	21183	25349	-	NODE_26_length_68167_cov_10.553085.12	AT1G67940.1
NODE_26_length_68167_cov_10.553085	25388	25675	+	NODE_26_length_68167_cov_10.553085.13
NODE_26_length_68167_cov_10.553085	25737	26429	-	NODE_26_length_68167_cov_10.553085.14
NODE_26_length_68167_cov_10.553085	26525	28443	-	NODE_26_length_68167_cov_10.553085.15
NODE_26_length_68167_cov_10.553085	28855	30228	+	NODE_26_length_68167_cov_10.553085.16	AT2G15620.1
NODE_26_length_68167_cov_10.553085	30353	31587	+	NODE_26_length_68167_cov_10.553085.17	AT5G40850.2
NODE_26_length_68167_cov_10.553085	31907	33565	+	NODE_26_length_68167_cov_10.553085.18	AT5G40850.2
NODE_26_length_68167_cov_10.553085	33682	34455	+	NODE_26_length_68167_cov_10.553085.19
NODE_26_length_68167_cov_10.553085	35152	37106	-	NODE_26_length_68167_cov_10.553085.20
NODE_26_length_68167_cov_10.553085	37179	37811	+	NODE_26_length_68167_cov_10.553085.21
NODE_26_length_68167_cov_10.553085	37817	38386	-	NODE_26_length_68167_cov_10.553085.22
NODE_26_length_68167_cov_10.553085	38538	39842	+	NODE_26_length_68167_cov_10.553085.23	AT5G43340.1
NODE_26_length_68167_cov_10.553085	39847	42105	-	NODE_26_length_68167_cov_10.553085.24
NODE_26_length_68167_cov_10.553085	42128	43204	-	NODE_26_length_68167_cov_10.553085.25
NODE_26_length_68167_cov_10.553085	43242	44830	+	NODE_26_length_68167_cov_10.553085.26
NODE_26_length_68167_cov_10.553085	44881	45366	-	NODE_26_length_68167_cov_10.553085.27
NODE_26_length_68167_cov_10.553085	45391	46629	+	NODE_26_length_68167_cov_10.553085.28	AT5G65687.1
NODE_26_length_68167_cov_10.553085	46850	48991	+	NODE_26_length_68167_cov_10.553085.29
NODE_26_length_68167_cov_10.553085	49837	50604	-	NODE_26_length_68167_cov_10.553085.30
NODE_26_length_68167_cov_10.553085	51293	52174	-	NODE_26_length_68167_cov_10.553085.31	AT4G18480.1
NODE_26_length_68167_cov_10.553085	52530	56276	-	NODE_26_length_68167_cov_10.553085.32	AT5G13630.1
NODE_26_length_68167_cov_10.553085	56403	57452	-	NODE_26_length_68167_cov_10.553085.33	AT1G80480.1
NODE_26_length_68167_cov_10.553085	58086	58712	-	NODE_26_length_68167_cov_10.553085.34
NODE_26_length_68167_cov_10.553085	59468	61318	-	NODE_26_length_68167_cov_10.553085.35	AT3G24090.1
NODE_26_length_68167_cov_10.553085	61330	62100	-	NODE_26_length_68167_cov_10.553085.36
NODE_26_length_68167_cov_10.553085	62174	62785	-	NODE_26_length_68167_cov_10.553085.37
NODE_26_length_68167_cov_10.553085	62836	63345	-	NODE_26_length_68167_cov_10.553085.38
NODE_26_length_68167_cov_10.553085	63360	64721	-	NODE_26_length_68167_cov_10.553085.39	AT2G39770.2
NODE_26_length_68167_cov_10.553085	64839	65264	-	NODE_26_length_68167_cov_10.553085.40	ATCG00470.1
NODE_26_length_68167_cov_10.553085	65345	66721	-	NODE_26_length_68167_cov_10.553085.41	ATCG00480.1
NODE_26_length_68167_cov_10.553085	66752	67612	-	NODE_26_length_68167_cov_10.553085.42	AT1G15700.1
NODE_26_length_68167_cov_10.553085	67663	68130	-	NODE_26_length_68167_cov_10.553085.43	ATCG00120.1
NODE_2716_length_1089_cov_8.661626	172	999	-	NODE_2716_length_1089_cov_8.661626.1	AT4G15480.1
NODE_2722_length_1088_cov_2.543992	40	418	+	NODE_2722_length_1088_cov_2.543992.1	AT5G03300.1
NODE_2754_length_1080_cov_4.939943	155	1002	-	NODE_2754_length_1080_cov_4.939943.1	AT3G20820.1
NODE_27_length_67813_cov_9.314921	762	959	-	NODE_27_length_67813_cov_9.314921.1
NODE_27_length_67813_cov_9.314921	1314	1589	-	NODE_27_length_67813_cov_9.314921.2
NODE_27_length_67813_cov_9.314921	1669	2586	-	NODE_27_length_67813_cov_9.314921.3
NODE_27_length_67813_cov_9.314921	2718	5066	+	NODE_27_length_67813_cov_9.314921.4	AT5G20980.2
NODE_27_length_67813_cov_9.314921	6237	9753	-	NODE_27_length_67813_cov_9.314921.5	AT5G50950.2
NODE_27_length_67813_cov_9.314921	9789	10358	-	NODE_27_length_67813_cov_9.314921.6
NODE_27_length_67813_cov_9.314921	10393	11034	+	NODE_27_length_67813_cov_9.314921.7
NODE_27_length_67813_cov_9.314921	11058	11609	+	NODE_27_length_67813_cov_9.314921.8
NODE_27_length_67813_cov_9.314921	11691	11918	+	NODE_27_length_67813_cov_9.314921.9	AT1G55805.1
NODE_27_length_67813_cov_9.314921	12095	13033	+	NODE_27_length_67813_cov_9.314921.10	AT2G40760.1
NODE_27_length_67813_cov_9.314921	13069	15964	+	NODE_27_length_67813_cov_9.314921.11	AT5G39040.1
NODE_27_length_67813_cov_9.314921	15988	16536	+	NODE_27_length_67813_cov_9.314921.12
NODE_27_length_67813_cov_9.314921	16690	17427	+	NODE_27_length_67813_cov_9.314921.13	AT4G20320.3
NODE_27_length_67813_cov_9.314921	17463	17750	+	NODE_27_length_67813_cov_9.314921.14
NODE_27_length_67813_cov_9.314921	17985	19067	+	NODE_27_length_67813_cov_9.314921.15	AT1G06570.1
NODE_27_length_67813_cov_9.314921	19165	20211	+	NODE_27_length_67813_cov_9.314921.16	AT5G54080.1
NODE_27_length_67813_cov_9.314921	20354	21334	+	NODE_27_length_67813_cov_9.314921.17
NODE_27_length_67813_cov_9.314921	21401	22051	+	NODE_27_length_67813_cov_9.314921.18	AT2G02390.1
NODE_27_length_67813_cov_9.314921	22115	23614	-	NODE_27_length_67813_cov_9.314921.19
NODE_27_length_67813_cov_9.314921	24050	25577	+	NODE_27_length_67813_cov_9.314921.20
NODE_27_length_67813_cov_9.314921	25916	26689	-	NODE_27_length_67813_cov_9.314921.21	AT5G06060.1
NODE_27_length_67813_cov_9.314921	26839	27540	-	NODE_27_length_67813_cov_9.314921.22	AT4G28020.2
NODE_27_length_67813_cov_9.314921	27874	28584	-	NODE_27_length_67813_cov_9.314921.23	AT2G39140.1
NODE_27_length_67813_cov_9.314921	28687	30009	-	NODE_27_length_67813_cov_9.314921.24	AT4G36390.1
NODE_27_length_67813_cov_9.314921	30300	32439	+	NODE_27_length_67813_cov_9.314921.25	AT1G49980.4
NODE_27_length_67813_cov_9.314921	32524	32925	-	NODE_27_length_67813_cov_9.314921.26
NODE_27_length_67813_cov_9.314921	32954	33232	+	NODE_27_length_67813_cov_9.314921.27
NODE_27_length_67813_cov_9.314921	33386	34381	-	NODE_27_length_67813_cov_9.314921.28	AT1G17745.1
NODE_27_length_67813_cov_9.314921	34393	35004	-	NODE_27_length_67813_cov_9.314921.29	AT2G17820.1
NODE_27_length_67813_cov_9.314921	35197	37101	+	NODE_27_length_67813_cov_9.314921.30
NODE_27_length_67813_cov_9.314921	37271	37981	+	NODE_27_length_67813_cov_9.314921.31	AT1G67710.1
NODE_27_length_67813_cov_9.314921	38041	39315	+	NODE_27_length_67813_cov_9.314921.32	AT2G17820.1
NODE_27_length_67813_cov_9.314921	39436	41756	+	NODE_27_length_67813_cov_9.314921.33	AT4G14880.5
NODE_27_length_67813_cov_9.314921	41871	44114	+	NODE_27_length_67813_cov_9.314921.34	AT1G54130.1
NODE_27_length_67813_cov_9.314921	44204	45034	+	NODE_27_length_67813_cov_9.314921.35
NODE_27_length_67813_cov_9.314921	45154	45693	+	NODE_27_length_67813_cov_9.314921.36
NODE_27_length_67813_cov_9.314921	45701	45976	-	NODE_27_length_67813_cov_9.314921.37
NODE_27_length_67813_cov_9.314921	46064	47395	-	NODE_27_length_67813_cov_9.314921.38
NODE_27_length_67813_cov_9.314921	47637	49634	+	NODE_27_length_67813_cov_9.314921.39
NODE_27_length_67813_cov_9.314921	50250	50789	+	NODE_27_length_67813_cov_9.314921.40	AT5G20990.2
NODE_27_length_67813_cov_9.314921	50813	52784	+	NODE_27_length_67813_cov_9.314921.41	AT5G20990.1
NODE_27_length_67813_cov_9.314921	52841	53473	+	NODE_27_length_67813_cov_9.314921.42
NODE_27_length_67813_cov_9.314921	53559	54083	+	NODE_27_length_67813_cov_9.314921.43
NODE_27_length_67813_cov_9.314921	54092	55798	-	NODE_27_length_67813_cov_9.314921.44
NODE_27_length_67813_cov_9.314921	56329	56952	-	NODE_27_length_67813_cov_9.314921.45
NODE_27_length_67813_cov_9.314921	56997	58289	+	NODE_27_length_67813_cov_9.314921.46
NODE_27_length_67813_cov_9.314921	58673	58939	+	NODE_27_length_67813_cov_9.314921.47
NODE_27_length_67813_cov_9.314921	59297	62305	+	NODE_27_length_67813_cov_9.314921.48	AT2G13810.1
NODE_27_length_67813_cov_9.314921	62864	63919	+	NODE_27_length_67813_cov_9.314921.49
NODE_27_length_67813_cov_9.314921	64839	65987	-	NODE_27_length_67813_cov_9.314921.50
NODE_27_length_67813_cov_9.314921	66022	66954	+	NODE_27_length_67813_cov_9.314921.51
NODE_27_length_67813_cov_9.314921	67112	67690	+	NODE_27_length_67813_cov_9.314921.52	AT2G43350.2
NODE_2819_length_1069_cov_1.060694	411	602	+	NODE_2819_length_1069_cov_1.060694.1
NODE_2820_length_1068_cov_23.366442	93	1064	-	NODE_2820_length_1068_cov_23.366442.1	AT1G59960.1
NODE_2835_length_1066_cov_4.187440	399	975	+	NODE_2835_length_1066_cov_4.187440.1
NODE_2842_length_1064_cov_3.780252	304	970	+	NODE_2842_length_1064_cov_3.780252.1
NODE_2858_length_1060_cov_5.005831	8	325	-	NODE_2858_length_1060_cov_5.005831.1
NODE_286_length_3214_cov_7.602890	712	2988	-	NODE_286_length_3214_cov_7.602890.1	AT1G37150.4
NODE_2880_length_1056_cov_4.717073	43	575	-	NODE_2880_length_1056_cov_4.717073.1	AT1G21650.2
NODE_2891_length_1054_cov_5.199413	31	999	-	NODE_2891_length_1054_cov_5.199413.1	AT1G79530.1
NODE_28_length_66283_cov_9.566836	295	1539	-	NODE_28_length_66283_cov_9.566836.1
NODE_28_length_66283_cov_9.566836	1578	2204	-	NODE_28_length_66283_cov_9.566836.2
NODE_28_length_66283_cov_9.566836	2339	3331	-	NODE_28_length_66283_cov_9.566836.3
NODE_28_length_66283_cov_9.566836	3644	5029	-	NODE_28_length_66283_cov_9.566836.4	AT5G61380.1
NODE_28_length_66283_cov_9.566836	5113	6866	+	NODE_28_length_66283_cov_9.566836.5
NODE_28_length_66283_cov_9.566836	6934	9211	-	NODE_28_length_66283_cov_9.566836.6	AT4G00560.3
NODE_28_length_66283_cov_9.566836	9299	10441	-	NODE_28_length_66283_cov_9.566836.7	AT1G53500.1
NODE_28_length_66283_cov_9.566836	10713	12146	+	NODE_28_length_66283_cov_9.566836.8
NODE_28_length_66283_cov_9.566836	12221	13606	+	NODE_28_length_66283_cov_9.566836.9
NODE_28_length_66283_cov_9.566836	14187	15443	-	NODE_28_length_66283_cov_9.566836.10
NODE_28_length_66283_cov_9.566836	15474	16127	-	NODE_28_length_66283_cov_9.566836.11
NODE_28_length_66283_cov_9.566836	16163	16984	-	NODE_28_length_66283_cov_9.566836.12
NODE_28_length_66283_cov_9.566836	17056	18598	-	NODE_28_length_66283_cov_9.566836.13	AT1G65410.1
NODE_28_length_66283_cov_9.566836	18825	19475	-	NODE_28_length_66283_cov_9.566836.14
NODE_28_length_66283_cov_9.566836	19774	20382	-	NODE_28_length_66283_cov_9.566836.15
NODE_28_length_66283_cov_9.566836	20770	23165	-	NODE_28_length_66283_cov_9.566836.16
NODE_28_length_66283_cov_9.566836	23300	23542	-	NODE_28_length_66283_cov_9.566836.17
NODE_28_length_66283_cov_9.566836	23591	23815	-	NODE_28_length_66283_cov_9.566836.18
NODE_28_length_66283_cov_9.566836	23900	24400	-	NODE_28_length_66283_cov_9.566836.19
NODE_28_length_66283_cov_9.566836	24453	25673	-	NODE_28_length_66283_cov_9.566836.20
NODE_28_length_66283_cov_9.566836	26367	29913	-	NODE_28_length_66283_cov_9.566836.21	AT4G12740.2
NODE_28_length_66283_cov_9.566836	29981	31747	+	NODE_28_length_66283_cov_9.566836.22
NODE_28_length_66283_cov_9.566836	31895	32488	+	NODE_28_length_66283_cov_9.566836.23	AT3G22425.2
NODE_28_length_66283_cov_9.566836	32518	33380	+	NODE_28_length_66283_cov_9.566836.24	AT4G26900.1
NODE_28_length_66283_cov_9.566836	33421	34158	+	NODE_28_length_66283_cov_9.566836.25
NODE_28_length_66283_cov_9.566836	34248	35018	+	NODE_28_length_66283_cov_9.566836.26	AT4G26900.1
NODE_28_length_66283_cov_9.566836	35345	51307	+	NODE_28_length_66283_cov_9.566836.27
NODE_28_length_66283_cov_9.566836	51394	53226	+	NODE_28_length_66283_cov_9.566836.28	AT3G04240.2
NODE_28_length_66283_cov_9.566836	53236	54042	+	NODE_28_length_66283_cov_9.566836.29
NODE_28_length_66283_cov_9.566836	54049	55332	-	NODE_28_length_66283_cov_9.566836.30
NODE_28_length_66283_cov_9.566836	55377	56270	-	NODE_28_length_66283_cov_9.566836.31
NODE_28_length_66283_cov_9.566836	56340	56687	+	NODE_28_length_66283_cov_9.566836.32
NODE_28_length_66283_cov_9.566836	56704	58455	-	NODE_28_length_66283_cov_9.566836.33	AT5G58270.1
NODE_28_length_66283_cov_9.566836	58814	59530	+	NODE_28_length_66283_cov_9.566836.34
NODE_28_length_66283_cov_9.566836	59573	60418	+	NODE_28_length_66283_cov_9.566836.35
NODE_28_length_66283_cov_9.566836	60480	61793	-	NODE_28_length_66283_cov_9.566836.36	AT4G17740.2
NODE_28_length_66283_cov_9.566836	61822	63063	-	NODE_28_length_66283_cov_9.566836.37
NODE_28_length_66283_cov_9.566836	63249	64781	-	NODE_28_length_66283_cov_9.566836.38	AT3G08590.1
NODE_28_length_66283_cov_9.566836	64922	65236	-	NODE_28_length_66283_cov_9.566836.39
NODE_28_length_66283_cov_9.566836	65632	66111	+	NODE_28_length_66283_cov_9.566836.40
NODE_2908_length_1051_cov_0.894118	836	985	+	NODE_2908_length_1051_cov_0.894118.1	ATCG00500.1
NODE_2929_length_1044_cov_14308.430405	444	914	+	NODE_2929_length_1044_cov_14308.430405.1	AT1G40390.1
NODE_2954_length_1039_cov_3.585317	649	871	+	NODE_2954_length_1039_cov_3.585317.1
NODE_2984_length_1031_cov_2.027000	494	1026	-	NODE_2984_length_1031_cov_2.027000.1	AT1G05190.1
NODE_2998_length_1028_cov_17.806419	21	971	-	NODE_2998_length_1028_cov_17.806419.1	AT1G52800.1
NODE_29_length_65303_cov_9.723511	441	1839	-	NODE_29_length_65303_cov_9.723511.1
NODE_29_length_65303_cov_9.723511	2395	3378	-	NODE_29_length_65303_cov_9.723511.2
NODE_29_length_65303_cov_9.723511	3489	3968	+	NODE_29_length_65303_cov_9.723511.3
NODE_29_length_65303_cov_9.723511	3974	7506	-	NODE_29_length_65303_cov_9.723511.4
NODE_29_length_65303_cov_9.723511	7616	9511	-	NODE_29_length_65303_cov_9.723511.5	AT4G15560.1
NODE_29_length_65303_cov_9.723511	9594	10544	-	NODE_29_length_65303_cov_9.723511.6	AT3G05600.1
NODE_29_length_65303_cov_9.723511	10552	13824	-	NODE_29_length_65303_cov_9.723511.7	AT5G35360.1
NODE_29_length_65303_cov_9.723511	13974	14759	-	NODE_29_length_65303_cov_9.723511.8	AT4G36810.1
NODE_29_length_65303_cov_9.723511	14858	15100	-	NODE_29_length_65303_cov_9.723511.9
NODE_29_length_65303_cov_9.723511	15245	16015	-	NODE_29_length_65303_cov_9.723511.10
NODE_29_length_65303_cov_9.723511	16114	17331	-	NODE_29_length_65303_cov_9.723511.11	AT3G46980.1
NODE_29_length_65303_cov_9.723511	17425	18768	-	NODE_29_length_65303_cov_9.723511.12
NODE_29_length_65303_cov_9.723511	18804	20582	-	NODE_29_length_65303_cov_9.723511.13
NODE_29_length_65303_cov_9.723511	20683	21210	-	NODE_29_length_65303_cov_9.723511.14
NODE_29_length_65303_cov_9.723511	21371	23035	+	NODE_29_length_65303_cov_9.723511.15	AT4G30310.2
NODE_29_length_65303_cov_9.723511	23083	23664	+	NODE_29_length_65303_cov_9.723511.16
NODE_29_length_65303_cov_9.723511	23678	25758	+	NODE_29_length_65303_cov_9.723511.17	AT3G48730.1
NODE_29_length_65303_cov_9.723511	25885	27267	-	NODE_29_length_65303_cov_9.723511.18
NODE_29_length_65303_cov_9.723511	27301	29202	-	NODE_29_length_65303_cov_9.723511.19
NODE_29_length_65303_cov_9.723511	29509	30132	+	NODE_29_length_65303_cov_9.723511.20
NODE_29_length_65303_cov_9.723511	30152	31624	-	NODE_29_length_65303_cov_9.723511.21	AT1G23800.1
NODE_29_length_65303_cov_9.723511	31646	33397	-	NODE_29_length_65303_cov_9.723511.22
NODE_29_length_65303_cov_9.723511	33477	34388	-	NODE_29_length_65303_cov_9.723511.23
NODE_29_length_65303_cov_9.723511	34575	35894	-	NODE_29_length_65303_cov_9.723511.24
NODE_29_length_65303_cov_9.723511	35937	37130	+	NODE_29_length_65303_cov_9.723511.25
NODE_29_length_65303_cov_9.723511	37216	38265	-	NODE_29_length_65303_cov_9.723511.26	AT3G05120.1
NODE_29_length_65303_cov_9.723511	38478	39410	+	NODE_29_length_65303_cov_9.723511.27
NODE_29_length_65303_cov_9.723511	39412	40905	-	NODE_29_length_65303_cov_9.723511.28
NODE_29_length_65303_cov_9.723511	41913	42860	+	NODE_29_length_65303_cov_9.723511.29
NODE_29_length_65303_cov_9.723511	43038	43883	+	NODE_29_length_65303_cov_9.723511.30
NODE_29_length_65303_cov_9.723511	43913	44848	+	NODE_29_length_65303_cov_9.723511.31
NODE_29_length_65303_cov_9.723511	44872	45630	+	NODE_29_length_65303_cov_9.723511.32
NODE_29_length_65303_cov_9.723511	45789	46832	+	NODE_29_length_65303_cov_9.723511.33	AT1G04710.1
NODE_29_length_65303_cov_9.723511	47010	48320	+	NODE_29_length_65303_cov_9.723511.34	AT4G18440.1
NODE_29_length_65303_cov_9.723511	48330	49118	+	NODE_29_length_65303_cov_9.723511.35	AT3G24420.1
NODE_29_length_65303_cov_9.723511	49146	49541	+	NODE_29_length_65303_cov_9.723511.36
NODE_29_length_65303_cov_9.723511	49623	51317	-	NODE_29_length_65303_cov_9.723511.37
NODE_29_length_65303_cov_9.723511	51517	52791	-	NODE_29_length_65303_cov_9.723511.38
NODE_29_length_65303_cov_9.723511	52915	53916	-	NODE_29_length_65303_cov_9.723511.39
NODE_29_length_65303_cov_9.723511	53986	55446	-	NODE_29_length_65303_cov_9.723511.40
NODE_29_length_65303_cov_9.723511	55497	56242	-	NODE_29_length_65303_cov_9.723511.41
NODE_29_length_65303_cov_9.723511	56527	57303	+	NODE_29_length_65303_cov_9.723511.42
NODE_29_length_65303_cov_9.723511	57590	58597	+	NODE_29_length_65303_cov_9.723511.43	AT4G17370.1
NODE_29_length_65303_cov_9.723511	58612	59433	+	NODE_29_length_65303_cov_9.723511.44
NODE_29_length_65303_cov_9.723511	59444	59980	-	NODE_29_length_65303_cov_9.723511.45
NODE_29_length_65303_cov_9.723511	60014	61910	-	NODE_29_length_65303_cov_9.723511.46	AT1G20860.2
NODE_29_length_65303_cov_9.723511	62428	64416	+	NODE_29_length_65303_cov_9.723511.47	AT1G06570.1
NODE_29_length_65303_cov_9.723511	64516	65187	+	NODE_29_length_65303_cov_9.723511.48
NODE_2_length_250411_cov_9.449553	383	1287	+	NODE_2_length_250411_cov_9.449553.1
NODE_2_length_250411_cov_9.449553	1341	1766	+	NODE_2_length_250411_cov_9.449553.2
NODE_2_length_250411_cov_9.449553	1899	2867	-	NODE_2_length_250411_cov_9.449553.3	AT3G56380.1
NODE_2_length_250411_cov_9.449553	2921	3931	-	NODE_2_length_250411_cov_9.449553.4
NODE_2_length_250411_cov_9.449553	3952	6174	-	NODE_2_length_250411_cov_9.449553.5	AT3G04280.1
NODE_2_length_250411_cov_9.449553	6186	7998	-	NODE_2_length_250411_cov_9.449553.6
NODE_2_length_250411_cov_9.449553	8057	8572	+	NODE_2_length_250411_cov_9.449553.7
NODE_2_length_250411_cov_9.449553	8596	10158	-	NODE_2_length_250411_cov_9.449553.8
NODE_2_length_250411_cov_9.449553	10511	11014	-	NODE_2_length_250411_cov_9.449553.9
NODE_2_length_250411_cov_9.449553	11042	11323	-	NODE_2_length_250411_cov_9.449553.10
NODE_2_length_250411_cov_9.449553	11385	12107	-	NODE_2_length_250411_cov_9.449553.11
NODE_2_length_250411_cov_9.449553	12127	12357	+	NODE_2_length_250411_cov_9.449553.12
NODE_2_length_250411_cov_9.449553	12402	12980	-	NODE_2_length_250411_cov_9.449553.13
NODE_2_length_250411_cov_9.449553	13027	14106	-	NODE_2_length_250411_cov_9.449553.14
NODE_2_length_250411_cov_9.449553	14131	15810	-	NODE_2_length_250411_cov_9.449553.15
NODE_2_length_250411_cov_9.449553	15876	16784	-	NODE_2_length_250411_cov_9.449553.16
NODE_2_length_250411_cov_9.449553	16803	18269	-	NODE_2_length_250411_cov_9.449553.17
NODE_2_length_250411_cov_9.449553	18370	20739	-	NODE_2_length_250411_cov_9.449553.18
NODE_2_length_250411_cov_9.449553	20911	21438	-	NODE_2_length_250411_cov_9.449553.19	AT4G01480.1
NODE_2_length_250411_cov_9.449553	21517	22344	-	NODE_2_length_250411_cov_9.449553.20
NODE_2_length_250411_cov_9.449553	22424	22879	-	NODE_2_length_250411_cov_9.449553.21
NODE_2_length_250411_cov_9.449553	23054	23782	-	NODE_2_length_250411_cov_9.449553.22
NODE_2_length_250411_cov_9.449553	23799	25115	-	NODE_2_length_250411_cov_9.449553.23
NODE_2_length_250411_cov_9.449553	25405	26760	+	NODE_2_length_250411_cov_9.449553.24
NODE_2_length_250411_cov_9.449553	27253	28461	+	NODE_2_length_250411_cov_9.449553.25
NODE_2_length_250411_cov_9.449553	28502	28981	-	NODE_2_length_250411_cov_9.449553.26
NODE_2_length_250411_cov_9.449553	29134	30000	-	NODE_2_length_250411_cov_9.449553.27
NODE_2_length_250411_cov_9.449553	30154	31926	-	NODE_2_length_250411_cov_9.449553.28	AT3G45300.1
NODE_2_length_250411_cov_9.449553	32306	33697	+	NODE_2_length_250411_cov_9.449553.29
NODE_2_length_250411_cov_9.449553	34080	35699	-	NODE_2_length_250411_cov_9.449553.30	AT3G16910.1
NODE_2_length_250411_cov_9.449553	35841	37763	+	NODE_2_length_250411_cov_9.449553.31	AT5G10720.1
NODE_2_length_250411_cov_9.449553	37908	38549	+	NODE_2_length_250411_cov_9.449553.32	AT1G49190.2
[truncated: 5,129 more rows]

## Sheet: SL
Table S4. The information of annotated genes in dispensable of SL.
Contig	Start	End	Strand	Gene_ID	Best hit to Arabidopsis	Annotation
C48170	32	310	+	C48170.1
C48186	37	250	-	C48186.1
C48636	165	328	+	C48636.1
C48674	17	242	+	C48674.1
C49264	11	331	-	C49264.1		ribonuclease H protein
C49686	79	235	+	C49686.1
C49832	11	353	+	C49832.1
C50760	190	359	+	C50760.1
C50778	105	304	-	C50778.1
C50826	143	311	-	C50826.1		-
C50906	75	311	-	C50906.1
C50908	88	266	+	C50908.1
C51084	30	349	-	C51084.1		Uncharacterized protein K02A2.6-like
C51146	121	275	+	C51146.1
C51196	216	419	+	C51196.1
C51466	41	369	-	C51466.1
C51600	272	430	-	C51600.1	AT4G11670.3	Plant family of unknown function (DUF810)
C51624	56	273	+	C51624.1
C51702	96	375	-	C51702.1
C52092	103	520	-	C52092.1		-
C52374	198	388	-	C52374.1
C52458	90	387	-	C52458.1
C53662	105	471	-	C53662.1
C53710	413	644	+	C53710.1
C53832	605	785	-	C53832.1		-
C53882	182	429	+	C53882.1
C54102	770	936	+	C54102.1
C54128	150	312	+	C54128.1	AT5G01220.1
k69_10045	26	230	+	k69_10045.1
k69_10064	27	493	-	k69_10064.1
k69_10120	331	501	-	k69_10120.1
k69_10141	55	282	+	k69_10141.1
k69_10166	702	922	+	k69_10166.1
k69_10252	25	345	+	k69_10252.1		ribonuclease H protein
k69_10325	175	357	+	k69_10325.1
k69_10422	26	224	-	k69_10422.1
k69_10456	52	278	-	k69_10456.1
k69_10669	347	618	+	k69_10669.1
k69_10772	42	426	-	k69_10772.1		Uncharacterized protein K02A2.6-like
k69_10981	274	1672	+	k69_10981.1		DNA RNA polymerases superfamily protein
k69_11001	11	427	-	k69_11001.1
k69_11001	744	1143	+	k69_11001.2	AT2G47510.1
k69_11019	26	188	-	k69_11019.1	AT1G10130.1
k69_11045	612	887	-	k69_11045.1
k69_11098	231	1469	-	k69_11098.1	AT5G53350.1
k69_11649	320	896	-	k69_11649.1
k69_11661	70	455	-	k69_11661.1	AT5G16715.1
k69_11704	149	339	-	k69_11704.1	AT3G23990.1
k69_11990	292	450	-	k69_11990.1
k69_12161	717	1358	+	k69_12161.1	AT2G30650.2
k69_12428	238	1376	+	k69_12428.1	AT4G15530.2
k69_12454	386	745	-	k69_12454.1
k69_12482	208	1195	-	k69_12482.1	AT3G50390.1	Myosin heavy chain kinase B-like
k69_12570	5	523	+	k69_12570.1
k69_12580	58	468	+	k69_12580.1
k69_12595	482	1394	+	k69_12595.1
k69_12661	61	312	-	k69_12661.1	AT5G39830.1
k69_12665	20	1560	+	k69_12665.1
k69_12860	1414	1689	+	k69_12860.1
k69_13051	154	339	-	k69_13051.1
k69_13200	265	544	+	k69_13200.1
k69_13202	419	786	+	k69_13202.1
k69_1334	400	617	+	k69_1334.1
k69_13374	1681	2320	+	k69_13374.1	AT5G53460.1
k69_13389	515	1119	+	k69_13389.1
k69_13440	117	266	-	k69_13440.1
k69_1377	65	372	-	k69_1377.1
k69_13836	135	299	+	k69_13836.1		Receptor-like protein kinase
k69_13922	112	406	-	k69_13922.1
k69_13989	1797	2287	-	k69_13989.1	AT5G60070.1	ankyrin repeat-containing protein
k69_14052	221	972	-	k69_14052.1	AT5G51790.1	Transcription factor
k69_14171	209	519	-	k69_14171.1
k69_14219	443	1046	+	k69_14219.1
k69_14234	51	325	-	k69_14234.1
k69_14283	7	263	+	k69_14283.1
k69_14413	303	672	+	k69_14413.1
k69_14447	26	177	-	k69_14447.1
k69_14447	1311	1720	-	k69_14447.2
k69_14599	348	1050	+	k69_14599.1
k69_14781	463	761	+	k69_14781.1
k69_14895	585	800	+	k69_14895.1	AT4G23160.3	mitochondrial protein AtMg00810-like
k69_14904	708	1117	-	k69_14904.1
k69_15064	171	356	+	k69_15064.1
k69_15154	21	683	-	k69_15154.1	AT1G14810.2
k69_15272	127	362	-	k69_15272.1
k69_15355	595	871	-	k69_15355.1
k69_15376	1034	1390	+	k69_15376.1
k69_15506	35	880	-	k69_15506.1
k69_15546	493	771	-	k69_15546.1
k69_15637	111	413	-	k69_15637.1
k69_15677	113	383	+	k69_15677.1
k69_15677	1171	1360	-	k69_15677.2
k69_15763	303	2616	-	k69_15763.1	AT1G64190.1
k69_16073	26	270	+	k69_16073.1	AT2G41220.1
k69_1608	316	1453	+	k69_1608.1	AT4G12740.2
k69_16087	1281	1639	-	k69_16087.1
k69_16414	49	316	+	k69_16414.1
k69_16523	275	634	+	k69_16523.1	AT4G10750.1
k69_16676	1066	1217	+	k69_16676.1	ATMG00510.1	NADH dehydrogenase ubiquinone iron-sulfur protein
k69_16708	150	368	-	k69_16708.1
k69_16881	5	466	+	k69_16881.1
k69_17082	32	302	-	k69_17082.1
k69_17155	37	517	-	k69_17155.1
k69_17372	104	357	+	k69_17372.1
k69_17425	35	582	-	k69_17425.1
k69_17583	11	597	+	k69_17583.1
k69_17618	62	3496	-	k69_17618.1	AT4G34880.1	amidase C869.01
k69_17716	58	273	-	k69_17716.1		-
k69_17741	150	570	+	k69_17741.1		DNA RNA polymerases superfamily protein
k69_17897	146	324	+	k69_17897.1
k69_179	232	552	+	k69_179.1
k69_1818	40	628	-	k69_1818.1
k69_18308	12	2161	+	k69_18308.1	ATCG00180.1
k69_18477	134	379	+	k69_18477.1
k69_18607	124	983	+	k69_18607.1		-
k69_18614	56	583	-	k69_18614.1		source UniProtKB
k69_18657	217	371	+	k69_18657.1
k69_18691	84	373	-	k69_18691.1
k69_18700	355	2355	+	k69_18700.1	AT1G66520.2
k69_18722	69	884	-	k69_18722.1		DNA RNA polymerases superfamily protein
k69_18843	19	1351	-	k69_18843.1
k69_19030	12	1097	+	k69_19030.1
k69_19105	181	470	-	k69_19105.1
k69_19123	197	874	+	k69_19123.1	AT2G07674.1
k69_19157	18	241	-	k69_19157.1
k69_1918	35	1204	+	k69_1918.1	AT4G24830.1
k69_19325	10	174	+	k69_19325.1
k69_19373	12	622	-	k69_19373.1		Uncharacterized protein K02A2.6-like
k69_19419	5	544	+	k69_19419.1	AT2G16570.1
k69_19432	746	946	+	k69_19432.1
k69_19432	1327	1664	-	k69_19432.2
k69_19515	35	210	+	k69_19515.1
k69_19543	131	690	-	k69_19543.1	AT2G07687.1	cytochrome c oxidase subunit 3
k69_19554	272	481	-	k69_19554.1
k69_19709	1573	2915	+	k69_19709.1	AT4G11670.1	Plant family of unknown function (DUF810)
k69_19745	143	316	+	k69_19745.1		Uncharacterized protein K02A2.6-like
k69_19808	7	331	+	k69_19808.1
k69_19922	53	648	+	k69_19922.1	AT3G55400.1
k69_20083	51	314	+	k69_20083.1
k69_2011	237	425	+	k69_2011.1
k69_2012	170	1513	-	k69_2012.1
k69_20245	66	281	+	k69_20245.1	ATMG01360.1
k69_20524	191	367	-	k69_20524.1
k69_20626	128	303	-	k69_20626.1
k69_20661	36	353	+	k69_20661.1
k69_2079	156	331	-	k69_2079.1
k69_20802	455	767	+	k69_20802.1
k69_20928	100	311	-	k69_20928.1		ribosomal protein S2
k69_21002	223	564	+	k69_21002.1	ATCG00800.1	-
k69_21008	15	503	-	k69_21008.1	AT2G36130.1
k69_21034	251	1538	-	k69_21034.1	ATMG00860.1	microtubule motor activity
k69_21069	195	824	-	k69_21069.1	AT5G23140.1
k69_21172	56	550	+	k69_21172.1
k69_21330	29	340	+	k69_21330.1		-
k69_21406	2210	3131	-	k69_21406.1	AT2G07749.1	Mitovirus RNA-dependent RNA polymerase
k69_21406	3606	4009	+	k69_21406.2
k69_2150	130	368	+	k69_2150.1
k69_21511	299	460	-	k69_21511.1
k69_21584	387	2677	-	k69_21584.1	AT1G32380.1
k69_21704	1317	1596	+	k69_21704.1	AT3G57260.2	Belongs to the glycosyl hydrolase 17 family
k69_21932	14	1518	+	k69_21932.1	AT5G23140.1
k69_21950	1881	3136	+	k69_21950.1	AT4G11670.3	Plant family of unknown function (DUF810)
k69_21963	137	324	+	k69_21963.1
k69_22018	11	289	+	k69_22018.1
k69_22146	112	264	-	k69_22146.1
k69_22318	166	377	-	k69_22318.1
k69_22450	450	684	+	k69_22450.1
k69_22461	7	435	+	k69_22461.1
k69_22480	633	1019	+	k69_22480.1	AT4G23160.3	Reverse transcriptase (RNA-dependent DNA polymerase)
k69_2250	319	561	+	k69_2250.1
k69_22644	39	944	+	k69_22644.1	AT2G33210.1
k69_22767	183	394	+	k69_22767.1
k69_22793	239	435	+	k69_22793.1
k69_22914	314	1475	+	k69_22914.1	AT5G35360.2
k69_22963	7	266	+	k69_22963.1
k69_23014	36	458	-	k69_23014.1
k69_23014	568	792	-	k69_23014.2
k69_2302	60	502	-	k69_2302.1	AT2G44065.3	Ribosomal protein L2
k69_23038	8	316	-	k69_23038.1
k69_2307	117	290	+	k69_2307.1
k69_23071	321	1115	+	k69_23071.1	ATCG00740.1
k69_23102	26	549	-	k69_23102.1
k69_23166	84	552	+	k69_23166.1
k69_23171	488	1632	+	k69_23171.1
k69_23272	123	1001	+	k69_23272.1
k69_23658	16	691	+	k69_23658.1	ATMG01190.1
k69_23703	61	279	+	k69_23703.1
k69_23768	114	268	-	k69_23768.1
k69_23775	309	593	+	k69_23775.1
k69_23795	68	308	+	k69_23795.1	AT2G20560.1
k69_23811	137	1198	-	k69_23811.1	AT5G47040.1
k69_2386	885	2298	+	k69_2386.1	AT3G27740.1
k69_23887	269	886	-	k69_23887.1	AT2G16930.1
k69_24182	346	568	+	k69_24182.1
k69_24221	166	357	+	k69_24221.1
k69_24355	13	1268	+	k69_24355.1	AT2G04842.1
k69_24593	188	338	+	k69_24593.1
k69_24596	810	1044	-	k69_24596.1
k69_24730	265	1182	-	k69_24730.1	ATCG00170.1
k69_24794	5	215	-	k69_24794.1
k69_24826	30	279	-	k69_24826.1
k69_24884	39	196	-	k69_24884.1
k69_24937	43	1098	+	k69_24937.1	AT5G35360.2
k69_24973	201	428	+	k69_24973.1		Encoded by
k69_24978	115	317	+	k69_24978.1
k69_2502	164	558	+	k69_2502.1
k69_25116	120	580	-	k69_25116.1	AT5G17540.1	Benzyl alcohol
k69_25356	26	347	+	k69_25356.1
k69_25549	221	1692	+	k69_25549.1	ATMG00570.1	MttB protein
k69_2559	142	336	-	k69_2559.1	AT5G47320.1	Belongs to the universal ribosomal protein uS19 family
k69_25620	452	613	-	k69_25620.1
k69_26175	1220	1541	-	k69_26175.1	AT1G11680.1	Belongs to the cytochrome P450 family
k69_26224	114	1367	+	k69_26224.1
k69_26267	175	626	+	k69_26267.1
k69_26332	486	829	-	k69_26332.1
k69_2641	12	647	-	k69_2641.1
k69_2642	150	3183	+	k69_2642.1
k69_26468	90	243	+	k69_26468.1
k69_26533	258	529	-	k69_26533.1
k69_26548	327	1101	+	k69_26548.1
k69_26680	47	253	-	k69_26680.1
k69_26736	1273	1427	-	k69_26736.1
k69_26745	29	364	-	k69_26745.1
k69_26750	2	352	+	k69_26750.1	AT1G56350.1
k69_26774	44	1189	+	k69_26774.1	AT4G13940.1
k69_26889	581	3411	-	k69_26889.1	AT5G01220.2	glycolipid biosynthetic process
k69_26941	90	252	-	k69_26941.1
k69_26948	262	2418	-	k69_26948.1
k69_27045	1097	2465	+	k69_27045.1		ribonuclease H protein At1g65750
k69_27233	152	833	+	k69_27233.1
k69_27234	151	674	+	k69_27234.1
k69_27234	3388	4303	-	k69_27234.2	AT5G04620.1
k69_27234	5041	9063	-	k69_27234.3	AT2G39930.3
k69_27234	9514	9877	+	k69_27234.4
k69_2733	132	420	-	k69_2733.1
k69_27362	60	374	-	k69_27362.1
k69_27419	12	824	+	k69_27419.1
k69_27517	221	1070	-	k69_27517.1
k69_27624	1261	1428	-	k69_27624.1
k69_28035	489	680	-	k69_28035.1	AT1G07990.2	Serine threonine-protein phosphatase 6 regulatory subunit
k69_28200	236	883	+	k69_28200.1	AT2G47140.1	(-)-isopiperitenol (-)-carveol dehydrogenase, mitochondrial-like
k69_28226	108	338	-	k69_28226.1
k69_28325	103	284	-	k69_28325.1		Belongs to the glycosyltransferase 31 family
k69_28336	17	761	+	k69_28336.1	AT5G08680.1
k69_28340	200	449	+	k69_28340.1
k69_28504	3	1349	+	k69_28504.1
k69_28540	202	726	+	k69_28540.1
k69_28540	739	2977	+	k69_28540.2	ATCG00140.1
k69_28647	96	550	+	k69_28647.1
k69_28648	13	238	+	k69_28648.1		-
k69_28671	15	338	-	k69_28671.1
k69_28844	71	290	-	k69_28844.1
k69_28949	828	1051	-	k69_28949.1
k69_28992	230	433	-	k69_28992.1
k69_29184	682	3500	+	k69_29184.1		DNA RNA polymerases superfamily protein
k69_29208	165	438	+	k69_29208.1
k69_29324	817	1046	+	k69_29324.1
k69_29324	6891	7076	-	k69_29324.2
k69_2942	3	1320	-	k69_2942.1	AT3G17465.1
k69_2942	2086	3288	-	k69_2942.2	AT4G02930.1
k69_29423	255	450	+	k69_29423.1
k69_29434	5	231	+	k69_29434.1
k69_29467	777	977	+	k69_29467.1		50S ribosomal protein L29
k69_2952	236	1254	-	k69_2952.1
k69_29597	197	391	+	k69_29597.1
k69_29636	47	416	-	k69_29636.1
k69_29759	82	1639	-	k69_29759.1
k69_29759	1978	4571	+	k69_29759.2	AT2G07687.1
k69_29922	623	2078	+	k69_29922.1		transposition, RNA-mediated
k69_2994	110	1132	-	k69_2994.1	AT4G18440.1
k69_30020	18	168	+	k69_30020.1
k69_30072	524	1687	-	k69_30072.1
k69_30145	597	1328	-	k69_30145.1
k69_30145	2292	3169	-	k69_30145.2		Uncharacterized protein K02A2.6-like
k69_30229	935	1538	+	k69_30229.1	ATMG00520.1	homing of group II introns
k69_30242	158	444	-	k69_30242.1	AT3G51550.1	Receptor-like protein kinase
k69_30308	950	1354	+	k69_30308.1	ATMG00580.1	Core subunit of the mitochondrial membrane respiratory chain NADH dehydrogenase (Complex I) that is believed to belong to the minimal assembly required for catalysis. Complex I functions in the transfer of electrons from NADH to the respiratory chain. The immediate electron acceptor for the enzyme is believed to be ubiquinone (By similarity)
k69_30451	661	908	+	k69_30451.1
k69_305	19	252	-	k69_305.1
k69_30618	109	285	-	k69_30618.1
k69_30637	154	347	-	k69_30637.1
k69_30909	1006	2918	-	k69_30909.1	AT4G23160.3	cysteine-rich RLK (RECEPTOR-like protein kinase) 8
k69_3092	12	1391	-	k69_3092.1
k69_31365	35	649	-	k69_31365.1
k69_3157	309	1966	+	k69_3157.1
k69_31575	4213	4490	-	k69_31575.1		transposition, RNA-mediated
k69_31697	359	1871	-	k69_31697.1		DNA RNA polymerases superfamily protein
k69_31704	175	596	+	k69_31704.1
k69_31876	76	777	+	k69_31876.1	AT5G36880.6
k69_32303	290	2465	+	k69_32303.1	AT4G18480.1
k69_32338	129	341	+	k69_32338.1
k69_32404	89	492	+	k69_32404.1
k69_32443	1754	1918	+	k69_32443.1
k69_3248	7	387	+	k69_3248.1
k69_32494	134	697	-	k69_32494.1
k69_32649	13	1239	-	k69_32649.1	ATMG00860.1	DNA RNA polymerases superfamily protein
k69_32732	171	438	+	k69_32732.1
k69_32827	33	263	-	k69_32827.1
k69_33073	18	482	+	k69_33073.1
k69_33087	4	888	-	k69_33087.1		transposition, RNA-mediated
k69_33373	83	334	-	k69_33373.1
k69_33591	22	427	+	k69_33591.1	AT1G31817.1	ribosomal protein S11
k69_33649	181	646	+	k69_33649.1
k69_33694	45	908	-	k69_33694.1	AT4G35630.1
k69_33992	64	717	-	k69_33992.1	AT1G50840.1
k69_34137	113	399	+	k69_34137.1	AT2G29690.1
k69_34139	78	432	+	k69_34139.1
k69_34258	32	733	-	k69_34258.1
k69_34445	18	204	-	k69_34445.1		-
k69_34741	201	437	+	k69_34741.1
k69_34741	485	1768	+	k69_34741.2
k69_34752	64	462	+	k69_34752.1
k69_34795	47	273	+	k69_34795.1
k69_3495	601	969	+	k69_3495.1	ATMG00080.1	Belongs to the universal ribosomal protein uL16 family
k69_34959	71	395	+	k69_34959.1	ATCG01310.1	Ribosomal protein L2
k69_3499	161	657	-	k69_3499.1	ATCG00180.1
k69_3522	109	308	+	k69_3522.1		transposition, RNA-mediated
k69_35289	102	619	-	k69_35289.1
k69_35324	374	1036	+	k69_35324.1
k69_35338	249	415	-	k69_35338.1	AT2G23970.1	glutamine amidotransferase
k69_35403	13	294	+	k69_35403.1	AT3G48110.1
k69_35556	295	444	-	k69_35556.1
k69_35559	293	2731	-	k69_35559.1	AT5G66760.1
k69_35670	191	552	-	k69_35670.1
k69_35721	1383	1539	+	k69_35721.1
k69_35739	35	1294	-	k69_35739.1	ATMG01360.1	Cytochrome c oxidase is the component of the respiratory chain that catalyzes the reduction of oxygen to water. Subunits 1- 3 form the functional core of the enzyme complex. CO I is the catalytic subunit of the enzyme. Electrons originating in cytochrome c are transferred via the copper A center of subunit 2 and heme A of subunit 1 to the bimetallic center formed by heme A3 and copper B
k69_35837	153	428	+	k69_35837.1
k69_35871	107	388	-	k69_35871.1		-
k69_35892	222	683	-	k69_35892.1
k69_35902	51	413	+	k69_35902.1	AT4G11640.1
k69_35941	663	2335	-	k69_35941.1	AT5G08280.1
k69_36052	25	462	-	k69_36052.1
k69_36080	12	518	-	k69_36080.1	AT1G79500.4
k69_36089	302	1241	+	k69_36089.1	AT3G02400.2
k69_36127	144	516	-	k69_36127.1	AT1G56050.1
k69_36195	71	1911	-	k69_36195.1	AT5G35750.1
k69_36318	668	1044	+	k69_36318.1	ATCG00170.1
k69_36337	124	423	-	k69_36337.1
k69_36457	106	367	+	k69_36457.1
k69_36525	318	890	-	k69_36525.1	AT1G43670.1
k69_36625	133	2210	-	k69_36625.1	AT1G80030.2
k69_36781	13	218	+	k69_36781.1
k69_36791	99	311	-	k69_36791.1	ATCG00900.1
k69_3684	94	247	+	k69_3684.1
k69_3686	27	1099	-	k69_3686.1
k69_3697	491	3226	-	k69_3697.1	AT2G28970.2	receptor-like serine threonine-protein kinase
k69_36977	139	1000	-	k69_36977.1
k69_37118	13	468	+	k69_37118.1	AT5G15250.2
k69_37180	205	1542	+	k69_37180.1
k69_37216	80	1026	-	k69_37216.1	ATMG00090.1	oxidoreductase activity, acting on a heme group of donors, oxygen as acceptor
k69_37216	1209	1715	-	k69_37216.2
k69_37236	39	607	+	k69_37236.1	AT5G05730.1
k69_37475	298	480	+	k69_37475.1
k69_37546	4	212	-	k69_37546.1
k69_37600	48	882	-	k69_37600.1	AT5G58270.1
k69_37660	11	467	-	k69_37660.1
k69_37719	126	612	-	k69_37719.1		-
k69_37753	5	436	+	k69_37753.1
k69_37816	48	236	+	k69_37816.1
k69_37864	17	861	+	k69_37864.1		-
k69_37943	178	731	-	k69_37943.1
k69_38040	269	420	-	k69_38040.1	AT3G03780.1
k69_38283	11	307	+	k69_38283.1	AT2G26080.1
k69_38310	73	375	+	k69_38310.1
k69_38315	121	1022	-	k69_38315.1	AT1G20560.2
k69_38513	4	303	+	k69_38513.1
k69_38538	273	764	+	k69_38538.1	AT5G09590.1
k69_38579	160	1676	-	k69_38579.1	AT3G14470.1	disease resistance
k69_38916	322	870	+	k69_38916.1
k69_38985	144	1397	+	k69_38985.1	AT1G27320.1
k69_39195	211	2079	-	k69_39195.1
k69_39196	109	277	-	k69_39196.1
k69_39244	221	440	+	k69_39244.1
k69_39261	37	1113	-	k69_39261.1
k69_39314	4	177	+	k69_39314.1
k69_39346	5	493	+	k69_39346.1
k69_39427	577	1645	+	k69_39427.1	AT3G10670.1
k69_39436	11	638	-	k69_39436.1
k69_39436	853	1632	-	k69_39436.2
k69_39514	221	535	-	k69_39514.1
k69_39544	426	1330	+	k69_39544.1
k69_3962	120	360	-	k69_3962.1
k69_39745	3	197	+	k69_39745.1
k69_3979	115	921	-	k69_3979.1
k69_3987	11	177	-	k69_3987.1
k69_40302	39	404	+	k69_40302.1		alpha-amylase
k69_40369	218	432	-	k69_40369.1	ATCG00190.1
k69_40463	112	1295	+	k69_40463.1	AT3G51550.1	Receptor-like protein kinase
k69_40628	1026	1814	-	k69_40628.1	AT4G30910.1
k69_40656	31	456	-	k69_40656.1
k69_40933	17	190	+	k69_40933.1
k69_40953	186	342	+	k69_40953.1
k69_40970	120	368	-	k69_40970.1
k69_41004	159	317	-	k69_41004.1
k69_41268	313	975	+	k69_41268.1
k69_41394	32	324	+	k69_41394.1
k69_41427	100	320	+	k69_41427.1		DNA RNA polymerases superfamily protein
k69_4155	16	181	-	k69_4155.1
k69_41575	50	282	+	k69_41575.1
k69_41671	351	1141	+	k69_41671.1	AT4G14880.5
k69_41772	120	303	-	k69_41772.1
k69_4198	100	451	+	k69_4198.1	ATCG01130.1	Involved in protein precursor import into chloroplasts. May be part of an intermediate translocation complex acting as a protein-conducting channel at the inner envelope
k69_42006	257	912	+	k69_42006.1	ATMG01190.1
k69_42032	34	228	+	k69_42032.1
k69_42087	798	1371	+	k69_42087.1	AT3G09510.1	ribonuclease H protein
k69_42101	98	998	+	k69_42101.1
k69_42222	46	272	+	k69_42222.1
k69_42228	661	1180	+	k69_42228.1		-
k69_42247	535	1157	+	k69_42247.1
k69_42247	1545	1710	-	k69_42247.2
k69_42316	492	1049	+	k69_42316.1
k69_42375	190	408	+	k69_42375.1
k69_42482	14	229	-	k69_42482.1
k69_42691	39	305	-	k69_42691.1
k69_42787	469	873	+	k69_42787.1
k69_42802	655	817	-	k69_42802.1
k69_42893	96	665	-	k69_42893.1	AT4G23160.3	Belongs to the helicase family. Dicer subfamily
k69_42973	262	549	-	k69_42973.1
k69_43049	307	708	-	k69_43049.1
k69_43134	49	234	-	k69_43134.1
k69_43239	226	440	+	k69_43239.1
k69_43282	123	618	-	k69_43282.1	AT5G08690.1
k69_43282	929	4533	-	k69_43282.2	ATCG00120.1
k69_43282	4569	5417	-	k69_43282.3	ATCG00150.1
k69_43320	774	938	-	k69_43320.1
k69_43370	247	1394	-	k69_43370.1
k69_43438	104	529	+	k69_43438.1
k69_43529	391	559	-	k69_43529.1
k69_43693	186	378	+	k69_43693.1		-
k69_43759	699	2054	+	k69_43759.1	AT3G25960.1
k69_43936	249	407	-	k69_43936.1
k69_43972	99	564	-	k69_43972.1
k69_44056	65	380	+	k69_44056.1
k69_4408	6	802	-	k69_4408.1
k69_44224	153	316	-	k69_44224.1
k69_44324	591	925	+	k69_44324.1
k69_44324	1944	2455	-	k69_44324.2
k69_44420	264	499	+	k69_44420.1
k69_44453	59	276	-	k69_44453.1
k69_44524	1365	1585	-	k69_44524.1
k69_44577	2301	4086	+	k69_44577.1	ATMG00810.1	Cysteine-rich RLK (RECEPTOR-like protein kinase) 8
k69_44712	68	318	-	k69_44712.1
k69_44756	45	638	+	k69_44756.1
k69_44823	53	475	-	k69_44823.1
k69_44911	190	464	-	k69_44911.1
k69_44975	1343	3890	+	k69_44975.1
k69_45031	80	409	-	k69_45031.1
k69_45150	158	533	-	k69_45150.1
k69_45315	42	392	-	k69_45315.1		DNA RNA polymerases superfamily protein
k69_45321	4	281	+	k69_45321.1
k69_45338	89	387	-	k69_45338.1
k69_45347	35	808	-	k69_45347.1	AT1G09080.1
k69_45348	9	343	+	k69_45348.1	AT5G51100.2
k69_45372	72	493	+	k69_45372.1
k69_45372	925	2730	+	k69_45372.2
k69_45797	97	246	+	k69_45797.1
k69_45854	1305	1505	-	k69_45854.1
k69_45946	52	227	-	k69_45946.1	ATCG00190.1
k69_46170	365	565	+	k69_46170.1
k69_46206	386	638	-	k69_46206.1	AT4G27560.1	Belongs to the UDP-glycosyltransferase family
k69_46345	572	1326	+	k69_46345.1
k69_46735	42	220	+	k69_46735.1
k69_46788	117	537	+	k69_46788.1		Retrotransposon gag protein
k69_46788	1269	1444	-	k69_46788.2		Proton-conducting membrane transporter
k69_46819	84	1129	-	k69_46819.1		transposition, RNA-mediated
k69_46819	1157	1414	-	k69_46819.2
k69_47161	550	901	+	k69_47161.1	AT2G07675.1	Rps12 protein
k69_47200	31	263	-	k69_47200.1
k69_47200	417	586	-	k69_47200.2
k69_47234	297	475	-	k69_47234.1
k69_4726	283	756	-	k69_4726.1	AT2G07687.1
k69_47273	340	765	+	k69_47273.1	AT5G09590.1
k69_47801	874	1270	+	k69_47801.1
k69_47906	120	761	-	k69_47906.1
k69_48034	1352	1555	-	k69_48034.1
k69_48228	29	205	-	k69_48228.1	AT4G37560.2
k69_48242	118	399	-	k69_48242.1
k69_48347	2158	3003	+	k69_48347.1	AT2G47140.1	(-)-isopiperitenol (-)-carveol dehydrogenase, mitochondrial-like
k69_48364	93	826	+	k69_48364.1
k69_48754	30	308	-	k69_48754.1	ATMG00860.1	Catalyzes the reduction of fatty acyl-CoA to fatty alcohols
k69_48766	349	524	+	k69_48766.1
k69_48778	918	1629	-	k69_48778.1		RRP12-like protein
k69_48791	107	382	+	k69_48791.1
k69_48994	54	380	-	k69_48994.1
k69_49066	227	430	-	k69_49066.1
k69_49164	258	414	+	k69_49164.1
k69_49583	1098	3154	+	k69_49583.1	AT5G26570.1
k69_49664	1837	2115	-	k69_49664.1	AT5G20520.1	Prolyl oligopeptidase family
k69_49701	1248	2225	+	k69_49701.1	AT2G41460.3
k69_49701	2328	2900	-	k69_49701.2
k69_49780	28	276	-	k69_49780.1		Protein EARLY FLOWERING
k69_49868	598	1492	-	k69_49868.1
k69_49999	703	1041	+	k69_49999.1	ATCG00120.1
k69_50007	129	593	+	k69_50007.1
k69_50055	196	560	-	k69_50055.1
k69_50138	222	680	+	k69_50138.1
k69_50147	7	333	+	k69_50147.1	AT5G23140.1
k69_50200	88	694	-	k69_50200.1	AT3G29320.1
k69_50221	155	340	+	k69_50221.1
k69_50242	528	871	+	k69_50242.1	AT4G23160.3	Nucleolar complex protein 2 homolog
k69_50247	215	397	+	k69_50247.1
k69_50263	58	732	-	k69_50263.1
k69_50360	3	1427	+	k69_50360.1	AT4G33010.2
k69_50395	1862	2210	-	k69_50395.1
k69_50630	160	357	-	k69_50630.1
k69_50666	12	230	+	k69_50666.1
k69_50763	4	467	+	k69_50763.1
k69_51043	243	1279	-	k69_51043.1	AT1G01290.2
k69_51100	81	1204	-	k69_51100.1
k69_51197	495	870	+	k69_51197.1
k69_51238	4	574	+	k69_51238.1
k69_51492	39	287	-	k69_51492.1
k69_51502	80	715	-	k69_51502.1
k69_5158	102	273	-	k69_5158.1
k69_51610	511	933	+	k69_51610.1	AT2G07771.2	cytochrome c biosynthesis ccmC-like mitochondrial
k69_51727	747	1532	+	k69_51727.1	AT1G65060.2
k69_51866	3	344	+	k69_51866.1	AT2G17630.1
k69_51922	9	349	+	k69_51922.1	AT5G08650.2
k69_52081	348	648	+	k69_52081.1	ATMG00300.1	Mitochondrial protein
k69_52234	210	428	+	k69_52234.1
k69_52256	4	340	+	k69_52256.1	AT1G05190.1
k69_52376	23	1328	-	k69_52376.1
k69_52445	8	430	-	k69_52445.1	AT4G25120.1
k69_52465	14	338	+	k69_52465.1		flocculation via cell wall protein-carbohydrate interaction
k69_52490	8	376	+	k69_52490.1
k69_52611	835	1050	+	k69_52611.1
k69_52638	37	199	+	k69_52638.1	ATCG00480.1
k69_52694	1967	2272	+	k69_52694.1
k69_52718	76	270	+	k69_52718.1
k69_52721	44	495	-	k69_52721.1
k69_529	116	775	-	k69_529.1
k69_5325	81	419	-	k69_5325.1	AT5G53460.1
k69_53351	976	1645	+	k69_53351.1	AT5G25110.1
k69_5336	125	355	-	k69_5336.1
k69_53412	520	691	+	k69_53412.1
k69_53586	393	915	+	k69_53586.1
k69_53694	35	620	-	k69_53694.1
k69_53848	8	225	-	k69_53848.1
k69_53906	76	321	-	k69_53906.1	AT1G29900.1
k69_53939	184	417	+	k69_53939.1
k69_54106	151	827	-	k69_54106.1
k69_5416	31	291	-	k69_5416.1	ATMG01360.1	Cytochrome c oxidase is the component of the respiratory chain that catalyzes the reduction of oxygen to water. Subunits 1- 3 form the functional core of the enzyme complex. CO I is the catalytic subunit of the enzyme. Electrons originating in cytochrome c are transferred via the copper A center of subunit 2 and heme A of subunit 1 to the bimetallic center formed by heme A3 and copper B
k69_54357	3	203	+	k69_54357.1	AT1G06490.2	callose synthase
k69_54363	115	372	+	k69_54363.1
k69_54381	83	377	+	k69_54381.1	AT1G79530.1
k69_54445	72	489	+	k69_54445.1		-
k69_5445	14	183	-	k69_5445.1
k69_54459	7	233	+	k69_54459.1
k69_54574	187	561	+	k69_54574.1	ATCG00280.1	One of the components of the core complex of photosystem II (PSII). It binds chlorophyll and helps catalyze the primary light-induced photochemical processes of PSII. PSII is a light- driven water plastoquinone oxidoreductase, using light energy to abstract electrons from H(2)O, generating O(2) and a proton gradient subsequently used for ATP formation
k69_54588	1815	2007	-	k69_54588.1
k69_54634	93	339	-	k69_54634.1
k69_54708	34	750	-	k69_54708.1	ATMG00710.1	GAG-pre-integrase domain
k69_54873	619	872	+	k69_54873.1
k69_54937	101	294	-	k69_54937.1
k69_54968	1	316	+	k69_54968.1
k69_55055	39	620	+	k69_55055.1	AT3G55440.1
k69_55055	659	1715	+	k69_55055.2	ATMG00990.1
k69_55205	50	436	-	k69_55205.1
k69_5526	108	1235	+	k69_5526.1	AT1G24360.1
k69_5530	870	1673	+	k69_5530.1	AT1G03090.1
k69_55384	100	761	+	k69_55384.1
k69_55384	1117	1285	-	k69_55384.2
k69_5539	159	923	+	k69_5539.1
k69_55611	169	3018	+	k69_55611.1	AT2G45290.1
k69_55611	3321	3911	+	k69_55611.2	AT1G79550.1
k69_55660	629	1873	+	k69_55660.1
k69_55688	15	323	-	k69_55688.1
k69_55755	210	1093	+	k69_55755.1	AT2G18640.1
k69_55876	12	812	+	k69_55876.1	AT1G15170.2	Belongs to the multi antimicrobial extrusion (MATE) (TC 2.A.66.1) family
k69_55902	7	348	+	k69_55902.1
k69_56028	21	1240	+	k69_56028.1
k69_56080	10	285	+	k69_56080.1
k69_56167	60	383	+	k69_56167.1
k69_56328	611	883	+	k69_56328.1	AT4G11530.1	Cysteine-rich receptor-like protein kinase
k69_56336	311	1380	+	k69_56336.1
k69_56426	866	3157	+	k69_56426.1	AT5G23020.1
k69_56426	3711	4611	+	k69_56426.2
k69_56441	119	937	-	k69_56441.1
k69_56447	105	934	+	k69_56447.1	AT1G62750.1
k69_56453	480	1822	-	k69_56453.1	AT5G10530.1	Lectin-domain containing receptor kinase
k69_56473	202	1259	-	k69_56473.1
k69_56677	1327	1534	-	k69_56677.1
k69_56698	22	346	-	k69_56698.1
k69_56805	185	490	+	k69_56805.1
k69_56831	490	1722	+	k69_56831.1
k69_56879	244	550	+	k69_56879.1	AT4G23180.1	G-type lectin S-receptor-like serine threonine-protein kinase
k69_57080	15	248	+	k69_57080.1
k69_57119	110	295	+	k69_57119.1
k69_5714	597	2534	-	k69_5714.1	AT1G10930.1
k69_57380	19	576	+	k69_57380.1
k69_57576	44	286	-	k69_57576.1	AT1G21230.1	Wall-associated receptor kinase
k69_57597	70	446	-	k69_57597.1
k69_58085	50	250	-	k69_58085.1	AT4G20360.1
k69_58193	622	876	+	k69_58193.1
k69_58414	351	557	-	k69_58414.1
k69_58700	57	279	+	k69_58700.1
k69_58743	205	359	-	k69_58743.1
k69_58882	13	711	-	k69_58882.1	AT4G04770.1
k69_59002	623	774	+	k69_59002.1
k69_59127	155	310	+	k69_59127.1	AT1G62750.1
k69_59139	53	767	-	k69_59139.1	AT2G05710.1
k69_59170	2	164	+	k69_59170.1	AT4G23160.3
k69_59242	242	439	+	k69_59242.1
k69_59369	96	525	-	k69_59369.1	AT2G07681.1
k69_59369	869	1952	-	k69_59369.2	AT1G63270.1
k69_59369	1974	2482	+	k69_59369.3
k69_59449	54	1127	+	k69_59449.1	AT5G09590.1
k69_59652	104	304	-	k69_59652.1	AT1G17220.1
k69_59703	72	630	+	k69_59703.1		transposition, RNA-mediated
k69_5990	59	614	+	k69_5990.1	AT2G43090.1
k69_59925	636	1822	+	k69_59925.1	AT4G02930.1
k69_59941	254	911	-	k69_59941.1
k69_59949	792	1218	-	k69_59949.1	ATMG00160.1	Cytochrome c oxidase is the component of the respiratory chain that catalyzes the reduction of oxygen to water. Subunits 1- 3 form the functional core of the enzyme complex. Subunit 2 transfers the electrons from cytochrome c via its binuclear copper A center to the bimetallic center of the catalytic subunit 1
k69_60112	348	632	+	k69_60112.1
k69_60134	227	496	-	k69_60134.1
k69_60203	127	999	-	k69_60203.1	ATMG00860.1
k69_60294	1385	3706	+	k69_60294.1	AT3G14160.1	2-oxoglutarate-dependent dioxygenase family protein
k69_60315	171	356	+	k69_60315.1
k69_60415	140	474	-	k69_60415.1	ATMG00513.1	Core subunit of the mitochondrial membrane respiratory chain NADH dehydrogenase (Complex I) that is believed to belong to the minimal assembly required for catalysis. Complex I functions in the transfer of electrons from NADH to the respiratory chain. The immediate electron acceptor for the enzyme is believed to be ubiquinone
k69_60599	186	1253	-	k69_60599.1	AT5G36880.4
k69_60622	529	744	+	k69_60622.1
k69_60654	58	275	+	k69_60654.1
k69_60676	115	398	+	k69_60676.1
k69_60678	2009	4925	+	k69_60678.1
k69_6295	373	1375	+	k69_6295.1	AT3G48730.1
k69_6577	376	561	+	k69_6577.1
k69_6605	16	277	+	k69_6605.1	AT2G36170.1
k69_6635	4	366	+	k69_6635.1		Reverse transcriptase (RNA-dependent DNA polymerase)
k69_675	151	621	-	k69_675.1	AT1G40390.1	ribonuclease H protein
k69_6856	661	1950	+	k69_6856.1	AT1G09830.1
k69_6905	3	239	+	k69_6905.1
k69_6946	5	381	+	k69_6946.1
k69_7045	392	666	-	k69_7045.1		Retrotransposon gag protein
k69_705	10	523	-	k69_705.1		transposition, RNA-mediated
k69_722	56	254	+	k69_722.1
k69_7294	144	2717	+	k69_7294.1	AT5G22800.1
k69_7335	3	1858	+	k69_7335.1		source UniProtKB
k69_7357	86	377	+	k69_7357.1
k69_7726	3	269	+	k69_7726.1
k69_7890	84	493	-	k69_7890.1
k69_7954	11	256	+	k69_7954.1	AT1G74040.1
k69_8103	159	414	-	k69_8103.1
k69_8183	77	362	+	k69_8183.1
k69_8256	1021	1200	-	k69_8256.1	AT5G01780.3	2-oxoglutarate-dependent dioxygenase family protein
k69_8371	731	2324	+	k69_8371.1
k69_8531	17	274	+	k69_8531.1
k69_8717	31	308	+	k69_8717.1
k69_8962	8	916	+	k69_8962.1	AT5G13630.1
k69_8980	2269	2679	-	k69_8980.1
k69_9098	135	458	+	k69_9098.1
k69_9294	85	665	-	k69_9294.1	AT4G13780.1
k69_9319	78	1220	-	k69_9319.1	AT5G47040.1	ATP-dependent serine protease that mediates the selective degradation of misfolded and unassembled polypeptides in the peroxisomal matrix. Necessary for type 2 peroxisome targeting signal (PTS2)-containing protein processing and facilitates peroxisome matrix protein import
k69_9384	61	1695	-	k69_9384.1	AT3G45300.1
k69_9678	13	291	+	k69_9678.1
k69_9882	517	699	+	k69_9882.1
k69_9914	141	1241	+	k69_9914.1
NODE_100_length_3753_cov_105.983207	928	1105	-	NODE_100_length_3753_cov_105.983207.1
NODE_103_length_3707_cov_1962.504937	903	1407	-	NODE_103_length_3707_cov_1962.504937.1
NODE_106_length_3672_cov_3624.127665	1050	1219	-	NODE_106_length_3672_cov_3624.127665.1
NODE_107_length_3658_cov_135.471504	518	905	-	NODE_107_length_3658_cov_135.471504.1	AT1G69830.1	alpha-amylase
NODE_108_length_3656_cov_61.884562	2127	2347	-	NODE_108_length_3656_cov_61.884562.1
NODE_1092_length_1112_cov_2.196955	85	1015	+	NODE_1092_length_1112_cov_2.196955.1	AT4G02930.1
NODE_11_length_7192_cov_3616.735521	3649	5182	-	NODE_11_length_7192_cov_3616.735521.1		transposition, RNA-mediated
NODE_1114_length_1102_cov_73.291066	818	1021	-	NODE_1114_length_1102_cov_73.291066.1	AT5G17540.1	Benzyl alcohol
NODE_114_length_3606_cov_11.037800	1651	1816	+	NODE_114_length_3606_cov_11.037800.1
NODE_114_length_3606_cov_11.037800	2210	3187	-	NODE_114_length_3606_cov_11.037800.2
NODE_1144_length_1076_cov_57.333005	716	1064	+	NODE_1144_length_1076_cov_57.333005.1	AT5G17540.1	Benzyl alcohol
NODE_1159_length_1058_cov_27.856570	12	1029	-	NODE_1159_length_1058_cov_27.856570.1		alpha-amylase
NODE_1169_length_1052_cov_3174.478305	2	551	-	NODE_1169_length_1052_cov_3174.478305.1
NODE_118_length_3542_cov_90.661879	422	619	-	NODE_118_length_3542_cov_90.661879.1	AT1G50200.1	Catalyzes the attachment of alanine to tRNA(Ala) in a two-step reaction alanine is first activated by ATP to form Ala- AMP and then transferred to the acceptor end of tRNA(Ala). Also edits incorrectly charged tRNA(Ala) via its editing domain
NODE_1180_length_1045_cov_9475.512195	521	765	-	NODE_1180_length_1045_cov_9475.512195.1	ATCG00280.1	One of the components of the core complex of photosystem II (PSII). It binds chlorophyll and helps catalyze the primary light-induced photochemical processes of PSII. PSII is a light- driven water plastoquinone oxidoreductase, using light energy to abstract electrons from H(2)O, generating O(2) and a proton gradient subsequently used for ATP formation
NODE_1231_length_1015_cov_1699.744235	553	748	-	NODE_1231_length_1015_cov_1699.744235.1
NODE_125_length_3490_cov_7.004666	2288	3027	-	NODE_125_length_3490_cov_7.004666.1	AT1G21270.1	Epidermal growth factor-like domain.
NODE_129_length_3416_cov_3551.022057	1262	1418	-	NODE_129_length_3416_cov_3551.022057.1
NODE_14_length_6943_cov_68.301221	4790	4939	+	NODE_14_length_6943_cov_68.301221.1	AT3G63470.1	Belongs to the peptidase S10 family
NODE_140_length_3344_cov_2634.272007	781	1027	-	NODE_140_length_3344_cov_2634.272007.1
NODE_1446_length_895_cov_25.212230	217	702	+	NODE_1446_length_895_cov_25.212230.1
NODE_146_length_3290_cov_136.010220	2319	3070	+	NODE_146_length_3290_cov_136.010220.1	AT5G51790.1	Transcription factor
NODE_148_length_3268_cov_4304.651699	1148	1485	+	NODE_148_length_3268_cov_4304.651699.1
NODE_148_length_3268_cov_4304.651699	1866	2509	-	NODE_148_length_3268_cov_4304.651699.2
NODE_149_length_3266_cov_94.809048	302	612	-	NODE_149_length_3266_cov_94.809048.1	AT5G20520.1	Prolyl oligopeptidase family
NODE_1533_length_852_cov_2.262958	50	301	-	NODE_1533_length_852_cov_2.262958.1		source UniProtKB
NODE_1533_length_852_cov_2.262958	605	850	-	NODE_1533_length_852_cov_2.262958.2		source UniProtKB
NODE_1534_length_851_cov_986.236709	461	706	+	NODE_1534_length_851_cov_986.236709.1
NODE_1550_length_844_cov_3162.835249	554	814	+	NODE_1550_length_844_cov_3162.835249.1	ATMG01360.1	Cytochrome c oxidase is the component of the respiratory chain that catalyzes the reduction of oxygen to water. Subunits 1- 3 form the functional core of the enzyme complex. CO I is the catalytic subunit of the enzyme. Electrons originating in cytochrome c are transferred via the copper A center of subunit 2 and heme A of subunit 1 to the bimetallic center formed by heme A3 and copper B
NODE_156_length_3212_cov_128.287528	210	1055	-	NODE_156_length_3212_cov_128.287528.1	AT2G47140.1	(-)-isopiperitenol (-)-carveol dehydrogenase, mitochondrial-like
NODE_1569_length_835_cov_2636.126615	276	762	+	NODE_1569_length_835_cov_2636.126615.1		-
NODE_16_length_6806_cov_50.621794	1946	2147	+	NODE_16_length_6806_cov_50.621794.1
NODE_16_length_6806_cov_50.621794	2544	3557	+	NODE_16_length_6806_cov_50.621794.2		transposition, RNA-mediated
NODE_16_length_6806_cov_50.621794	6191	6546	+	NODE_16_length_6806_cov_50.621794.3		Uncharacterized protein K02A2.6-like
NODE_161_length_3143_cov_3405.117132	144	420	+	NODE_161_length_3143_cov_3405.117132.1
NODE_161_length_3143_cov_3405.117132	1420	2067	+	NODE_161_length_3143_cov_3405.117132.2	AT1G40390.1	ribonuclease H protein
NODE_161_length_3143_cov_3405.117132	2523	2794	-	NODE_161_length_3143_cov_3405.117132.3
NODE_163_length_3128_cov_2025.940333	1486	1684	+	NODE_163_length_3128_cov_2025.940333.1
NODE_1644_length_804_cov_1501.740242	97	412	+	NODE_1644_length_804_cov_1501.740242.1		Retrotransposon gag protein
NODE_17_length_6668_cov_3117.326018	3915	4583	-	NODE_17_length_6668_cov_3117.326018.1	ATMG01410.1	Mitovirus RNA-dependent RNA polymerase
NODE_17_length_6668_cov_3117.326018	5058	5461	+	NODE_17_length_6668_cov_3117.326018.2
NODE_1755_length_765_cov_47.058239	50	464	-	NODE_1755_length_765_cov_47.058239.1
NODE_184_length_2925_cov_3.012919	63	2557	-	NODE_184_length_2925_cov_3.012919.1		DNA RNA polymerases superfamily protein
NODE_1869_length_730_cov_2.678625	262	599	+	NODE_1869_length_730_cov_2.678625.1
NODE_188_length_2891_cov_3595.530389	89	1487	-	NODE_188_length_2891_cov_3595.530389.1		DNA RNA polymerases superfamily protein
NODE_19_length_6495_cov_45.188063	3655	4000	-	NODE_19_length_6495_cov_45.188063.1
NODE_194_length_2840_cov_80.795610	389	1331	-	NODE_194_length_2840_cov_80.795610.1	AT3G57270.1	Belongs to the glycosyl hydrolase 17 family
NODE_1949_length_705_cov_1291.004658	33	624	-	NODE_1949_length_705_cov_1291.004658.1	AT2G07674.1
NODE_197_length_2815_cov_97.622731	95	278	-	NODE_197_length_2815_cov_97.622731.1
NODE_197_length_2815_cov_97.622731	1769	1961	-	NODE_197_length_2815_cov_97.622731.2
NODE_2_length_10295_cov_116.127712	6320	9609	-	NODE_2_length_10295_cov_116.127712.1	AT3G14470.1	-
NODE_20_length_6184_cov_116.275845	5428	5703	+	NODE_20_length_6184_cov_116.275845.1
NODE_201_length_2797_cov_1667.950292	59	374	-	NODE_201_length_2797_cov_1667.950292.1
NODE_203_length_2789_cov_115.871701	510	1000	+	NODE_203_length_2789_cov_115.871701.1	AT5G60070.1	ankyrin repeat-containing protein
NODE_207_length_2754_cov_1671.395470	1397	2708	+	NODE_207_length_2754_cov_1671.395470.1	AT2G07687.1	cytochrome c oxidase subunit 3
NODE_208_length_2751_cov_2690.020446	371	520	+	NODE_208_length_2751_cov_2690.020446.1
NODE_208_length_2751_cov_2690.020446	1904	2701	-	NODE_208_length_2751_cov_2690.020446.2	AT5G42905.1	Ribosomal protein S17
NODE_212_length_2727_cov_2305.185296	1184	1707	-	NODE_212_length_2727_cov_2305.185296.1		DNA RNA polymerases superfamily protein
NODE_217_length_2707_cov_2026.753590	859	1021	+	NODE_217_length_2707_cov_2026.753590.1	AT4G23160.3
NODE_220_length_2696_cov_2677.259962	232	1980	+	NODE_220_length_2696_cov_2677.259962.1	AT3G01410.2	Uncharacterized protein K02A2.6-like
NODE_2235_length_642_cov_1496.951807	5	189	+	NODE_2235_length_642_cov_1496.951807.1
NODE_227_length_2669_cov_47.485046	72	541	-	NODE_227_length_2669_cov_47.485046.1
NODE_227_length_2669_cov_47.485046	1372	2026	+	NODE_227_length_2669_cov_47.485046.2		transposition, RNA-mediated
NODE_229_length_2667_cov_105.718342	510	858	+	NODE_229_length_2667_cov_105.718342.1
NODE_23_length_5706_cov_1947.771302	2334	2994	-	NODE_23_length_5706_cov_1947.771302.1
NODE_23_length_5706_cov_1947.771302	3044	4103	+	NODE_23_length_5706_cov_1947.771302.2	ATMG01410.1	Mitovirus RNA-dependent RNA polymerase
NODE_2330_length_626_cov_2.897345	18	222	-	NODE_2330_length_626_cov_2.897345.1
NODE_2359_length_621_cov_3.698214	50	614	-	NODE_2359_length_621_cov_3.698214.1
NODE_2396_length_614_cov_3.146474	291	453	-	NODE_2396_length_614_cov_3.146474.1
NODE_24_length_5665_cov_5101.642577	783	3595	-	NODE_24_length_5665_cov_5101.642577.1
NODE_24_length_5665_cov_5101.642577	4027	5338	-	NODE_24_length_5665_cov_5101.642577.2
NODE_244_length_2556_cov_4372.084569	283	588	-	NODE_244_length_2556_cov_4372.084569.1
NODE_248_length_2542_cov_2585.266425	1476	2373	-	NODE_248_length_2542_cov_2585.266425.1	AT2G44065.3	Ribosomal protein L2
NODE_25_length_5631_cov_3078.426571	492	2571	+	NODE_25_length_5631_cov_3078.426571.1	AT4G23160.3	cysteine-rich RLK (RECEPTOR-like protein kinase) 8
NODE_252_length_2521_cov_86.367480	1619	1851	-	NODE_252_length_2521_cov_86.367480.1		Ribonuclease H protein
NODE_258_length_2498_cov_2460.103406	995	2391	+	NODE_258_length_2498_cov_2460.103406.1
NODE_270_length_2428_cov_2972.560625	1209	1631	+	NODE_270_length_2428_cov_2972.560625.1	AT2G07771.2	cytochrome c biosynthesis ccmC-like mitochondrial
NODE_28_length_5508_cov_3828.844134	2388	2646	-	NODE_28_length_5508_cov_3828.844134.1
NODE_2846_length_482_cov_2.016627	27	431	-	NODE_2846_length_482_cov_2.016627.1		DNA RNA polymerases superfamily protein
NODE_29_length_5499_cov_2311.652997	3083	3595	+	NODE_29_length_5499_cov_2311.652997.1		-
NODE_293_length_2312_cov_2609.245224	992	1240	-	NODE_293_length_2312_cov_2609.245224.1		Protein EARLY FLOWERING
NODE_2949_length_417_cov_1.808989	62	247	-	NODE_2949_length_417_cov_1.808989.1
NODE_295_length_2295_cov_2397.772158	640	1331	+	NODE_295_length_2295_cov_2397.772158.1	AT1G31817.1	ribosomal protein S11
NODE_297_length_2285_cov_2665.188849	526	879	-	NODE_297_length_2285_cov_2665.188849.1
NODE_3029_length_379_cov_236.367925	10	218	-	NODE_3029_length_379_cov_236.367925.1
NODE_309_length_2254_cov_5036.684907	271	444	-	NODE_309_length_2254_cov_5036.684907.1		Uncharacterized protein K02A2.6-like
NODE_309_length_2254_cov_5036.684907	1031	1989	-	NODE_309_length_2254_cov_5036.684907.2	AT3G01410.2	Uncharacterized protein K02A2.6-like
NODE_31_length_5447_cov_26635.859822	11	4403	+	NODE_31_length_5447_cov_26635.859822.1
NODE_31_length_5447_cov_26635.859822	4741	5062	-	NODE_31_length_5447_cov_26635.859822.2
NODE_3206_length_332_cov_3.811808	131	320	-	NODE_3206_length_332_cov_3.811808.1
NODE_3229_length_328_cov_2.037453	11	301	-	NODE_3229_length_328_cov_2.037453.1	AT4G19540.1
NODE_328_length_2206_cov_2232.632168	904	1138	-	NODE_328_length_2206_cov_2232.632168.1
NODE_35_length_5175_cov_4821.586234	875	1471	-	NODE_35_length_5175_cov_4821.586234.1		-
NODE_353_length_2143_cov_100.786263	967	1486	-	NODE_353_length_2143_cov_100.786263.1		-
NODE_36_length_5110_cov_3508.000594	282	457	+	NODE_36_length_5110_cov_3508.000594.1
NODE_36_length_5110_cov_3508.000594	1499	3576	-	NODE_36_length_5110_cov_3508.000594.2	ATMG00090.1	oxidoreductase activity, acting on a heme group of donors, oxygen as acceptor
NODE_36_length_5110_cov_3508.000594	3759	4265	-	NODE_36_length_5110_cov_3508.000594.3
NODE_37_length_5065_cov_103.069944	359	702	+	NODE_37_length_5065_cov_103.069944.1	AT4G23160.3	Nucleolar complex protein 2 homolog
NODE_37_length_5065_cov_103.069944	2358	2534	-	NODE_37_length_5065_cov_103.069944.2
NODE_370_length_2095_cov_1109.444936	1503	2060	-	NODE_370_length_2095_cov_1109.444936.1	ATMG00560.1	Ribosomal protein L2
NODE_371_length_2093_cov_3032.581201	391	633	+	NODE_371_length_2093_cov_3032.581201.1
NODE_375_length_2086_cov_652.826173	848	1519	-	NODE_375_length_2086_cov_652.826173.1		-
NODE_378_length_2083_cov_6.039565	1338	2064	+	NODE_378_length_2083_cov_6.039565.1
NODE_379_length_2082_cov_106.472044	551	730	-	NODE_379_length_2082_cov_106.472044.1
NODE_385_length_2068_cov_2538.185351	927	1234	+	NODE_385_length_2068_cov_2538.185351.1
NODE_387_length_2059_cov_69.000000	26	220	+	NODE_387_length_2059_cov_69.000000.1
NODE_387_length_2059_cov_69.000000	1759	2022	-	NODE_387_length_2059_cov_69.000000.2
NODE_39_length_5060_cov_3796.577115	257	600	+	NODE_39_length_5060_cov_3796.577115.1	AT1G48120.1
NODE_39_length_5060_cov_3796.577115	1149	1315	-	NODE_39_length_5060_cov_3796.577115.2
NODE_4_length_9563_cov_3733.802778	3902	5631	+	NODE_4_length_9563_cov_3733.802778.1		Uncharacterized protein K02A2.6-like
NODE_4_length_9563_cov_3733.802778	6766	7326	+	NODE_4_length_9563_cov_3733.802778.2
NODE_4_length_9563_cov_3733.802778	8045	9562	-	NODE_4_length_9563_cov_3733.802778.3		-
NODE_400_length_2023_cov_64.348114	1006	1159	+	NODE_400_length_2023_cov_64.348114.1
NODE_405_length_2015_cov_4452.612590	350	953	+	NODE_405_length_2015_cov_4452.612590.1
NODE_413_length_1997_cov_58.826446	741	1201	+	NODE_413_length_1997_cov_58.826446.1
NODE_417_length_1986_cov_39322.667013	672	1731	+	NODE_417_length_1986_cov_39322.667013.1	ATCG00180.1	DNA-dependent RNA polymerase catalyzes the transcription of DNA into RNA using the four ribonucleoside triphosphates as substrates
NODE_419_length_1980_cov_3853.101094	581	756	+	NODE_419_length_1980_cov_3853.101094.1		Proton-conducting membrane transporter
NODE_419_length_1980_cov_3853.101094	1488	1908	-	NODE_419_length_1980_cov_3853.101094.2		Retrotransposon gag protein
NODE_42_length_4970_cov_125.497046	481	758	+	NODE_42_length_4970_cov_125.497046.1		transposition, RNA-mediated
NODE_43_length_4970_cov_111.461397	885	2670	-	NODE_43_length_4970_cov_111.461397.1	ATMG00810.1	Cysteine-rich RLK (RECEPTOR-like protein kinase) 8
NODE_44_length_4946_cov_92.392426	1959	2114	+	NODE_44_length_4946_cov_92.392426.1
NODE_45_length_4899_cov_115.543406	2012	4317	+	NODE_45_length_4899_cov_115.543406.1	AT1G34300.1	G-type lectin S-receptor-like serine threonine-protein kinase
NODE_453_length_1886_cov_1810.281644	810	1044	-	NODE_453_length_1886_cov_1810.281644.1
NODE_46_length_4879_cov_676.231839	169	454	-	NODE_46_length_4879_cov_676.231839.1	ATMG00160.1	Cytochrome c oxidase is the component of the respiratory chain that catalyzes the reduction of oxygen to water. Subunits 1- 3 form the functional core of the enzyme complex. Subunit 2 transfers the electrons from cytochrome c via its binuclear copper A center to the bimetallic center of the catalytic subunit 1
NODE_466_length_1860_cov_4593.819344	232	422	+	NODE_466_length_1860_cov_4593.819344.1
NODE_474_length_1852_cov_1602.749860	1038	1427	-	NODE_474_length_1852_cov_1602.749860.1	AT2G07689.1	ATP synthesis coupled electron transport
NODE_485_length_1833_cov_32.891648	24	187	+	NODE_485_length_1833_cov_32.891648.1
NODE_49_length_4797_cov_62.289696	1263	2263	+	NODE_49_length_4797_cov_62.289696.1
NODE_493_length_1810_cov_2290.452830	765	923	+	NODE_493_length_1810_cov_2290.452830.1
NODE_499_length_1798_cov_3337.189983	1066	1609	-	NODE_499_length_1798_cov_3337.189983.1	ATMG00160.1	Cytochrome c oxidase is the component of the respiratory chain that catalyzes the reduction of oxygen to water. Subunits 1- 3 form the functional core of the enzyme complex. Subunit 2 transfers the electrons from cytochrome c via its binuclear copper A center to the bimetallic center of the catalytic subunit 1
NODE_508_length_1785_cov_2081.602668	833	1735	+	NODE_508_length_1785_cov_2081.602668.1
NODE_510_length_1785_cov_4.802204	77	1589	+	NODE_510_length_1785_cov_4.802204.1		DNA RNA polymerases superfamily protein
NODE_514_length_1779_cov_1313.171711	85	1409	+	NODE_514_length_1779_cov_1313.171711.1		disease resistance
NODE_521_length_1767_cov_176.517585	234	441	+	NODE_521_length_1767_cov_176.517585.1
NODE_53_length_4748_cov_115.775976	435	591	-	NODE_53_length_4748_cov_115.775976.1		Uncharacterized protein K02A2.6-like
NODE_54_length_4745_cov_2128.314475	1365	2853	-	NODE_54_length_4745_cov_2128.314475.1		transposition, RNA-mediated
NODE_54_length_4745_cov_2128.314475	3041	4530	+	NODE_54_length_4745_cov_2128.314475.2		NatA auxiliary
NODE_545_length_1719_cov_2670.065742	558	773	-	NODE_545_length_1719_cov_2670.065742.1
NODE_55_length_4745_cov_2101.784159	979	2152	+	NODE_55_length_4745_cov_2101.784159.1	ATMG00513.1	Core subunit of the mitochondrial membrane respiratory chain NADH dehydrogenase (Complex I) that is believed to belong to the minimal assembly required for catalysis. Complex I functions in the transfer of electrons from NADH to the respiratory chain. The immediate electron acceptor for the enzyme is believed to be ubiquinone
NODE_554_length_1705_cov_2420.676399	887	1254	-	NODE_554_length_1705_cov_2420.676399.1
NODE_555_length_1705_cov_70.861922	1479	1647	+	NODE_555_length_1705_cov_70.861922.1
NODE_56_length_4745_cov_107.182109	1994	2225	+	NODE_56_length_4745_cov_107.182109.1	AT1G73030.1	Belongs to the SNF7 family
NODE_573_length_1662_cov_4235.550906	309	713	-	NODE_573_length_1662_cov_4235.550906.1	ATMG00580.1	Core subunit of the mitochondrial membrane respiratory chain NADH dehydrogenase (Complex I) that is believed to belong to the minimal assembly required for catalysis. Complex I functions in the transfer of electrons from NADH to the respiratory chain. The immediate electron acceptor for the enzyme is believed to be ubiquinone (By similarity)
NODE_58_length_4731_cov_134.422698	157	2948	+	NODE_58_length_4731_cov_134.422698.1	AT2G28970.2	receptor-like serine threonine-protein kinase
NODE_602_length_1624_cov_2278.299424	70	319	-	NODE_602_length_1624_cov_2278.299424.1
NODE_604_length_1623_cov_1340.883483	532	1288	-	NODE_604_length_1623_cov_1340.883483.1
NODE_63_length_4398_cov_64.854277	2138	3411	+	NODE_63_length_4398_cov_64.854277.1	AT1G21270.1	Wall-associated receptor kinase
NODE_639_length_1578_cov_4737.080422	1096	1278	-	NODE_639_length_1578_cov_4737.080422.1
NODE_648_length_1561_cov_6.338667	434	643	+	NODE_648_length_1561_cov_6.338667.1
NODE_67_length_4274_cov_4659.046285	425	666	+	NODE_67_length_4274_cov_4659.046285.1
NODE_670_length_1537_cov_3180.800813	153	309	-	NODE_670_length_1537_cov_3180.800813.1
NODE_673_length_1534_cov_4054.184657	495	695	+	NODE_673_length_1534_cov_4054.184657.1
NODE_68_length_4253_cov_17.410782	2955	3362	-	NODE_68_length_4253_cov_17.410782.1	AT5G65600.1	Lectin-domain containing receptor kinase
NODE_69_length_4252_cov_3533.564543	287	1169	+	NODE_69_length_4252_cov_3533.564543.1
NODE_69_length_4252_cov_3533.564543	2358	3161	-	NODE_69_length_4252_cov_3533.564543.2	AT4G23160.3	Belongs to the helicase family. Dicer subfamily
NODE_696_length_1498_cov_40.342380	444	605	-	NODE_696_length_1498_cov_40.342380.1
NODE_7_length_8341_cov_8.565338	1129	1314	+	NODE_7_length_8341_cov_8.565338.1
NODE_70_length_4252_cov_3287.262229	2686	3501	+	NODE_70_length_4252_cov_3287.262229.1		RRP12-like protein
NODE_70_length_4252_cov_3287.262229	4018	4239	-	NODE_70_length_4252_cov_3287.262229.2
NODE_705_length_1483_cov_69.050633	432	1075	+	NODE_705_length_1483_cov_69.050633.1	AT1G16260.1	Wall-associated receptor kinase
NODE_719_length_1465_cov_29.632479	745	1034	+	NODE_719_length_1465_cov_29.632479.1
NODE_74_length_4149_cov_124.115949	562	4086	+	NODE_74_length_4149_cov_124.115949.1	AT4G34880.2	amidase C869.01
NODE_745_length_1433_cov_2522.999271	689	946	-	NODE_745_length_1433_cov_2522.999271.1
NODE_756_length_1424_cov_2.153338	724	1345	-	NODE_756_length_1424_cov_2.153338.1	AT4G23160.3	beta-galactosidase
NODE_757_length_1423_cov_3882.148311	588	939	-	NODE_757_length_1423_cov_3882.148311.1	AT2G07675.1	Rps12 protein
NODE_761_length_1419_cov_2199.709867	2	627	-	NODE_761_length_1419_cov_2199.709867.1
NODE_786_length_1385_cov_1766.778701	193	1143	+	NODE_786_length_1385_cov_1766.778701.1		-
NODE_787_length_1385_cov_1057.990937	390	637	-	NODE_787_length_1385_cov_1057.990937.1
NODE_8_length_8169_cov_77.436729	677	2814	+	NODE_8_length_8169_cov_77.436729.1	AT1G08080.1	carbonic anhydrase
NODE_8_length_8169_cov_77.436729	3810	5838	-	NODE_8_length_8169_cov_77.436729.2	AT5G22920.2	RING finger and CHY zinc finger domain-containing protein
NODE_80_length_4093_cov_161.364335	1943	3225	+	NODE_80_length_4093_cov_161.364335.1	AT4G11670.3	Plant family of unknown function (DUF810)
NODE_829_length_1331_cov_130.811811	449	1096	-	NODE_829_length_1331_cov_130.811811.1	AT2G47140.1	(-)-isopiperitenol (-)-carveol dehydrogenase, mitochondrial-like
NODE_844_length_1316_cov_224.886056	520	669	+	NODE_844_length_1316_cov_224.886056.1
NODE_893_length_1273_cov_805.889439	933	1196	+	NODE_893_length_1273_cov_805.889439.1
NODE_898_length_1271_cov_62.486777	497	697	-	NODE_898_length_1271_cov_62.486777.1		50S ribosomal protein L29
NODE_9_length_7474_cov_6.152570	81	4590	-	NODE_9_length_7474_cov_6.152570.1	AT1G21270.1	wall-associated receptor kinase-like
NODE_9_length_7474_cov_6.152570	6009	6465	-	NODE_9_length_7474_cov_6.152570.2
NODE_908_length_1263_cov_3.782862	655	1227	-	NODE_908_length_1263_cov_3.782862.1	ATMG01190.1
NODE_911_length_1260_cov_124.578816	148	423	+	NODE_911_length_1260_cov_124.578816.1	AT5G01780.3	2-oxoglutarate-dependent dioxygenase family protein
NODE_916_length_1255_cov_5821.155779	38	422	-	NODE_916_length_1255_cov_5821.155779.1		Uncharacterized protein K02A2.6-like
NODE_926_length_1239_cov_388.040747	17	375	-	NODE_926_length_1239_cov_388.040747.1
NODE_933_length_1235_cov_2519.137990	638	1232	-	NODE_933_length_1235_cov_2519.137990.1		DNA RNA polymerases superfamily protein
NODE_942_length_1230_cov_1662.609923	1014	1184	-	NODE_942_length_1230_cov_1662.609923.1
NODE_962_length_1213_cov_3051.844618	186	1012	+	NODE_962_length_1213_cov_3051.844618.1
NODE_97_length_3782_cov_180.421661	73	882	-	NODE_97_length_3782_cov_180.421661.1	AT3G14160.1	2-oxoglutarate-dependent dioxygenase family protein
NODE_98_length_3781_cov_2793.666398	640	906	+	NODE_98_length_3781_cov_2793.666398.1
NODE_990_length_1186_cov_82.821333	303	575	-	NODE_990_length_1186_cov_82.821333.1	AT4G11530.1	Cysteine-rich receptor-like protein kinase
scaffold1039	3477	3650	+	scaffold1039.1
scaffold1068	1738	1935	-	scaffold1068.1
scaffold1073	587	822	+	scaffold1073.1	AT4G04500.1	Cysteine-rich receptor-like protein kinase
scaffold1145	562	1640	-	scaffold1145.1	AT5G10530.1	Lectin-domain containing receptor kinase
scaffold1261	177	986	-	scaffold1261.1	AT2G47140.1	(-)-isopiperitenol (-)-carveol dehydrogenase, mitochondrial-like
scaffold131	242	508	+	scaffold131.1
scaffold136	9	933	+	scaffold136.1	AT2G04300.1	receptor-like serine threonine-protein kinase
scaffold1383	525	771	+	scaffold1383.1	AT5G17540.1	Benzyl alcohol
scaffold1406	1551	1743	-	scaffold1406.1
scaffold1557	334	751	-	scaffold1557.1		transposition, RNA-mediated
scaffold1638	857	1010	-	scaffold1638.1
scaffold1645	508	699	+	scaffold1645.1
scaffold1770	258	425	-	scaffold1770.1	AT4G20520.1
scaffold1770	897	2011	-	scaffold1770.2	AT1G40390.1	Ribonuclease H protein
scaffold1824	477	2563	+	scaffold1824.1	AT3G14460.1	-
scaffold198	290	845	-	scaffold198.1
scaffold38	263	782	-	scaffold38.1		-
scaffold440	783	1057	-	scaffold440.1	AT3G57260.1	Belongs to the glycosyl hydrolase 17 family
scaffold484	65	2833	-	scaffold484.1	AT4G34880.1	amidase C869.01
scaffold74	451	726	-	scaffold74.1
scaffold773	286	571	+	scaffold773.1	AT1G34300.1	G-type lectin S-receptor-like serine threonine-protein kinase
scaffold837	3077	3235	-	scaffold837.1

## Sheet: WL
Table S8. The information of annotated genes in dispensable of WL.
Contig	Start	End	Strand	Gene_ID	Best hit to Arabidopsis	Annotation
C1198389	109	272	-	C1198389.1		DNA RNA polymerases superfamily protein
C1198947	8	266	+	C1198947.1
C1199047	22	274	+	C1199047.1	AT2G33150.1
C1199249	62	289	+	C1199249.1
C1199405	19	264	-	C1199405.1
C1199535	55	285	+	C1199535.1	AT1G64253.2
C1199775	47	197	-	C1199775.1
C1200047	2	193	+	C1200047.1		DNA RNA polymerases superfamily protein
C1200207	17	188	-	C1200207.1
C1201676	38	259	+	C1201676.1
C1203204	98	257	-	C1203204.1
C1204466	34	260	-	C1204466.1		spliceosomal complex assembly
C1204600	32	280	-	C1204600.1
C1205274	19	330	+	C1205274.1
C1205392	49	321	+	C1205392.1
C1206030	53	300	-	C1206030.1
C1206440	18	311	-	C1206440.1
C1206556	44	209	+	C1206556.1
C1206640	95	305	+	C1206640.1	AT2G41890.1	G-type lectin S-receptor-like serine threonine-protein kinase
C1207538	37	340	+	C1207538.1		zinc finger
C1208280	21	349	-	C1208280.1		zinc finger
C1208728	22	231	-	C1208728.1
C1210304	7	161	+	C1210304.1
C1210830	69	230	-	C1210830.1	ATMG00860.1	DNA RNA polymerases superfamily protein
C1211298	3	344	+	C1211298.1
C1212619	52	330	+	C1212619.1
C1213339	75	323	+	C1213339.1
C1213967	94	390	+	C1213967.1
C1214443	74	422	-	C1214443.1	ATMG00860.1	DNA RNA polymerases superfamily protein
C1215029	67	429	-	C1215029.1
C1215797	227	436	+	C1215797.1
C1216013	36	390	-	C1216013.1
C1216241	84	266	+	C1216241.1	AT3G24503.1
C1216817	104	452	+	C1216817.1	AT5G17540.1	Benzyl alcohol
C1217433	260	475	-	C1217433.1
C1217787	15	281	+	C1217787.1
C1218121	30	443	-	C1218121.1	AT5G35750.1
C1218379	8	418	+	C1218379.1
C1218803	16	471	-	C1218803.1	AT4G19540.1
C1218845	25	463	-	C1218845.1
C1219951	56	526	-	C1219951.1
C1219977	25	509	-	C1219977.1	AT4G32460.4	Protein of unknown function (DUF642)
C1220379	61	518	+	C1220379.1	AT1G20560.1
C1221031	116	526	+	C1221031.1	AT4G32520.2
C1221241	373	542	+	C1221241.1
C1221539	30	506	-	C1221539.1
C1221899	30	440	-	C1221899.1
C1222057	98	364	+	C1222057.1	AT4G21400.6	Cysteine-rich receptor-like protein kinase
C1222181	127	325	-	C1222181.1
C1222251	32	412	-	C1222251.1	AT1G62750.1
C1222581	12	570	+	C1222581.1	AT3G22460.1
C1222711	62	216	-	C1222711.1
C1222925	382	612	-	C1222925.1
C1223077	319	609	+	C1223077.1
C1224669	46	636	-	C1224669.1
C1225379	47	685	-	C1225379.1	AT1G65880.1
C1225443	383	606	-	C1225443.1
C1226363	60	239	-	C1226363.1
C1226607	34	578	-	C1226607.1
C1227207	3	793	+	C1227207.1
C1227335	522	836	-	C1227335.1	AT1G79500.4
C1227807	55	898	-	C1227807.1		-
C1228385	240	935	-	C1228385.1
C1228811	436	951	-	C1228811.1	AT1G78920.1
C1229267	49	483	-	C1229267.1	AT4G01310.1
C1229267	507	821	-	C1229267.2	AT5G23535.2
C1229403	309	751	-	C1229403.1	AT5G07460.1
C1229563	54	371	-	C1229563.1	AT1G67550.1
C1229841	150	845	-	C1229841.1	ATCG00800.1
C1229841	849	1067	-	C1229841.2	AT4G28360.1
C1230301	649	837	-	C1230301.1
C1230647	3	961	+	C1230647.1
C1230651	147	422	+	C1230651.1	AT5G01780.3	2-oxoglutarate-dependent dioxygenase family protein
C1231103	14	292	-	C1231103.1
C1231103	426	1346	-	C1231103.2	AT4G23100.3
C1231251	1092	1337	+	C1231251.1
C1231507	847	1203	-	C1231507.1
C1231705	218	1480	+	C1231705.1
C1231843	288	1422	+	C1231843.1	AT3G63490.1
C1231865	35	1535	-	C1231865.1
C1232977	94	2042	-	C1232977.1	AT2G41220.1
C1232979	710	2008	-	C1232979.1
C1233223	146	1577	-	C1233223.1
C1233819	121	518	-	C1233819.1
C1233819	923	2341	-	C1233819.2
C1233819	2396	2677	-	C1233819.3
C1233819	2726	3280	-	C1233819.4
C1233831	1547	2249	+	C1233831.1
C1233831	2340	3233	-	C1233831.2	AT5G47720.5
k69_100053	45	364	-	k69_100053.1
k69_100101	276	483	+	k69_100101.1
k69_100127	233	1222	+	k69_100127.1	AT4G21580.1
k69_100127	1305	1784	+	k69_100127.2
k69_100127	1837	3363	-	k69_100127.3
k69_100127	3387	3788	-	k69_100127.4
k69_100127	3803	4888	-	k69_100127.5
k69_100127	4909	5262	+	k69_100127.6
k69_100127	5308	5805	+	k69_100127.7
k69_100127	5960	9638	-	k69_100127.8
k69_100401	103	441	-	k69_100401.1
k69_100405	5	334	+	k69_100405.1	AT1G48520.2
k69_100444	31	308	-	k69_100444.1		DNA RNA polymerases superfamily protein
k69_100463	164	627	+	k69_100463.1
k69_100578	550	1257	-	k69_100578.1
k69_100578	1337	2893	-	k69_100578.2
k69_100578	3289	3765	-	k69_100578.3
k69_100578	3792	5075	+	k69_100578.4
k69_100578	5198	7329	+	k69_100578.5
k69_100578	7701	10585	-	k69_100578.6	AT1G07645.1
k69_100578	11481	11951	-	k69_100578.7
k69_100578	12037	13116	-	k69_100578.8	AT1G56000.1
k69_100578	13179	14093	-	k69_100578.9	AT5G50100.1
k69_101027	669	1166	-	k69_101027.1
k69_101134	1192	2808	+	k69_101134.1
k69_101134	3342	4866	-	k69_101134.2
k69_101134	5465	9114	+	k69_101134.3
k69_101361	68	264	+	k69_101361.1
k69_101707	80	1010	+	k69_101707.1	AT4G13430.1
k69_101938	449	1852	-	k69_101938.1	AT1G09300.2
k69_101938	1960	2940	+	k69_101938.2	AT1G04690.1
k69_101938	2968	3666	-	k69_101938.3	AT3G55590.1
k69_101938	3707	4465	-	k69_101938.4
k69_101991	3	403	+	k69_101991.1	AT1G24360.1
k69_102078	185	343	+	k69_102078.1
k69_102110	1088	2418	+	k69_102110.1
k69_10227	162	395	-	k69_10227.1
k69_102496	331	564	+	k69_102496.1	AT3G24255.7	ATPase activity, coupled to transmembrane movement of substances
k69_102551	70	480	-	k69_102551.1	AT2G42600.2
k69_102617	385	722	-	k69_102617.1		Reverse transcriptase (RNA-dependent DNA polymerase)
k69_102621	506	1927	+	k69_102621.1	AT4G36400.2
k69_102621	1950	2408	-	k69_102621.2
k69_102621	2433	3023	-	k69_102621.3
k69_102621	3037	4044	-	k69_102621.4	ATCG00890.1
k69_102696	34	1101	-	k69_102696.1	AT5G66120.2
k69_102696	1718	1913	-	k69_102696.2
k69_102937	25	1405	-	k69_102937.1
k69_102953	230	524	-	k69_102953.1	AT5G09590.1
k69_102959	24	3580	+	k69_102959.1	AT5G03940.1
k69_1030	109	1431	-	k69_1030.1	ATMG00860.1	DNA RNA polymerases superfamily protein
k69_103206	244	429	-	k69_103206.1
k69_10340	185	393	-	k69_10340.1		Uncharacterized protein K02A2.6-like
k69_103678	156	875	-	k69_103678.1		DNA RNA polymerases superfamily protein
k69_103716	374	525	-	k69_103716.1
k69_103968	107	340	-	k69_103968.1	AT2G13770.1	Ribosomal protein-like protein
k69_104043	248	405	+	k69_104043.1
k69_104171	126	288	+	k69_104171.1
k69_104352	510	1004	+	k69_104352.1
k69_104516	207	546	+	k69_104516.1	ATCG00280.1	One of the components of the core complex of photosystem II (PSII). It binds chlorophyll and helps catalyze the primary light-induced photochemical processes of PSII. PSII is a light- driven water plastoquinone oxidoreductase, using light energy to abstract electrons from H(2)O, generating O(2) and a proton gradient subsequently used for ATP formation
k69_104623	244	597	+	k69_104623.1	AT5G25530.2
k69_104626	1278	3176	+	k69_104626.1
k69_104644	246	548	+	k69_104644.1
k69_104709	264	549	+	k69_104709.1
k69_104825	295	849	+	k69_104825.1		disease resistance
k69_104925	138	350	-	k69_104925.1		DNA RNA polymerases superfamily protein
k69_104984	65	403	+	k69_104984.1	AT4G20360.1
k69_104990	159	404	-	k69_104990.1
k69_105046	45	363	-	k69_105046.1
k69_105101	40	311	-	k69_105101.1
k69_105148	509	1175	-	k69_105148.1	AT1G31817.1	ribosomal protein S11
k69_10540	148	364	+	k69_10540.1
k69_105429	28	348	-	k69_105429.1
k69_105538	102	481	-	k69_105538.1
k69_105555	26	491	-	k69_105555.1	AT5G64670.1
k69_105590	4	173	+	k69_105590.1	ATCG00270.1
k69_105708	96	1457	-	k69_105708.1	AT2G25140.1
k69_10576	119	958	-	k69_10576.1	AT3G14050.1
k69_105882	13	330	-	k69_105882.1
k69_105884	117	479	-	k69_105884.1
k69_105959	87	280	-	k69_105959.1	AT5G50950.3
k69_106200	21	512	-	k69_106200.1
k69_106284	217	7038	-	k69_106284.1	AT3G02060.2
k69_106284	7387	9615	+	k69_106284.2
k69_106284	9762	10748	+	k69_106284.3
k69_106284	10792	12049	+	k69_106284.4
k69_106284	12060	13412	+	k69_106284.5
k69_106284	13584	15086	+	k69_106284.6
k69_106284	15202	15357	-	k69_106284.7
k69_106489	35	6028	-	k69_106489.1	AT2G29650.2
k69_10665	263	445	-	k69_10665.1
k69_106669	11	169	+	k69_106669.1
k69_106787	19	324	+	k69_106787.1
k69_106948	76	279	+	k69_106948.1
k69_10696	59	628	-	k69_10696.1	AT5G35360.2
k69_107027	169	414	-	k69_107027.1
k69_1071	388	4739	+	k69_1071.1
k69_107226	15	332	+	k69_107226.1
k69_107235	76	276	-	k69_107235.1	AT4G01800.3
k69_107285	183	386	-	k69_107285.1
k69_107345	3	242	+	k69_107345.1
k69_107398	20	241	-	k69_107398.1		DNA-directed DNA polymerase activity
k69_107403	324	503	+	k69_107403.1
k69_107484	73	1749	+	k69_107484.1
k69_107484	1788	4325	+	k69_107484.2	AT1G08130.1
k69_107484	4365	5671	+	k69_107484.3
k69_107484	5692	8697	+	k69_107484.4
k69_107484	8800	9213	-	k69_107484.5
k69_10752	473	668	+	k69_10752.1
k69_107650	124	357	+	k69_107650.1
k69_107654	352	742	-	k69_107654.1
k69_107705	66	314	-	k69_107705.1	AT1G73050.1	(R)-mandelonitrile lyase-like
k69_107714	6	308	-	k69_107714.1
k69_10774	308	460	-	k69_10774.1
k69_107745	858	1157	+	k69_107745.1		Non-specific serine threonine protein kinase
k69_108020	13	366	-	k69_108020.1
k69_108031	1950	2189	-	k69_108031.1	AT1G65290.1
k69_108031	2317	3989	-	k69_108031.2	AT1G24360.1
k69_108031	4025	5026	-	k69_108031.3	AT1G62640.2
k69_108031	5082	6248	-	k69_108031.4
k69_108031	6294	6530	-	k69_108031.5
k69_108045	11	538	+	k69_108045.1
k69_10805	21	223	+	k69_10805.1
k69_108197	71	351	+	k69_108197.1		DNA RNA polymerases superfamily protein
k69_108243	87	419	-	k69_108243.1	ATMG00810.1	Disease resistance protein
k69_108529	375	1151	+	k69_108529.1
k69_108654	40	454	+	k69_108654.1	AT1G74310.1
k69_109090	36	227	+	k69_109090.1
k69_109112	112	383	-	k69_109112.1		DNA RNA polymerases superfamily protein
k69_109252	28	8112	+	k69_109252.1
k69_109252	8523	11642	-	k69_109252.2	AT5G51100.1
k69_109350	10	297	-	k69_109350.1	ATCG00430.1
k69_109758	281	451	+	k69_109758.1
k69_109924	11	547	+	k69_109924.1
k69_109957	71	449	-	k69_109957.1
k69_110072	99	317	+	k69_110072.1	AT2G21060.1
k69_11011	83	451	-	k69_11011.1
k69_110138	118	640	+	k69_110138.1		zinc finger
k69_110290	7	318	-	k69_110290.1	AT3G16240.1	Belongs to the MIP aquaporin (TC 1.A.8) family
k69_110350	8	336	-	k69_110350.1	ATMG00510.1
k69_110352	362	572	-	k69_110352.1
k69_110376	676	1095	+	k69_110376.1
k69_110376	1517	3108	-	k69_110376.2
k69_110411	40	245	-	k69_110411.1
k69_110413	73	309	+	k69_110413.1
k69_110505	207	361	-	k69_110505.1
k69_110644	365	871	+	k69_110644.1	AT2G07689.1	ATP synthesis coupled electron transport
k69_110737	7	257	+	k69_110737.1
k69_110743	986	1225	+	k69_110743.1
k69_110778	125	447	-	k69_110778.1
k69_110839	29	595	-	k69_110839.1
k69_111091	150	852	-	k69_111091.1		Disease resistance protein
k69_111093	123	352	+	k69_111093.1
k69_111102	19	384	+	k69_111102.1	ATCG00180.1
k69_111138	55	414	+	k69_111138.1	ATMG00990.1
k69_111138	446	922	+	k69_111138.2	AT5G11770.1
k69_111138	939	1535	+	k69_111138.3	ATMG00070.1
k69_111138	1933	2412	+	k69_111138.4	ATMG00510.1
k69_111174	6	623	+	k69_111174.1	AT5G36880.6
k69_111174	730	1044	-	k69_111174.2
k69_111174	1170	1565	+	k69_111174.3
k69_111174	1621	3300	-	k69_111174.4	AT3G23940.1
k69_111174	4980	7063	-	k69_111174.5
k69_111201	805	1005	+	k69_111201.1	AT5G10530.1	Lectin-domain containing receptor kinase
k69_111334	262	886	+	k69_111334.1	AT5G23140.1
k69_111411	18	286	+	k69_111411.1
k69_111501	83	264	-	k69_111501.1
k69_111556	131	382	-	k69_111556.1	AT3G16910.1
k69_111685	133	379	-	k69_111685.1
k69_111887	2	625	+	k69_111887.1		DNA RNA polymerases superfamily protein
k69_111985	952	1338	+	k69_111985.1
k69_111985	1422	1919	-	k69_111985.2	AT1G79010.1
k69_111985	1930	2919	-	k69_111985.3	ATCG01100.1
k69_111985	2993	4897	-	k69_111985.4	AT5G37510.2
k69_112056	107	628	-	k69_112056.1	AT2G16600.1	PPIases accelerate the folding of proteins. It catalyzes the cis-trans isomerization of proline imidic peptide bonds in oligopeptides
k69_11208	40	466	-	k69_11208.1	AT1G79530.1
k69_112169	35	454	-	k69_112169.1
k69_112177	316	543	+	k69_112177.1
k69_112182	346	525	+	k69_112182.1	ATCG00170.1	rna polymerase
k69_112293	127	397	-	k69_112293.1		DNA RNA polymerases superfamily protein
k69_112313	34	356	-	k69_112313.1		DNA RNA polymerases superfamily protein
k69_11240	281	538	-	k69_11240.1
k69_112488	58	792	-	k69_112488.1	AT1G65410.1
k69_11250	631	901	+	k69_11250.1
k69_112689	42	407	+	k69_112689.1
k69_112758	89	355	-	k69_112758.1
k69_112922	7	878	+	k69_112922.1		DNA RNA polymerases superfamily protein
k69_112956	2	184	-	k69_112956.1
k69_112960	62	238	-	k69_112960.1
k69_113173	65	259	+	k69_113173.1
k69_113259	172	350	-	k69_113259.1
k69_113286	44	560	+	k69_113286.1	AT4G20360.1
k69_113302	285	542	-	k69_113302.1		DNA RNA polymerases superfamily protein
k69_113376	159	416	-	k69_113376.1
k69_113576	28	306	-	k69_113576.1
k69_113608	373	1062	+	k69_113608.1
k69_113640	289	561	-	k69_113640.1
k69_113640	594	941	+	k69_113640.2	ATMG00570.1	MttB protein
k69_113653	496	1266	+	k69_113653.1	AT3G26760.1
k69_113653	1294	1695	-	k69_113653.2
k69_113664	122	402	+	k69_113664.1
k69_113740	10	282	-	k69_113740.1		-
k69_113766	869	1927	+	k69_113766.1	AT5G23330.1
k69_113766	2016	2839	+	k69_113766.2	AT5G49030.1
k69_113775	454	708	+	k69_113775.1
k69_113969	136	363	-	k69_113969.1
k69_114054	27	839	-	k69_114054.1	AT5G66760.1
k69_114054	908	1270	-	k69_114054.2
k69_114166	320	687	-	k69_114166.1
k69_114193	121	1598	-	k69_114193.1
k69_114262	771	1253	-	k69_114262.1
k69_114339	128	323	-	k69_114339.1		DNA RNA polymerases superfamily protein
k69_114492	145	373	-	k69_114492.1		DNA RNA polymerases superfamily protein
k69_114661	84	437	-	k69_114661.1	AT4G13780.1
k69_114726	29	531	-	k69_114726.1	AT4G20360.1
k69_114805	22	236	-	k69_114805.1
k69_115004	142	332	-	k69_115004.1	AT4G35790.1	Hydrolyzes glycerol-phospholipids at the terminal phosphodiesteric bond
k69_115151	1656	1839	+	k69_115151.1
k69_115274	121	321	+	k69_115274.1
k69_115289	192	856	-	k69_115289.1	ATMG01410.1	Mitovirus RNA-dependent RNA polymerase
k69_115289	1331	1734	+	k69_115289.2
k69_115306	1124	1306	-	k69_115306.1
k69_115686	39	290	+	k69_115686.1
k69_115749	73	317	-	k69_115749.1
k69_115759	46	495	-	k69_115759.1	AT4G40030.3
k69_116133	43	231	-	k69_116133.1
k69_11626	11	400	+	k69_11626.1		transposition, RNA-mediated
k69_116356	60	479	-	k69_116356.1
k69_116541	128	499	-	k69_116541.1	AT4G23160.3	Disease resistance protein
k69_116570	131	556	-	k69_116570.1
k69_116622	35	313	-	k69_116622.1	AT5G08680.1
k69_116625	80	322	-	k69_116625.1		DNA RNA polymerases superfamily protein
k69_116710	44	842	-	k69_116710.1
k69_116767	18	410	-	k69_116767.1
k69_116779	168	341	+	k69_116779.1	AT5G60440.1	Agamous-like MADS-box protein
k69_116848	5	394	+	k69_116848.1	AT4G23160.3
k69_116890	77	415	+	k69_116890.1
k69_116902	135	348	-	k69_116902.1	ATCG00350.1	PsaA and PsaB bind P700, the primary electron donor of photosystem I (PSI), as well as the electron acceptors A0, A1 and FX. PSI is a plastocyanin-ferredoxin oxidoreductase, converting photonic excitation into a charge separation, which transfers an electron from the donor P700 chlorophyll pair to the spectroscopically characterized acceptors A0, A1, FX, FA and FB in turn. Oxidized P700 is reduce…
k69_116950	781	982	-	k69_116950.1
k69_117031	303	474	+	k69_117031.1
k69_117095	174	832	+	k69_117095.1
k69_117124	9	500	+	k69_117124.1		DNA RNA polymerases superfamily protein
k69_117210	249	7243	+	k69_117210.1
k69_117210	7547	9470	-	k69_117210.2
k69_117236	12	211	-	k69_117236.1
k69_117273	27	180	-	k69_117273.1	AT1G48520.1
k69_117273	693	1841	-	k69_117273.2
k69_117273	1901	2677	-	k69_117273.3
k69_117273	2700	4181	-	k69_117273.4	AT3G25660.1
k69_117273	4726	5439	+	k69_117273.5	AT5G23310.1
k69_117273	5948	7639	+	k69_117273.6	AT1G49980.6
k69_117481	168	403	+	k69_117481.1		Uncharacterized protein K02A2.6-like
k69_11751	116	760	+	k69_11751.1
k69_11751	810	1742	-	k69_11751.2	AT4G33470.1
k69_117714	36	349	-	k69_117714.1
k69_117762	139	2263	+	k69_117762.1	AT1G67940.1
k69_118090	19	255	-	k69_118090.1
k69_118144	1088	1351	-	k69_118144.1
k69_118144	1379	2455	+	k69_118144.2	AT1G11860.2
k69_118144	2527	2901	+	k69_118144.3	AT2G35120.1
k69_118144	2985	5891	+	k69_118144.4	AT4G33010.1
k69_118144	5964	7355	+	k69_118144.5
k69_118170	56	371	+	k69_118170.1	ATMG00860.1	DNA RNA polymerases superfamily protein
k69_11826	123	1007	-	k69_11826.1	AT4G02930.1
k69_118339	134	2236	-	k69_118339.1
k69_118383	423	3089	-	k69_118383.1	AT3G10690.1
k69_118383	3520	4797	+	k69_118383.2
k69_118383	4854	5330	-	k69_118383.3
k69_118383	5743	8138	+	k69_118383.4
k69_118383	8290	9495	-	k69_118383.5
k69_118383	9513	9851	-	k69_118383.6
k69_118383	9864	10409	-	k69_118383.7
k69_118383	10527	10784	+	k69_118383.8
k69_118383	10863	12278	-	k69_118383.9	AT3G63520.1
k69_118383	12351	12929	+	k69_118383.10
k69_118383	13477	15203	-	k69_118383.11
k69_118383	15486	16307	+	k69_118383.12
k69_118383	16370	16675	+	k69_118383.13
k69_118383	16758	19166	+	k69_118383.14	AT2G28800.1
k69_118383	19595	20714	+	k69_118383.15	AT4G38220.2
k69_118394	65	1526	+	k69_118394.1
k69_118407	57	250	-	k69_118407.1
k69_118473	270	624	-	k69_118473.1		transposition, RNA-mediated
k69_118606	149	685	-	k69_118606.1	AT1G67090.1	RuBisCO catalyzes two reactions the carboxylation of D- ribulose 1,5-bisphosphate, the primary event in carbon dioxide fixation, as well as the oxidative fragmentation of the pentose substrate. Both reactions occur simultaneously and in competition at the same active site
k69_118878	3	587	+	k69_118878.1
k69_119089	18	797	+	k69_119089.1	AT4G27070.1
k69_119194	113	300	+	k69_119194.1		DNA RNA polymerases superfamily protein
k69_119248	560	806	-	k69_119248.1
k69_119274	17	1903	-	k69_119274.1
k69_119280	71	364	-	k69_119280.1
k69_119296	200	439	+	k69_119296.1	AT5G23140.1
k69_119384	713	1027	+	k69_119384.1
k69_119453	23	383	-	k69_119453.1
k69_119456	118	349	-	k69_119456.1
k69_119709	47	1879	-	k69_119709.1	AT3G48990.1
k69_119709	1897	2952	+	k69_119709.2	AT4G22930.1
k69_119709	2981	3910	+	k69_119709.3
k69_119709	3999	4397	+	k69_119709.4
k69_119709	4527	5441	-	k69_119709.5	AT2G43750.1
k69_119709	5944	7119	-	k69_119709.6
k69_119822	357	1604	+	k69_119822.1
k69_119822	2195	2467	-	k69_119822.2
k69_119958	69	330	-	k69_119958.1
k69_120011	121	469	-	k69_120011.1
k69_120158	17	391	+	k69_120158.1	AT4G33760.2
k69_12018	5	286	+	k69_12018.1
k69_120435	204	2167	-	k69_120435.1	AT1G03475.1
k69_120435	2224	3513	-	k69_120435.2	AT1G09830.1
k69_120435	3578	4297	-	k69_120435.3	AT2G25830.1
k69_120435	4660	5016	+	k69_120435.4
k69_120463	2	195	-	k69_120463.1
k69_120526	117	334	-	k69_120526.1
k69_120964	36	275	-	k69_120964.1
k69_121079	79	351	+	k69_121079.1		DNA RNA polymerases superfamily protein
k69_121103	5	307	+	k69_121103.1
k69_121246	2	271	+	k69_121246.1	ATMG00510.1
k69_121306	605	1255	+	k69_121306.1	AT3G17465.1
k69_121328	5	283	+	k69_121328.1
k69_121362	75	277	-	k69_121362.1	AT5G08650.2
k69_121564	158	673	-	k69_121564.1
k69_121661	414	866	+	k69_121661.1
k69_121661	912	2090	+	k69_121661.2	AT1G04710.1
k69_121661	2093	4364	-	k69_121661.3	AT3G18270.1
k69_121661	4454	6163	+	k69_121661.4	AT4G18050.1
k69_121661	6670	8548	+	k69_121661.5
k69_121661	8577	8804	+	k69_121661.6
k69_121661	8945	9202	+	k69_121661.7
k69_121661	9223	9963	+	k69_121661.8	AT2G01110.1
k69_121661	9974	12661	+	k69_121661.9
k69_121661	12676	13119	+	k69_121661.10	AT3G26060.3
k69_121661	13159	14313	-	k69_121661.11	AT3G45300.1
k69_121661	14371	14808	-	k69_121661.12
k69_121661	15114	15953	+	k69_121661.13	AT1G06570.1
k69_121661	16061	16504	+	k69_121661.14
k69_121661	16519	17562	-	k69_121661.15
k69_121661	17876	18574	+	k69_121661.16
k69_121661	20132	20380	-	k69_121661.17
k69_121661	20767	22494	+	k69_121661.18
k69_121661	22865	24268	+	k69_121661.19	AT2G35040.2
k69_121661	25801	28611	-	k69_121661.20	AT4G32700.2
k69_121661	28682	29620	-	k69_121661.21
k69_121661	29690	30592	-	k69_121661.22
k69_121661	30688	31902	-	k69_121661.23
k69_121661	32035	33255	-	k69_121661.24
k69_121661	33276	34172	-	k69_121661.25	AT5G17230.2
k69_121661	34205	34846	+	k69_121661.26
k69_121661	35260	36033	+	k69_121661.27
k69_121661	37440	39014	+	k69_121661.28
k69_121661	39096	39533	-	k69_121661.29
k69_121661	39566	40159	-	k69_121661.30	AT4G38680.1
k69_121661	40250	40858	-	k69_121661.31
k69_121661	41160	45105	+	k69_121661.32	AT5G38120.1
k69_121661	45191	45835	-	k69_121661.33
k69_121661	46150	46713	-	k69_121661.34
k69_121661	46903	47538	-	k69_121661.35
k69_121661	47576	48247	+	k69_121661.36	AT1G19140.1
k69_121661	48261	48869	-	k69_121661.37
k69_121661	48927	50381	+	k69_121661.38
k69_121661	50412	50909	+	k69_121661.39	AT4G11060.1
k69_121661	50944	51679	-	k69_121661.40
k69_121661	51727	52628	+	k69_121661.41	AT1G17990.1
k69_121661	52936	54662	-	k69_121661.42	AT5G64300.1
k69_121661	54783	55304	-	k69_121661.43	AT2G20690.1
k69_121661	55395	56348	-	k69_121661.44	AT4G20960.1
k69_121661	56366	56704	-	k69_121661.45
k69_121661	56756	57418	-	k69_121661.46
k69_121661	57502	58836	-	k69_121661.47	AT5G64050.1
k69_121661	59360	59976	+	k69_121661.48	AT1G63940.3
k69_121661	60317	61972	-	k69_121661.49	AT1G55090.1
k69_121661	62077	62802	+	k69_121661.50
k69_121661	62893	64544	+	k69_121661.51	AT1G32380.2
k69_121661	64585	65304	-	k69_121661.52
k69_121661	65322	65672	+	k69_121661.53
k69_121661	65722	66768	+	k69_121661.54	AT4G39280.2
k69_121661	67071	67526	+	k69_121661.55
k69_121712	22	204	-	k69_121712.1
k69_121719	35	391	+	k69_121719.1
k69_121759	295	2790	-	k69_121759.1	AT5G04130.1
k69_121759	2905	3728	+	k69_121759.2
k69_121759	3740	4807	-	k69_121759.3
k69_121808	22	346	+	k69_121808.1		DNA RNA polymerases superfamily protein
k69_121824	126	764	-	k69_121824.1	AT4G30960.1	Non-specific serine threonine protein kinase
k69_121999	60	450	+	k69_121999.1
k69_122045	238	651	-	k69_122045.1	AT3G01410.2	Uncharacterized protein K02A2.6-like
k69_122045	696	1148	-	k69_122045.2		Uncharacterized protein K02A2.6-like
k69_122095	135	614	+	k69_122095.1
k69_122107	173	701	-	k69_122107.1		DNA RNA polymerases superfamily protein
k69_12225	52	329	-	k69_12225.1		DNA RNA polymerases superfamily protein
k69_122262	28	993	-	k69_122262.1
k69_122265	67	2190	-	k69_122265.1	AT5G10540.1
k69_122265	2386	3567	+	k69_122265.2	AT3G51840.1
k69_122265	3571	4587	-	k69_122265.3	AT3G26570.2
k69_122265	4598	5644	-	k69_122265.4	AT1G12880.1
k69_122265	5960	8044	+	k69_122265.5
k69_122265	8684	9214	+	k69_122265.6
k69_122265	9623	10384	-	k69_122265.7	AT2G22360.1
k69_122265	10812	12707	-	k69_122265.8	AT4G37910.1
k69_122265	12856	13317	+	k69_122265.9
k69_122265	13446	13766	+	k69_122265.10
k69_122265	13939	15081	-	k69_122265.11	AT5G39960.1
k69_122265	15302	16657	-	k69_122265.12
k69_122265	16678	17388	-	k69_122265.13
k69_122265	17473	18333	-	k69_122265.14	AT2G46110.1
k69_122265	18654	19843	+	k69_122265.15
k69_122265	20184	20861	-	k69_122265.16
k69_122265	20885	21205	-	k69_122265.17
k69_122300	110	290	-	k69_122300.1
k69_122410	65	238	-	k69_122410.1
k69_12246	33	3613	-	k69_12246.1
k69_12246	4026	5516	-	k69_12246.2	AT2G38290.1
k69_12246	5539	5877	-	k69_12246.3	AT4G01900.1
k69_12246	6645	8264	+	k69_12246.4
k69_12246	8364	12535	-	k69_12246.5
k69_122798	118	780	-	k69_122798.1	AT1G67940.1
k69_122798	863	1513	-	k69_122798.2
k69_122798	1524	2201	-	k69_122798.3
k69_122798	2318	2917	-	k69_122798.4
k69_122798	3345	4104	+	k69_122798.5
k69_122897	84	385	-	k69_122897.1		Uncharacterized protein K02A2.6-like
k69_122929	34	446	-	k69_122929.1
k69_122973	427	735	+	k69_122973.1
k69_123013	496	1128	-	k69_123013.1
k69_123063	383	1180	-	k69_123063.1
k69_123063	1194	4156	-	k69_123063.2	AT4G33460.1
k69_123063	4338	7425	-	k69_123063.3
k69_123063	7657	8237	+	k69_123063.4
k69_123284	369	2922	+	k69_123284.1	AT5G37510.2
k69_123284	3012	5069	+	k69_123284.2	AT1G79010.1
k69_123284	5162	5596	-	k69_123284.3
k69_123284	5640	7424	+	k69_123284.4	ATMG00513.1
k69_123284	7753	8955	+	k69_123284.5	ATMG00580.1
k69_123284	9303	10391	+	k69_123284.6	ATCG00890.1
k69_123284	10439	11101	+	k69_123284.7	AT1G37150.1
k69_123284	11114	13536	+	k69_123284.8	AT5G63420.1
k69_123284	13771	16068	-	k69_123284.9
k69_123284	16150	17705	+	k69_123284.10
k69_123284	17738	19138	+	k69_123284.11	AT1G66340.1
k69_123284	19142	20428	-	k69_123284.12	AT3G58750.1
k69_123284	20458	21936	-	k69_123284.13	AT5G64050.1
k69_123284	21989	24139	+	k69_123284.14
k69_123284	24173	24517	+	k69_123284.15
k69_123284	24764	25792	-	k69_123284.16	AT5G20990.1
k69_123284	26409	26771	-	k69_123284.17	AT5G48220.4
k69_123284	26895	27140	+	k69_123284.18
k69_123284	27194	28156	-	k69_123284.19	AT5G17990.1
k69_123284	28249	28755	+	k69_123284.20
k69_123284	28823	30337	-	k69_123284.21	AT2G29690.1
k69_123284	30350	32401	-	k69_123284.22
k69_123284	32431	33141	+	k69_123284.23	AT3G55440.1
k69_123284	33202	35274	+	k69_123284.24
k69_123284	35288	35797	-	k69_123284.25
k69_123305	24	335	-	k69_123305.1
k69_123315	222	383	+	k69_123315.1
k69_123318	154	324	-	k69_123318.1		DNA RNA polymerases superfamily protein
k69_123355	117	2123	-	k69_123355.1
k69_123355	2624	3034	-	k69_123355.2
k69_123355	3350	3970	+	k69_123355.3
k69_123355	4590	5888	-	k69_123355.4
k69_123405	223	407	-	k69_123405.1
k69_123423	53	322	-	k69_123423.1
k69_123423	736	1536	-	k69_123423.2
k69_123423	1580	3337	-	k69_123423.3
k69_12365	18	759	-	k69_12365.1
k69_123993	20	247	-	k69_123993.1
k69_124159	124	609	-	k69_124159.1	AT2G13440.1
k69_124208	183	1595	+	k69_124208.1	ATMG00860.1	Uncharacterized protein K02A2.6-like
k69_124277	6	302	+	k69_124277.1	AT1G63660.2
k69_124286	376	580	-	k69_124286.1
k69_124476	8	229	-	k69_124476.1
k69_124535	358	588	-	k69_124535.1
k69_124535	913	1339	+	k69_124535.2
k69_124567	558	786	+	k69_124567.1
k69_124672	185	466	-	k69_124672.1
k69_124786	94	297	+	k69_124786.1	AT4G13940.1
k69_124848	10	405	+	k69_124848.1
k69_12503	49	677	+	k69_12503.1	AT5G35360.2
k69_125183	129	450	-	k69_125183.1	ATCG00120.1	ATP synthase, subunit alpha
k69_125197	50	230	-	k69_125197.1
k69_125260	308	1999	-	k69_125260.1	AT4G30720.1
k69_125310	67	216	-	k69_125310.1
k69_125314	20	329	+	k69_125314.1	ATCG00180.1	DNA-dependent RNA polymerase catalyzes the transcription of DNA into RNA using the four ribonucleoside triphosphates as substrates
k69_12548	180	942	+	k69_12548.1
k69_125593	166	335	-	k69_125593.1
k69_125646	37	276	+	k69_125646.1	AT1G65290.1
k69_125758	43	744	-	k69_125758.1	AT3G27380.2
k69_125911	188	644	-	k69_125911.1
k69_126060	717	2334	+	k69_126060.1	AT5G35750.1
k69_126069	213	559	-	k69_126069.1		alpha-amylase
k69_126324	214	380	-	k69_126324.1
k69_126387	80	243	+	k69_126387.1		-
k69_126484	202	540	+	k69_126484.1	AT4G01900.1
k69_126484	655	3070	-	k69_126484.2	AT2G28305.3
k69_126484	3087	5235	+	k69_126484.3	AT3G48560.1
k69_126586	176	1093	-	k69_126586.1	ATMG00710.1	Reverse transcriptase (RNA-dependent DNA polymerase)
k69_126653	99	299	-	k69_126653.1
k69_126698	47	1074	-	k69_126698.1
k69_126698	1086	1955	-	k69_126698.2
k69_126698	1973	4554	-	k69_126698.3
k69_126698	5169	7711	+	k69_126698.4
k69_126698	7770	8621	+	k69_126698.5	AT1G64970.1
k69_126698	8857	9681	+	k69_126698.6	AT5G56680.1
k69_126698	10237	10953	+	k69_126698.7
k69_126698	11256	13682	+	k69_126698.8	AT4G04350.1
k69_126698	14140	14781	+	k69_126698.9
k69_126698	15259	16638	+	k69_126698.10	AT3G48560.1
k69_126698	16700	17527	-	k69_126698.11	AT4G30550.1
k69_126698	17537	18631	-	k69_126698.12
k69_126698	18760	19200	+	k69_126698.13
k69_126698	19228	20034	+	k69_126698.14
k69_126698	20077	21426	+	k69_126698.15	AT3G53180.1
k69_126698	21438	24064	+	k69_126698.16	AT3G48730.1
k69_126698	24223	25614	+	k69_126698.17	AT3G53180.1
k69_126698	25956	29108	+	k69_126698.18	AT3G06030.1
k69_126698	29620	30738	-	k69_126698.19
k69_126698	30906	32570	-	k69_126698.20	AT3G28380.1
k69_126698	32615	33985	-	k69_126698.21
k69_126698	34267	38931	+	k69_126698.22
k69_126698	39476	41116	+	k69_126698.23	AT1G51720.1
k69_126698	41263	41871	-	k69_126698.24
k69_126698	42115	42783	+	k69_126698.25
k69_126698	43079	44785	+	k69_126698.26
k69_126698	45182	45997	-	k69_126698.27	AT5G57800.1
k69_126698	46092	47135	-	k69_126698.28
k69_126698	47186	47806	-	k69_126698.29	AT2G30870.1
k69_126698	47981	48892	+	k69_126698.30	AT2G32520.3
k69_126698	49326	49538	-	k69_126698.31
k69_126698	50112	51610	-	k69_126698.32	AT4G26900.1
k69_126698	51670	52170	+	k69_126698.33
k69_126698	52215	52802	-	k69_126698.34	AT3G22425.2
k69_126698	53006	53194	-	k69_126698.35
k69_126698	53623	55395	+	k69_126698.36
k69_126698	55652	56542	-	k69_126698.37
k69_126698	56855	57358	-	k69_126698.38
k69_126698	57377	57619	-	k69_126698.39
k69_126698	58096	58515	+	k69_126698.40
k69_126698	58630	59796	+	k69_126698.41
k69_126698	60027	60413	-	k69_126698.42
k69_126698	60732	62393	+	k69_126698.43	AT2G30210.1
k69_126698	62405	63208	+	k69_126698.44
k69_126698	63247	64231	-	k69_126698.45
k69_126698	64276	65016	-	k69_126698.46
k69_126698	65093	67684	-	k69_126698.47	AT4G02070.2
k69_126698	67903	70068	+	k69_126698.48	AT2G13560.1
k69_126698	70502	70846	+	k69_126698.49
k69_126698	70857	71585	-	k69_126698.50
k69_126698	71720	73321	+	k69_126698.51	AT2G45030.1
k69_126698	73429	74376	+	k69_126698.52	AT5G08100.1
k69_126698	75077	75604	-	k69_126698.53
k69_126698	76336	76815	+	k69_126698.54	AT4G21585.4
k69_126698	76871	77617	+	k69_126698.55
k69_126698	77675	79210	-	k69_126698.56
k69_126698	79804	80418	-	k69_126698.57
k69_126698	81036	82319	-	k69_126698.58
k69_126698	82362	83246	+	k69_126698.59	AT5G53540.1
k69_126698	83282	84217	-	k69_126698.60
k69_126698	84278	87642	-	k69_126698.61
k69_126698	87764	89871	+	k69_126698.62	AT5G67030.1
k69_126698	89889	90791	+	k69_126698.63
k69_126698	90854	91954	+	k69_126698.64
k69_126698	92269	92901	+	k69_126698.65
k69_126698	92933	93898	+	k69_126698.66
k69_126698	93936	94485	-	k69_126698.67
k69_126698	94500	95237	+	k69_126698.68	AT4G20760.1
k69_126698	95256	95630	+	k69_126698.69
k69_126698	96715	98726	+	k69_126698.70
k69_126698	98987	100309	+	k69_126698.71	AT1G55150.1
k69_126698	100660	101070	+	k69_126698.72
k69_126763	77	403	-	k69_126763.1	AT4G34890.1
k69_126763	743	1726	+	k69_126763.2
k69_1268	851	1330	-	k69_1268.1
k69_126800	12	228	+	k69_126800.1	ATCG00180.1
k69_126874	1	596	-	k69_126874.1	ATMG01410.1	Mitovirus RNA-dependent RNA polymerase
k69_126959	42	507	+	k69_126959.1	AT4G14880.5
k69_127184	311	469	+	k69_127184.1
k69_127263	163	484	+	k69_127263.1
k69_127292	128	281	+	k69_127292.1		transposition, RNA-mediated
k69_127342	135	620	-	k69_127342.1
k69_127376	22	370	+	k69_127376.1
k69_127649	161	406	-	k69_127649.1
k69_12772	175	2481	-	k69_12772.1	AT2G30870.1
k69_12772	2587	4056	-	k69_12772.2	AT3G24503.1
k69_12772	4113	5653	-	k69_12772.3	AT5G65205.1
k69_12772	5734	6414	+	k69_12772.4
k69_12772	6421	6960	-	k69_12772.5
k69_12772	7027	11220	+	k69_12772.6	AT5G06580.1
k69_12772	11331	11989	+	k69_12772.7
k69_12772	12046	13227	-	k69_12772.8
k69_12772	13260	14375	-	k69_12772.9	AT1G22430.2
k69_12772	14467	18157	-	k69_12772.10
k69_12772	18367	18915	-	k69_12772.11	AT1G24360.1
k69_12775	326	2530	-	k69_12775.1		source UniProtKB
k69_12775	2545	3657	-	k69_12775.2		source UniProtKB
k69_127819	96	352	+	k69_127819.1		Uncharacterized protein K02A2.6-like
k69_127956	16	306	-	k69_127956.1	AT1G29900.1
k69_128061	394	545	-	k69_128061.1	AT3G03780.1
k69_128294	416	642	+	k69_128294.1		cysteine
k69_128453	35	387	-	k69_128453.1
k69_128470	62	362	-	k69_128470.1
k69_128562	77	367	+	k69_128562.1
k69_12877	173	1540	-	k69_12877.1
k69_128859	225	390	+	k69_128859.1
k69_128923	16	368	-	k69_128923.1	AT4G39980.1
k69_129028	15	552	-	k69_129028.1	AT2G44065.3	Ribosomal protein L2
k69_129184	76	1023	-	k69_129184.1	ATMG01360.1
k69_129302	358	819	+	k69_129302.1
k69_129302	911	1327	-	k69_129302.2
k69_129302	1434	1997	-	k69_129302.3
k69_129310	646	870	-	k69_129310.1
k69_129472	124	274	+	k69_129472.1
k69_129485	465	2419	-	k69_129485.1	AT3G21340.1	receptor-like serine threonine-protein kinase
k69_129491	138	385	-	k69_129491.1
k69_129619	114	2454	+	k69_129619.1	AT5G48230.1
k69_129619	3298	6024	-	k69_129619.2	AT4G01800.1
k69_129619	6462	7391	+	k69_129619.3	AT2G37500.2
k69_129619	7742	9108	+	k69_129619.4	AT1G31190.1
k69_129619	9165	10966	+	k69_129619.5	AT2G31450.1
k69_129619	11003	11526	-	k69_129619.6
k69_129619	11569	11886	+	k69_129619.7	AT4G16800.1
k69_129619	11917	13416	+	k69_129619.8
k69_129619	13575	15638	-	k69_129619.9
k69_129619	15771	17510	-	k69_129619.10
k69_129619	17520	18593	-	k69_129619.11	AT5G60100.7
k69_129619	18602	19456	-	k69_129619.12
k69_129619	19513	21458	-	k69_129619.13
k69_129694	8	274	+	k69_129694.1		transposition, RNA-mediated
k69_129822	83	463	+	k69_129822.1		transposition, RNA-mediated
k69_130141	32	902	+	k69_130141.1
k69_130362	124	363	-	k69_130362.1
k69_130595	232	489	-	k69_130595.1	AT5G15250.2
k69_130615	6	2895	+	k69_130615.1
k69_130615	3596	4234	+	k69_130615.2	AT2G02390.1
k69_130615	4305	5042	+	k69_130615.3
k69_130615	5322	7118	+	k69_130615.4
k69_130615	7234	7971	+	k69_130615.5	AT5G48230.1
k69_130729	80	463	-	k69_130729.1
k69_130754	60	431	-	k69_130754.1
k69_130841	541	1311	+	k69_130841.1	AT3G47760.1
k69_130841	1341	2471	+	k69_130841.2
k69_130841	3410	3889	+	k69_130841.3
k69_130841	3898	4611	+	k69_130841.4
k69_130841	4773	6381	+	k69_130841.5
k69_130841	6425	8581	+	k69_130841.6	AT1G70610.2
k69_130841	8640	9347	+	k69_130841.7
k69_130948	1154	1474	+	k69_130948.1
k69_130948	1855	2055	-	k69_130948.2
k69_131096	51	635	+	k69_131096.1		DNA RNA polymerases superfamily protein
k69_131180	37	272	-	k69_131180.1
k69_131192	70	362	-	k69_131192.1		DNA RNA polymerases superfamily protein
k69_13123	52	447	+	k69_13123.1	AT5G66280.1
k69_131370	207	627	-	k69_131370.1		zinc finger
k69_131539	4	525	+	k69_131539.1
k69_131723	16	219	+	k69_131723.1
k69_131808	28	330	-	k69_131808.1
k69_131820	371	812	-	k69_131820.1
k69_131851	182	510	+	k69_131851.1
k69_132017	112	358	-	k69_132017.1
k69_132213	133	317	+	k69_132213.1		Uncharacterized protein K02A2.6-like
k69_132227	82	484	-	k69_132227.1		DNA RNA polymerases superfamily protein
k69_132267	22	324	+	k69_132267.1	AT5G41700.3	Belongs to the ubiquitin-conjugating enzyme family
k69_132359	11	644	+	k69_132359.1	AT4G04640.1
k69_132372	203	416	+	k69_132372.1	ATCG00790.1	Belongs to the universal ribosomal protein uL16 family
k69_132385	38	273	+	k69_132385.1	ATCG00170.1
k69_132429	46	1473	+	k69_132429.1	ATCG00490.1	RuBisCO catalyzes two reactions the carboxylation of D- ribulose 1,5-bisphosphate, the primary event in carbon dioxide fixation, as well as the oxidative fragmentation of the pentose substrate in the photorespiration process. Both reactions occur simultaneously and in competition at the same active site
k69_1325	132	1828	+	k69_1325.1	AT5G43430.1
k69_132537	4	581	+	k69_132537.1
k69_132559	1	472	-	k69_132559.1	AT4G16800.1
k69_132607	57	1035	-	k69_132607.1	AT5G66760.1
k69_132621	59	1250	-	k69_132621.1
k69_132649	20	331	-	k69_132649.1
k69_132704	16	606	+	k69_132704.1	AT4G26910.3
k69_132718	1	468	+	k69_132718.1	AT1G24360.1
k69_132718	795	3325	+	k69_132718.2
k69_132736	260	482	-	k69_132736.1
k69_13281	186	401	-	k69_13281.1
k69_132844	60	262	+	k69_132844.1
k69_13290	102	1048	+	k69_13290.1	ATMG00090.1	oxidoreductase activity, acting on a heme group of donors, oxygen as acceptor
k69_132937	244	2629	-	k69_132937.1	AT1G78510.2
k69_132978	522	779	+	k69_132978.1		transposition, RNA-mediated
k69_133191	70	378	-	k69_133191.1
k69_133336	148	1635	-	k69_133336.1	AT5G64840.1
k69_133367	161	2950	+	k69_133367.1
k69_133367	3250	6688	-	k69_133367.2	AT3G28700.1
k69_133367	7350	8234	-	k69_133367.3
k69_133367	8254	9642	+	k69_133367.4
k69_133367	9659	12085	-	k69_133367.5
k69_133367	13031	13474	-	k69_133367.6	AT1G03650.1
k69_133367	13513	14289	-	k69_133367.7
k69_13347	40	278	+	k69_13347.1
k69_133526	117	394	+	k69_133526.1
k69_133570	52	486	+	k69_133570.1		DNA RNA polymerases superfamily protein
k69_133667	36	1121	+	k69_133667.1
k69_133787	113	690	-	k69_133787.1	AT1G29900.1
k69_133823	11	286	-	k69_133823.1		Cysteine-rich RLK (RECEPTOR-like protein kinase) 8
k69_133874	132	338	+	k69_133874.1		DNA RNA polymerases superfamily protein
k69_133909	202	447	-	k69_133909.1
k69_133946	107	409	-	k69_133946.1
k69_134038	96	530	-	k69_134038.1	ATMG00860.1	DNA RNA polymerases superfamily protein
k69_134179	504	1103	+	k69_134179.1
k69_134179	1132	3168	+	k69_134179.2	AT1G03090.2
k69_134179	3206	3685	-	k69_134179.3
k69_134225	80	373	+	k69_134225.1		zinc finger
k69_13435	175	375	+	k69_13435.1	ATCG00180.1
k69_134368	317	727	-	k69_134368.1
k69_134682	57	6839	-	k69_134682.1	AT1G19580.2
k69_134682	7752	8563	-	k69_134682.2
k69_134760	71	279	-	k69_134760.1		DNA RNA polymerases superfamily protein
k69_134851	12	284	+	k69_134851.1	AT1G48860.1
k69_135019	971	2463	-	k69_135019.1
k69_135019	2816	6023	+	k69_135019.2	AT3G10690.1
k69_135052	20	1067	-	k69_135052.1
k69_135248	126	284	+	k69_135248.1
k69_135367	150	329	+	k69_135367.1
k69_135425	341	656	-	k69_135425.1	AT5G42120.1	L-type lectin-domain containing receptor kinase
k69_135541	3	359	+	k69_135541.1
k69_135701	38	220	-	k69_135701.1		DNA RNA polymerases superfamily protein
k69_135804	65	285	-	k69_135804.1
k69_135827	662	1112	-	k69_135827.1	AT5G65380.1	Belongs to the multi antimicrobial extrusion (MATE) (TC 2.A.66.1) family
k69_135999	15	358	+	k69_135999.1
k69_136072	16	793	+	k69_136072.1	AT3G25900.2
k69_136095	164	382	-	k69_136095.1
k69_136208	55	291	+	k69_136208.1
k69_136241	1673	2299	+	k69_136241.1	AT5G08650.2
k69_136303	148	740	-	k69_136303.1	AT3G23940.2
k69_136367	10	282	+	k69_136367.1
k69_13650	76	309	-	k69_13650.1
k69_13650	1057	2157	+	k69_13650.2	AT1G66340.1
k69_13650	2213	3781	+	k69_13650.3	AT2G01760.1
k69_13650	4862	5458	+	k69_13650.4
k69_13650	5533	6765	+	k69_13650.5
k69_136512	118	307	+	k69_136512.1		Uncharacterized protein K02A2.6-like
k69_136573	209	670	-	k69_136573.1		-
k69_137081	33	206	-	k69_137081.1
k69_137103	2	413	+	k69_137103.1	AT4G23160.3	spliceosomal complex assembly
k69_137164	3	278	+	k69_137164.1		transposition, RNA-mediated
k69_137199	690	4570	-	k69_137199.1
k69_137199	4651	6204	-	k69_137199.2
k69_137199	6542	7978	+	k69_137199.3	AT5G03940.1
k69_137199	8017	8505	+	k69_137199.4	AT4G34620.1
k69_137199	8580	9032	-	k69_137199.5
k69_137199	9204	9787	+	k69_137199.6
k69_137199	10107	10814	+	k69_137199.7
k69_137199	10858	11250	+	k69_137199.8	AT5G11750.2
k69_137199	11588	15363	+	k69_137199.9	AT5G24260.1
k69_137199	15388	16413	+	k69_137199.10	AT1G14810.1
k69_137199	16541	16747	-	k69_137199.11
k69_137199	16765	17046	-	k69_137199.12
k69_137199	17657	18361	-	k69_137199.13	AT1G67710.1
k69_137199	18452	19342	-	k69_137199.14
k69_137199	19425	19838	+	k69_137199.15	AT1G62850.2
k69_137199	20433	21488	+	k69_137199.16
k69_137199	21525	22790	-	k69_137199.17
k69_137199	23438	24685	+	k69_137199.18	AT1G54220.1
k69_137199	24769	25188	+	k69_137199.19
k69_137199	25318	26721	+	k69_137199.20	AT1G48030.2
k69_137199	26864	28231	+	k69_137199.21	AT2G34960.1
k69_137199	28255	29175	+	k69_137199.22	AT5G27410.4
k69_137199	29190	29900	+	k69_137199.23	AT5G27410.2
k69_137199	29923	30300	+	k69_137199.24
k69_137199	30385	30882	+	k69_137199.25
k69_137199	30950	32584	+	k69_137199.26	AT4G02120.1
k69_137274	107	1769	-	k69_137274.1
k69_137406	601	3232	+	k69_137406.1
k69_137429	150	814	-	k69_137429.1
k69_137464	736	1047	-	k69_137464.1
k69_137497	411	1213	+	k69_137497.1
k69_137497	1240	2799	-	k69_137497.2
k69_137497	2831	5796	-	k69_137497.3
k69_137497	6104	6421	+	k69_137497.4
k69_137497	7170	8928	-	k69_137497.5
k69_137535	70	891	-	k69_137535.1	AT5G42905.1	Ribosomal protein S17
k69_137695	5	187	-	k69_137695.1
k69_137751	22	2878	+	k69_137751.1
k69_137915	97	404	+	k69_137915.1		-
k69_137937	64	264	+	k69_137937.1
k69_137965	5	331	-	k69_137965.1
k69_138046	12	402	-	k69_138046.1		DNA RNA polymerases superfamily protein
k69_138149	308	543	-	k69_138149.1
k69_138187	27	318	+	k69_138187.1
k69_138303	62	268	+	k69_138303.1
k69_138319	413	780	-	k69_138319.1	ATMG00860.1	Uncharacterized protein K02A2.6-like
k69_138381	355	612	-	k69_138381.1
k69_138607	38	606	-	k69_138607.1
k69_138626	63	329	-	k69_138626.1	AT4G23160.3	Reverse transcriptase (RNA-dependent DNA polymerase)
k69_138673	295	467	-	k69_138673.1
k69_138822	156	373	+	k69_138822.1
k69_138845	87	421	+	k69_138845.1
k69_138969	136	426	+	k69_138969.1	AT4G14960.2	Tubulin is the major constituent of microtubules. It binds two moles of GTP, one at an exchangeable site on the beta chain and one at a non-exchangeable site on the alpha chain
k69_139034	22	421	-	k69_139034.1
k69_139191	98	251	-	k69_139191.1
k69_139329	459	1013	-	k69_139329.1
k69_139857	2398	2661	+	k69_139857.1	AT1G19390.1	wall-associated receptor kinase-like
k69_139865	101	354	+	k69_139865.1		DNA-directed DNA polymerase activity
k69_139992	70	422	-	k69_139992.1
k69_140014	201	414	-	k69_140014.1
k69_14014	16	484	-	k69_14014.1
k69_140179	54	1233	-	k69_140179.1	AT4G23160.3
k69_140245	218	904	+	k69_140245.1
k69_140245	977	1390	-	k69_140245.2	AT1G15380.2
k69_140245	1471	1800	-	k69_140245.3
k69_140245	2255	4330	+	k69_140245.4
k69_140245	5129	6286	-	k69_140245.5
k69_140245	7350	8954	+	k69_140245.6	AT3G04240.1
k69_140245	9143	9484	+	k69_140245.7
k69_140245	9672	11030	+	k69_140245.8
k69_140245	11842	17542	+	k69_140245.9	AT5G45720.2
k69_140431	281	778	+	k69_140431.1		cysteine
k69_140437	6	263	+	k69_140437.1
k69_140490	14	199	-	k69_140490.1
k69_140494	244	977	-	k69_140494.1
k69_140505	9	4188	+	k69_140505.1
k69_140505	4887	6250	-	k69_140505.2
k69_140505	6940	7347	+	k69_140505.3
k69_140505	7374	7913	-	k69_140505.4
k69_140505	7933	9664	+	k69_140505.5
k69_140505	9746	11299	-	k69_140505.6
k69_140505	11531	12934	-	k69_140505.7
k69_140505	12970	14730	-	k69_140505.8	AT2G47000.4
k69_140505	14777	15613	-	k69_140505.9
k69_140505	18922	22562	-	k69_140505.10
k69_140505	22874	24211	-	k69_140505.11	AT4G24830.1
k69_140677	301	943	+	k69_140677.1	ATCG00120.1
k69_140818	114	1499	-	k69_140818.1	AT4G13940.1
k69_140819	133	377	+	k69_140819.1	ATCG00650.1
k69_140854	98	419	+	k69_140854.1		Uncharacterized protein K02A2.6-like
k69_140858	22	308	+	k69_140858.1
k69_140976	6	1739	+	k69_140976.1	ATCG00170.1
k69_141099	42	191	+	k69_141099.1		DNA RNA polymerases superfamily protein
k69_141188	183	444	-	k69_141188.1	AT1G15810.1
k69_141192	218	934	-	k69_141192.1	AT4G01310.1
k69_141319	270	5878	+	k69_141319.1	AT5G14610.6
k69_141319	5894	6664	-	k69_141319.2	AT1G45110.1
k69_141319	6691	7946	-	k69_141319.3
k69_141404	126	618	-	k69_141404.1
k69_14159	18	2127	-	k69_14159.1
k69_14159	2149	3156	-	k69_14159.2	AT1G69740.1
k69_141609	10	1677	-	k69_141609.1
k69_142088	15	265	-	k69_142088.1	ATMG00300.1	Disease resistance protein
k69_142430	22	421	+	k69_142430.1
k69_142584	266	453	-	k69_142584.1
k69_142679	182	652	-	k69_142679.1	AT1G40390.1	ribonuclease H protein
k69_142695	754	2697	-	k69_142695.1	AT2G26140.1
k69_142695	2788	4660	-	k69_142695.2	AT3G24560.2
k69_142695	4730	7527	-	k69_142695.3	AT4G15530.7
k69_14271	621	1293	+	k69_14271.1	AT5G22920.2	RING finger and CHY zinc finger domain-containing protein
k69_142722	379	2052	-	k69_142722.1
k69_142722	2486	3597	+	k69_142722.2
k69_142762	156	482	-	k69_142762.1
k69_142796	9	426	+	k69_142796.1		DNA RNA polymerases superfamily protein
k69_142921	924	3296	+	k69_142921.1	AT5G23220.1
k69_142921	3677	5081	+	k69_142921.2
k69_142921	6155	9142	-	k69_142921.3
k69_142921	9683	10156	+	k69_142921.4
k69_143035	109	441	+	k69_143035.1
k69_143075	19	270	+	k69_143075.1
k69_143077	126	329	-	k69_143077.1
k69_143105	164	739	-	k69_143105.1
k69_143225	4	678	-	k69_143225.1
k69_143275	3	245	+	k69_143275.1
k69_14339	1280	1600	-	k69_14339.1
k69_143455	70	351	-	k69_143455.1	AT5G43430.3
k69_143517	109	316	+	k69_143517.1
k69_143539	135	435	+	k69_143539.1		DNA RNA polymerases superfamily protein
k69_143547	79	423	-	k69_143547.1
k69_143570	153	386	+	k69_143570.1
k69_143624	116	327	-	k69_143624.1		DNA RNA polymerases superfamily protein
k69_143703	1680	1856	-	k69_143703.1	AT4G20520.1	ribonuclease H protein
k69_144014	2310	2684	+	k69_144014.1
k69_144019	712	972	+	k69_144019.1	ATMG01360.1	Cytochrome c oxidase is the component of the respiratory chain that catalyzes the reduction of oxygen to water. Subunits 1- 3 form the functional core of the enzyme complex. CO I is the catalytic subunit of the enzyme. Electrons originating in cytochrome c are transferred via the copper A center of subunit 2 and heme A of subunit 1 to the bimetallic center formed by heme A3 and copper B
k69_144076	488	648	-	k69_144076.1
k69_144094	1074	1268	+	k69_144094.1
k69_14410	5	488	+	k69_14410.1	AT4G32700.2
k69_144210	124	693	+	k69_144210.1
k69_144210	778	1413	+	k69_144210.2
k69_144220	60	684	-	k69_144220.1	ATMG00860.1	DNA RNA polymerases superfamily protein
k69_144265	317	2704	-	k69_144265.1
k69_14431	35	2321	-	k69_14431.1
k69_144613	68	324	-	k69_144613.1		Gag protease polyprotein
k69_144645	1147	1644	+	k69_144645.1		zinc finger
k69_14465	727	1098	+	k69_14465.1	ATCG00190.1	DNA-dependent RNA polymerase catalyzes the transcription of DNA into RNA using the four ribonucleoside triphosphates as substrates
k69_14467	118	597	-	k69_14467.1	AT3G63490.1
k69_144707	1	245	-	k69_144707.1	AT3G12580.1	Belongs to the heat shock protein 70 family
k69_144710	126	305	-	k69_144710.1
k69_144714	24	327	-	k69_144714.1	AT3G13490.1
k69_144726	125	853	-	k69_144726.1	AT4G23160.3	spliceosomal complex assembly
k69_144737	10	309	-	k69_144737.1
k69_144737	480	1193	-	k69_144737.2	AT4G02610.1
k69_144737	1307	2572	-	k69_144737.3	AT5G54810.1
k69_144737	2583	3230	-	k69_144737.4	AT1G07780.5
k69_144737	3291	5103	+	k69_144737.5
k69_144786	36	511	+	k69_144786.1
k69_144789	119	430	-	k69_144789.1
k69_144843	10	1379	+	k69_144843.1	AT1G62750.1
k69_144977	71	304	-	k69_144977.1		spliceosomal complex assembly
k69_145242	590	941	-	k69_145242.1	AT2G07675.1	Rps12 protein
k69_145605	3	275	+	k69_145605.1
k69_145659	90	854	-	k69_145659.1		DNA RNA polymerases superfamily protein
k69_145689	647	1940	-	k69_145689.1
k69_14571	11	225	+	k69_14571.1
k69_145824	231	648	+	k69_145824.1		DNA RNA polymerases superfamily protein
k69_145847	230	475	-	k69_145847.1
k69_145900	111	1910	+	k69_145900.1
k69_145900	2337	7570	-	k69_145900.2
k69_145900	7741	8625	-	k69_145900.3	AT1G50590.1
k69_145900	8703	9797	+	k69_145900.4	AT1G56050.1
k69_145900	9844	10095	-	k69_145900.5
k69_145900	10238	10474	+	k69_145900.6
k69_145913	26	256	-	k69_145913.1	AT1G64253.2
k69_146197	216	667	+	k69_146197.1	ATMG00860.1	DNA RNA polymerases superfamily protein
k69_146323	564	768	+	k69_146323.1		spliceosomal complex assembly
k69_146411	103	273	+	k69_146411.1		DNA RNA polymerases superfamily protein
k69_146472	166	494	-	k69_146472.1
k69_146513	106	270	-	k69_146513.1
k69_146544	12	404	-	k69_146544.1
k69_146670	19	631	+	k69_146670.1
k69_146910	55	253	+	k69_146910.1	ATCG00190.1
k69_146975	11	302	-	k69_146975.1	ATCG00190.1
k69_147019	205	369	-	k69_147019.1
k69_147077	29	285	+	k69_147077.1		DNA RNA polymerases superfamily protein
k69_147190	445	811	+	k69_147190.1	AT5G57590.1
k69_147568	6	1105	+	k69_147568.1		DNA RNA polymerases superfamily protein
k69_147661	478	942	-	k69_147661.1	AT3G24090.1
k69_147677	748	1110	+	k69_147677.1
k69_147677	1246	2154	-	k69_147677.2
k69_147677	2585	3322	-	k69_147677.3	AT4G15470.1
k69_147677	3488	5062	+	k69_147677.4	AT2G38060.1
k69_147677	5135	7072	+	k69_147677.5
k69_147677	7168	11625	+	k69_147677.6
k69_147677	12058	13229	+	k69_147677.7	AT1G01940.1
k69_147677	13663	14262	+	k69_147677.8
k69_147677	14269	15078	-	k69_147677.9
k69_147677	15358	16356	+	k69_147677.10
k69_147783	30	1127	+	k69_147783.1	AT4G32460.2	Protein of unknown function (DUF642)
k69_147889	205	474	-	k69_147889.1
k69_148033	129	446	+	k69_148033.1		DNA RNA polymerases superfamily protein
k69_14839	310	607	-	k69_14839.1		DNA RNA polymerases superfamily protein
k69_148611	75	629	-	k69_148611.1	AT3G23700.1
k69_148629	2291	3042	+	k69_148629.1	AT5G51790.1	Transcription factor
k69_148812	145	771	-	k69_148812.1
k69_148868	24	316	-	k69_148868.1
k69_148873	26	326	+	k69_148873.1
k69_148879	479	1384	-	k69_148879.1	AT4G10260.1
k69_148879	1405	2496	-	k69_148879.2
k69_148879	2525	3421	-	k69_148879.3	AT5G53920.1
k69_148879	3440	3640	-	k69_148879.4	AT5G35360.1
k69_148881	741	1019	+	k69_148881.1
k69_148881	1271	2131	-	k69_148881.2
k69_14892	81	408	-	k69_14892.1	AT4G23160.3	Reverse transcriptase (RNA-dependent DNA polymerase)
k69_149054	1142	2607	+	k69_149054.1
k69_149054	2932	5421	+	k69_149054.2
k69_149054	6387	7121	+	k69_149054.3
k69_149188	73	440	-	k69_149188.1
k69_149291	44	239	-	k69_149291.1
k69_149511	316	1949	-	k69_149511.1	AT5G25880.1
k69_149511	2371	2652	-	k69_149511.2
k69_149522	18	288	+	k69_149522.1	AT2G07698.1
k69_149705	153	2065	+	k69_149705.1	AT4G23160.3	cysteine-rich RLK (RECEPTOR-like protein kinase) 8
k69_149730	476	859	+	k69_149730.1
k69_149914	1	224	+	k69_149914.1
k69_149928	133	790	-	k69_149928.1	AT3G17240.1
k69_150062	54	263	-	k69_150062.1	ATMG00860.1
k69_150064	147	412	-	k69_150064.1	AT4G13940.2	adenosylhomocysteinase
k69_150108	40	622	+	k69_150108.1	AT1G62750.1
k69_150225	39	921	+	k69_150225.1	AT5G43430.3
k69_150417	373	786	-	k69_150417.1
k69_150417	841	1575	-	k69_150417.2
k69_150417	1597	2940	+	k69_150417.3
k69_150417	2949	3713	-	k69_150417.4	AT4G16800.1
k69_150417	3762	5294	-	k69_150417.5	AT4G19010.1
k69_150417	5429	7596	+	k69_150417.6
k69_150417	7606	10197	-	k69_150417.7	AT1G63770.6
k69_150417	10208	11535	-	k69_150417.8
k69_150417	11745	12803	-	k69_150417.9
k69_150417	13489	16644	-	k69_150417.10	AT2G26080.1
k69_150417	16999	17613	+	k69_150417.11
k69_150417	17985	18758	+	k69_150417.12
k69_150417	18866	19609	+	k69_150417.13
k69_150417	19693	21778	-	k69_150417.14
k69_150417	22165	23436	+	k69_150417.15
k69_150417	23456	24268	-	k69_150417.16
k69_150417	24296	25273	+	k69_150417.17
k69_150417	25323	26006	+	k69_150417.18	AT3G62670.1
k69_150417	26203	26592	-	k69_150417.19
k69_150417	26750	26989	+	k69_150417.20
k69_150417	27083	27652	+	k69_150417.21	AT1G74260.1
k69_150417	27663	28865	-	k69_150417.22	AT2G36880.2
k69_150417	28918	30393	-	k69_150417.23
k69_150417	30417	31588	+	k69_150417.24
k69_150417	31683	32885	+	k69_150417.25	AT2G22250.1
k69_150417	32963	34155	+	k69_150417.26	AT5G07460.1
k69_150551	1631	5909	-	k69_150551.1
k69_150551	6068	7480	-	k69_150551.2
k69_150551	7596	10151	+	k69_150551.3
k69_150624	124	309	-	k69_150624.1
k69_150653	236	2612	-	k69_150653.1	AT4G23900.1
k69_150653	3032	3706	-	k69_150653.2
k69_150653	4056	4895	-	k69_150653.3	AT1G76050.2
k69_150653	5249	9039	+	k69_150653.4
k69_150653	9073	10170	-	k69_150653.5	AT4G30490.1
k69_150703	39	875	+	k69_150703.1	AT4G01800.1
k69_150782	269	604	+	k69_150782.1
k69_150846	64	286	-	k69_150846.1
k69_150888	101	389	-	k69_150888.1	ATMG00860.1	DNA RNA polymerases superfamily protein
k69_150925	222	474	+	k69_150925.1
k69_150966	27	344	+	k69_150966.1	AT2G16850.1	Belongs to the MIP aquaporin (TC 1.A.8) family
k69_150980	633	2669	+	k69_150980.1
k69_150980	3414	3929	+	k69_150980.2	AT1G24360.1
k69_151049	295	567	-	k69_151049.1	AT4G11530.1	Cysteine-rich receptor-like protein kinase
k69_151112	26	229	+	k69_151112.1
k69_151174	97	297	+	k69_151174.1
k69_151182	12	551	-	k69_151182.1		DNA RNA polymerases superfamily protein
k69_151379	110	382	-	k69_151379.1
k69_151478	58	327	-	k69_151478.1
k69_151515	66	372	-	k69_151515.1	AT1G63440.1
k69_151537	333	584	+	k69_151537.1		DNA RNA polymerases superfamily protein
k69_15176	307	952	-	k69_15176.1	AT5G25610.1	BURP domain-containing protein
k69_151856	143	352	+	k69_151856.1	AT4G34110.1	Binds the poly(A) tail of mRNA
k69_152017	473	964	-	k69_152017.1
k69_152026	71	225	+	k69_152026.1
k69_152101	935	1339	-	k69_152101.1
k69_152336	40	258	-	k69_152336.1	AT2G33210.1
k69_152438	40	528	+	k69_152438.1	AT3G16640.1	Belongs to the TCTP family
k69_152529	93	410	-	k69_152529.1
k69_152547	420	884	-	k69_152547.1	AT5G15530.1
k69_152547	932	1387	-	k69_152547.2
k69_152547	1564	2097	-	k69_152547.3
k69_152547	2118	2711	-	k69_152547.4
k69_152547	2728	3351	-	k69_152547.5
k69_152547	3444	4331	-	k69_152547.6	AT3G06350.1
k69_152547	4360	5211	-	k69_152547.7
k69_152547	5241	7304	-	k69_152547.8	AT5G02250.1
k69_152547	10831	12797	-	k69_152547.9	AT1G24360.1
k69_152641	19	375	+	k69_152641.1
k69_152810	121	393	-	k69_152810.1
k69_152810	528	2924	-	k69_152810.2	AT5G47040.1
k69_152810	3117	3626	-	k69_152810.3
k69_152810	3736	4845	+	k69_152810.4	AT5G65780.1
k69_152838	521	905	+	k69_152838.1		Uncharacterized protein K02A2.6-like
k69_15284	74	373	-	k69_15284.1	AT5G15450.1
k69_152858	77	404	+	k69_152858.1	AT3G09640.2	Belongs to the peroxidase family
k69_152975	39	515	-	k69_152975.1
k69_152975	875	1114	-	k69_152975.2
k69_152975	1510	1713	+	k69_152975.3
k69_152975	1841	2821	-	k69_152975.4
k69_152975	3591	5228	-	k69_152975.5
k69_152975	5326	6426	+	k69_152975.6
k69_152975	6971	8038	-	k69_152975.7
k69_152975	8242	8637	-	k69_152975.8
k69_152975	8747	11479	-	k69_152975.9
k69_152975	11785	12225	+	k69_152975.10
k69_152975	12259	12729	+	k69_152975.11	AT5G15530.1
k69_152975	12743	14092	+	k69_152975.12	AT5G35360.1
k69_152975	14820	16625	+	k69_152975.13
k69_152991	851	1081	+	k69_152991.1
k69_153027	16	1359	-	k69_153027.1
k69_153027	1845	3032	+	k69_153027.2	AT4G38220.2
k69_153027	3839	4288	+	k69_153027.3
k69_153027	4601	4840	-	k69_153027.4
k69_153027	4878	5192	-	k69_153027.5
k69_153027	5358	6295	+	k69_153027.6
k69_153027	6310	6594	+	k69_153027.7
k69_153027	6809	7987	-	k69_153027.8
k69_153027	8056	9438	-	k69_153027.9
k69_153027	9498	12352	-	k69_153027.10	AT2G41700.1
k69_153027	12684	13910	+	k69_153027.11	AT1G80480.1
k69_153090	2300	4006	+	k69_153090.1	ATMG00810.1	Cysteine-rich RLK (RECEPTOR-like protein kinase) 8
k69_153139	31	1948	-	k69_153139.1
k69_153139	2794	3015	-	k69_153139.2
k69_153139	3083	4636	-	k69_153139.3	AT3G16170.1
k69_153139	4650	5636	-	k69_153139.4
k69_153139	5719	6993	-	k69_153139.5	AT4G04320.2
k69_153139	7016	7744	-	k69_153139.6
k69_153139	7854	8291	+	k69_153139.7
k69_153139	8333	10785	-	k69_153139.8	AT1G23800.1
k69_153139	10866	11486	-	k69_153139.9
k69_153139	11501	11920	-	k69_153139.10
k69_153139	12926	13867	-	k69_153139.11	AT1G24360.1
k69_153139	13890	15122	+	k69_153139.12
k69_153139	15127	16041	-	k69_153139.13	AT4G33670.1
k69_153139	16075	18204	-	k69_153139.14
k69_153139	18392	19522	+	k69_153139.15
k69_153139	19694	21106	-	k69_153139.16
k69_153139	21134	21964	+	k69_153139.17
k69_153139	21978	22721	+	k69_153139.18	AT1G67940.1
k69_153139	22828	24488	-	k69_153139.19
k69_153139	24520	26310	+	k69_153139.20	AT3G48560.1
k69_153139	26347	27096	-	k69_153139.21
k69_153139	27210	27989	+	k69_153139.22
k69_153171	117	287	+	k69_153171.1	ATCG01130.1	Involved in protein precursor import into chloroplasts. May be part of an intermediate translocation complex acting as a protein-conducting channel at the inner envelope
k69_153175	7	378	-	k69_153175.1
k69_153190	75	428	-	k69_153190.1	AT1G56050.1
k69_153268	183	533	+	k69_153268.1
k69_153275	65	1171	+	k69_153275.1
k69_153275	1392	1709	-	k69_153275.2
k69_153275	1741	2469	-	k69_153275.3	AT3G05190.2
k69_153296	79	478	-	k69_153296.1
k69_153366	2289	2471	+	k69_153366.1
k69_153594	206	1379	+	k69_153594.1		transposition, RNA-mediated
k69_153618	157	753	-	k69_153618.1	ATCG00190.1
k69_153930	42	1316	+	k69_153930.1	AT5G53350.1
k69_153930	1654	2223	+	k69_153930.2	AT5G47040.1
k69_154167	129	437	-	k69_154167.1
k69_154167	568	1788	-	k69_154167.2
k69_154167	1796	2251	-	k69_154167.3
k69_154167	2268	3038	-	k69_154167.4	AT1G65410.1
k69_154167	3088	4047	-	k69_154167.5
k69_154167	4176	5327	-	k69_154167.6
k69_154167	5391	6317	+	k69_154167.7	AT3G59480.1
k69_154167	6458	7333	+	k69_154167.8
k69_154167	7383	8576	+	k69_154167.9
k69_154167	8610	9161	-	k69_154167.10
k69_154167	9195	13289	-	k69_154167.11	AT1G65410.1
k69_154167	13399	14469	-	k69_154167.12
k69_154167	14500	15288	-	k69_154167.13	AT5G49030.2
k69_154292	571	1043	+	k69_154292.1
k69_154292	2898	3195	+	k69_154292.2
k69_154319	451	2298	-	k69_154319.1	AT4G02260.2
k69_154380	311	623	+	k69_154380.1
k69_154471	114	526	-	k69_154471.1
k69_154569	282	731	-	k69_154569.1	ATMG00160.1	Cytochrome c oxidase is the component of the respiratory chain that catalyzes the reduction of oxygen to water. Subunits 1- 3 form the functional core of the enzyme complex. Subunit 2 transfers the electrons from cytochrome c via its binuclear copper A center to the bimetallic center of the catalytic subunit 1
k69_154704	130	357	+	k69_154704.1	AT3G63490.2
k69_154984	167	351	+	k69_154984.1	AT5G08530.1
k69_155079	6	574	+	k69_155079.1		DNA RNA polymerases superfamily protein
k69_155090	158	652	+	k69_155090.1	AT5G64670.1
k69_155167	367	885	+	k69_155167.1
k69_155175	32	586	-	k69_155175.1		DNA RNA polymerases superfamily protein
k69_155187	48	231	+	k69_155187.1		DNA RNA polymerases superfamily protein
k69_155317	106	808	-	k69_155317.1	AT4G23160.3	protein kinase activity
k69_155480	31	314	+	k69_155480.1	ATCG00120.1
k69_155662	45	203	-	k69_155662.1
k69_155692	68	880	-	k69_155692.1
k69_155692	2024	5111	-	k69_155692.2
k69_155692	5137	5886	-	k69_155692.3	AT4G28630.1
k69_155692	6009	6806	-	k69_155692.4	AT2G41700.2
k69_155692	6823	8106	-	k69_155692.5
k69_15577	616	1784	+	k69_15577.1	ATMG00160.1
k69_155959	5	370	+	k69_155959.1		Conserved gene of
k69_156083	39	280	-	k69_156083.1
k69_156087	65	296	+	k69_156087.1		8-hydroxy-dADP phosphatase activity
k69_15611	53	392	-	k69_15611.1		Gag protease polyprotein
k69_156216	134	307	+	k69_156216.1		Uncharacterized protein K02A2.6-like
k69_156376	248	442	-	k69_156376.1
k69_156397	60	725	-	k69_156397.1	AT3G23990.1
k69_156417	129	760	+	k69_156417.1	ATCG00480.1	ATP synthase subunit beta
k69_156439	470	6267	+	k69_156439.1
k69_156849	301	548	-	k69_156849.1	AT1G13440.2
k69_157153	310	523	-	k69_157153.1		-
k69_157157	71	311	-	k69_157157.1		Uncharacterized protein K02A2.6-like
k69_157209	34	1746	+	k69_157209.1	AT4G23160.3
k69_157232	27	272	-	k69_157232.1
k69_157409	571	3860	+	k69_157409.1	AT3G14460.1	-
k69_157683	63	620	-	k69_157683.1	AT4G23160.3
k69_157763	53	314	-	k69_157763.1
k69_157873	66	311	+	k69_157873.1
k69_158012	22	531	-	k69_158012.1	AT3G22460.2
k69_158073	90	265	+	k69_158073.1
k69_158139	202	2382	+	k69_158139.1
k69_158139	2525	3346	+	k69_158139.2
k69_158139	3356	5617	-	k69_158139.3	AT5G51740.1
k69_158139	5670	6944	-	k69_158139.4
k69_158139	7026	8570	-	k69_158139.5
k69_158139	8689	9468	+	k69_158139.6	AT3G27380.2
k69_158139	9681	11045	-	k69_158139.7
k69_158139	11088	12473	+	k69_158139.8	AT1G44820.1
k69_158139	12595	12990	-	k69_158139.9
k69_158139	13045	13449	-	k69_158139.10
k69_158139	13634	14692	-	k69_158139.11	AT3G27060.1
k69_158139	14731	15141	-	k69_158139.12
k69_158139	15555	16343	-	k69_158139.13	AT2G21790.1
k69_158139	16674	17341	+	k69_158139.14
k69_158154	1029	1883	+	k69_158154.1
k69_158181	232	489	-	k69_158181.1	AT5G15250.2
k69_158290	3	1053	+	k69_158290.1	ATCG00790.1
k69_1584	14	280	-	k69_1584.1
k69_1584	516	1406	+	k69_1584.2
k69_1584	1442	1921	-	k69_1584.3
k69_158465	53	268	+	k69_158465.1
k69_158487	1987	2571	+	k69_158487.1	AT3G25620.1
k69_158487	2586	4542	+	k69_158487.2	AT1G44180.3
k69_158487	4619	5623	+	k69_158487.3
k69_158487	5657	6454	+	k69_158487.4	AT1G65410.1
k69_158487	6530	7339	+	k69_158487.5
k69_158487	7367	8323	+	k69_158487.6
k69_158487	8355	9221	-	k69_158487.7
k69_158487	10901	11449	-	k69_158487.8
k69_158487	11475	13462	-	k69_158487.9
k69_158540	148	440	-	k69_158540.1		Integrase core domain
k69_158549	753	1028	-	k69_158549.1		-
k69_1586	186	3311	-	k69_1586.1
k69_158700	44	301	-	k69_158700.1	AT3G17390.1
k69_158826	427	2925	+	k69_158826.1	ATMG00860.1	DNA RNA polymerases superfamily protein
k69_158891	53	931	-	k69_158891.1
k69_159041	599	2747	-	k69_159041.1	AT1G76680.1
k69_159041	2803	4983	-	k69_159041.2	AT1G23740.1
k69_159041	5056	5703	+	k69_159041.3
k69_159041	5720	6928	+	k69_159041.4
k69_159041	6955	7641	+	k69_159041.5
k69_159041	7676	8821	-	k69_159041.6
k69_159041	8867	12072	-	k69_159041.7
k69_159045	63	244	-	k69_159045.1
k69_159049	826	1013	+	k69_159049.1
k69_159159	1	297	+	k69_159159.1
k69_159224	180	618	-	k69_159224.1	AT2G18450.1
k69_159518	83	305	+	k69_159518.1		DNA RNA polymerases superfamily protein
k69_159588	426	747	+	k69_159588.1		Encoded by
k69_159712	77	7468	-	k69_159712.1	AT5G14800.1
k69_159712	7798	9324	-	k69_159712.2
k69_159727	436	802	-	k69_159727.1
k69_160024	116	2525	-	k69_160024.1
k69_160024	4863	6392	-	k69_160024.2
k69_160024	6421	6873	+	k69_160024.3	AT1G65410.1
k69_160024	6899	8235	+	k69_160024.4	AT5G17570.1
k69_160024	8246	9043	+	k69_160024.5
k69_160024	9054	10895	+	k69_160024.6
k69_160024	11565	13079	+	k69_160024.7
k69_160024	13119	13754	-	k69_160024.8
k69_16028	336	647	+	k69_16028.1
k69_160281	128	345	+	k69_160281.1
k69_160301	48	1076	-	k69_160301.1	AT4G00980.1	gag-polypeptide of LTR copia-type
k69_160301	1231	1533	+	k69_160301.2		Glutamate-gated receptor that probably acts as non- selective cation channel
k69_160309	18	366	-	k69_160309.1
k69_160363	3	218	+	k69_160363.1
k69_16050	637	1293	+	k69_16050.1
k69_16050	1387	2952	-	k69_16050.2
k69_16050	3039	3764	-	k69_16050.3
k69_16050	3830	5384	-	k69_16050.4	AT5G04230.1
k69_160722	210	1826	+	k69_160722.1
k69_160867	730	906	-	k69_160867.1
k69_16091	121	280	-	k69_16091.1
k69_160966	57	282	-	k69_160966.1
k69_161322	1703	2161	+	k69_161322.1	ATCG00350.1	PsaA and PsaB bind P700, the primary electron donor of photosystem I (PSI), as well as the electron acceptors A0, A1 and FX. PSI is a plastocyanin-ferredoxin oxidoreductase, converting photonic excitation into a charge separation, which transfers an electron from the donor P700 chlorophyll pair to the spectroscopically characterized acceptors A0, A1, FX, FA and FB in turn. Oxidized P700 is reduce…
k69_161362	56	297	-	k69_161362.1	AT1G62750.1
k69_161676	302	979	-	k69_161676.1
k69_161703	30	329	-	k69_161703.1	AT1G67550.1
k69_161714	326	722	-	k69_161714.1
k69_161761	18	1210	-	k69_161761.1
k69_162107	322	1327	-	k69_162107.1	AT4G20360.1
k69_162120	281	565	+	k69_162120.1
k69_162269	53	232	-	k69_162269.1		DNA RNA polymerases superfamily protein
k69_162289	54	327	+	k69_162289.1		Mitovirus RNA-dependent RNA polymerase
k69_162393	85	318	+	k69_162393.1		DNA RNA polymerases superfamily protein
k69_162487	367	624	-	k69_162487.1	AT5G42740.1
k69_162645	125	528	+	k69_162645.1	AT1G07670.2
k69_162705	136	369	-	k69_162705.1
k69_162833	71	262	+	k69_162833.1
k69_163142	204	639	-	k69_163142.1	AT1G03090.2
k69_16340	3	190	+	k69_16340.1
k69_163443	15	563	+	k69_163443.1	AT4G02930.1
k69_163543	845	3770	+	k69_163543.1
k69_163600	85	309	-	k69_163600.1
k69_163693	1613	2416	-	k69_163693.1
k69_16376	35	252	+	k69_16376.1
k69_163971	14	292	-	k69_163971.1		Mitochondrial protein
k69_164002	82	303	-	k69_164002.1		source UniProtKB
k69_16417	43	342	-	k69_16417.1		DNA RNA polymerases superfamily protein
k69_164172	206	412	-	k69_164172.1	AT1G07350.1
k69_164195	56	538	-	k69_164195.1	AT5G63680.3
k69_164250	241	454	+	k69_164250.1
k69_164357	500	876	-	k69_164357.1	ATCG00380.1	One of the primary rRNA binding proteins, it binds directly to 16S rRNA where it nucleates assembly of the body of the 30S subunit
k69_164652	28	590	-	k69_164652.1		transposition, RNA-mediated
k69_164669	78	1010	+	k69_164669.1
k69_164669	1707	2642	+	k69_164669.2
k69_164735	8	1550	+	k69_164735.1
k69_164763	261	418	+	k69_164763.1	AT4G23160.3	Mitochondrial protein
k69_164813	44	314	-	k69_164813.1
k69_164897	23	486	-	k69_164897.1
k69_164900	244	1140	+	k69_164900.1	AT1G03680.1
k69_164900	1161	1772	+	k69_164900.2	AT1G75460.1
k69_164900	1959	3167	-	k69_164900.3	AT3G24200.1
k69_164900	3249	5567	-	k69_164900.4	AT5G61140.1
k69_164900	5701	7086	-	k69_164900.5	AT5G17530.5
k69_164900	7096	7311	-	k69_164900.6	AT2G35795.1
k69_164900	7353	8153	-	k69_164900.7
k69_164900	8474	9082	+	k69_164900.8	AT5G48840.1
k69_164900	9455	10246	-	k69_164900.9
k69_164900	10963	11955	+	k69_164900.10	AT5G12130.2
k69_164900	11994	12485	+	k69_164900.11
k69_164900	12592	13398	+	k69_164900.12	AT3G12800.1
k69_164900	13899	14588	-	k69_164900.13	AT3G14990.3
k69_164900	14602	17877	-	k69_164900.14	AT3G54670.1
k69_164900	18018	19427	+	k69_164900.15
k69_164900	19433	20901	-	k69_164900.16
k69_164900	21363	21845	+	k69_164900.17
k69_164919	16	417	+	k69_164919.1	AT4G23160.3	-
k69_1651	158	382	+	k69_1651.1		transposition, RNA-mediated
k69_16545	49	4393	-	k69_16545.1
k69_165503	58	297	+	k69_165503.1
k69_165517	206	391	+	k69_165517.1
k69_165569	15	230	+	k69_165569.1
k69_165688	98	273	+	k69_165688.1
k69_16571	70	307	-	k69_16571.1
k69_165831	22	411	-	k69_165831.1
k69_166084	112	726	+	k69_166084.1
k69_166172	3	187	+	k69_166172.1
k69_166330	11	811	+	k69_166330.1	AT1G15170.2	Belongs to the multi antimicrobial extrusion (MATE) (TC 2.A.66.1) family
k69_166436	77	310	-	k69_166436.1
k69_166489	141	581	-	k69_166489.1	AT5G48670.1	Agamous-like MADS-box protein
k69_166607	8	285	-	k69_166607.1
k69_166659	78	264	-	k69_166659.1
k69_166666	16	504	-	k69_166666.1
k69_166772	214	1021	+	k69_166772.1
k69_166943	352	748	+	k69_166943.1
k69_166959	103	278	+	k69_166959.1	ATCG00190.1
k69_166977	35	313	+	k69_166977.1
k69_16703	11	344	-	k69_16703.1
k69_167444	40	325	-	k69_167444.1		Uncharacterized protein K02A2.6-like
k69_167544	168	318	+	k69_167544.1
k69_167713	151	316	-	k69_167713.1
k69_1678	248	443	-	k69_1678.1
k69_167894	214	4471	-	k69_167894.1
k69_167894	4654	5112	-	k69_167894.2
k69_16805	27	1374	-	k69_16805.1	AT2G33800.1
k69_168241	186	344	-	k69_168241.1
k69_16892	232	702	-	k69_16892.1
k69_16892	830	1648	+	k69_16892.2
k69_16892	1679	2163	-	k69_16892.3	AT3G22200.2
k69_16892	2197	3039	+	k69_16892.4
k69_16892	3217	4674	-	k69_16892.5	AT3G16170.1
k69_16892	5069	5521	-	k69_16892.6
k69_16892	5723	6757	+	k69_16892.7
k69_16892	7367	7822	+	k69_16892.8	AT1G68720.1
k69_16892	7875	9206	+	k69_16892.9	AT1G55930.2
k69_16892	9222	10145	-	k69_16892.10	AT4G23660.2
k69_16892	10160	10906	+	k69_16892.11	AT1G50000.1
k69_16892	10921	12154	-	k69_16892.12
k69_16892	12264	13637	+	k69_16892.13	AT4G23100.3
k69_16892	13650	14039	-	k69_16892.14
k69_16892	14083	15264	-	k69_16892.15
k69_16892	15430	16913	-	k69_16892.16	AT5G50210.1
k69_16892	16997	18590	-	k69_16892.17	AT1G25375.1
k69_16892	18684	18893	-	k69_16892.18
k69_16892	18930	20531	-	k69_16892.19
k69_16892	20540	20971	-	k69_16892.20
k69_16892	21084	21584	-	k69_16892.21
k69_16892	21906	24947	+	k69_16892.22
k69_1709	11	562	+	k69_1709.1	AT5G10920.1
k69_17118	89	239	+	k69_17118.1
k69_17288	365	523	-	k69_17288.1
k69_17345	294	995	-	k69_17345.1	AT2G36910.1
k69_17490	800	966	+	k69_17490.1
k69_17510	1729	1972	+	k69_17510.1
k69_17577	628	783	+	k69_17577.1
k69_17654	20	614	+	k69_17654.1		8-hydroxy-dADP phosphatase activity
k69_17854	128	707	-	k69_17854.1
k69_17932	23	1054	-	k69_17932.1
k69_1813	33	683	-	k69_1813.1	AT5G15450.1
k69_1813	789	1244	+	k69_1813.2
k69_1813	1452	1844	+	k69_1813.3
k69_1813	1872	3089	-	k69_1813.4	AT5G20990.1
k69_1813	3136	4592	-	k69_1813.5
k69_18145	10	2488	+	k69_18145.1
k69_18145	2809	6322	+	k69_18145.2	AT3G46970.1
k69_18194	38	375	+	k69_18194.1	ATCG01310.1
k69_18227	313	12060	+	k69_18227.1	AT5G10910.1
k69_18227	13157	14050	-	k69_18227.2
k69_18296	61	302	+	k69_18296.1	AT1G42190.1
k69_18414	42	448	-	k69_18414.1	AT3G25660.1
k69_1846	46	439	-	k69_1846.1
k69_18489	1273	1650	-	k69_18489.1
k69_18578	1	943	-	k69_18578.1	AT3G57260.1	Belongs to the glycosyl hydrolase 17 family
k69_1868	41	279	-	k69_1868.1	AT5G15450.1
k69_18710	141	1190	-	k69_18710.1
k69_18710	1714	2136	-	k69_18710.2
k69_18849	32	851	-	k69_18849.1
k69_18943	30	613	-	k69_18943.1		Encoded by
k69_18943	641	1384	-	k69_18943.2	AT3G05850.1	Encoded by
k69_1905	71	388	+	k69_1905.1	AT5G15250.2
k69_19094	21	443	-	k69_19094.1		Gag protease polyprotein
k69_19183	13	873	+	k69_19183.1	AT5G57655.2
k69_19183	1286	2353	-	k69_19183.2
k69_19183	2402	2614	-	k69_19183.3
k69_19183	2644	3820	+	k69_19183.4
k69_19186	41	1087	+	k69_19186.1
k69_19288	50	2149	-	k69_19288.1
k69_19288	2220	3368	-	k69_19288.2	AT1G65410.1
k69_19288	3617	6256	+	k69_19288.3	AT5G22800.2
k69_19337	63	374	-	k69_19337.1
k69_19467	26	2531	-	k69_19467.1	AT5G10720.1
k69_19519	154	2311	-	k69_19519.1
k69_19559	140	826	-	k69_19559.1	AT4G23160.3	Mitochondrial protein
k69_1989	308	1909	-	k69_1989.1	AT2G43100.1
k69_19930	99	316	-	k69_19930.1
k69_20111	394	594	+	k69_20111.1
k69_20451	56	1421	+	k69_20451.1	AT1G65410.1
k69_20451	1522	1989	-	k69_20451.2
k69_20451	2124	3818	-	k69_20451.3
k69_20451	4020	5246	-	k69_20451.4	AT2G37500.2
k69_20451	5347	8091	-	k69_20451.5	AT4G01800.1
k69_20451	8258	9688	-	k69_20451.6
k69_20480	53	448	-	k69_20480.1
k69_20506	46	443	-	k69_20506.1
k69_20569	87	266	+	k69_20569.1		Putative gypsy type transposon
k69_20602	9	386	-	k69_20602.1	AT5G02810.1
k69_20632	11	679	+	k69_20632.1
k69_20726	1	345	+	k69_20726.1	AT2G41220.1
k69_20921	122	315	+	k69_20921.1		DNA RNA polymerases superfamily protein
k69_21108	50	361	-	k69_21108.1	ATCG00280.1	One of the components of the core complex of photosystem II (PSII). It binds chlorophyll and helps catalyze the primary light-induced photochemical processes of PSII. PSII is a light- driven water plastoquinone oxidoreductase, using light energy to abstract electrons from H(2)O, generating O(2) and a proton gradient subsequently used for ATP formation
k69_21146	769	975	-	k69_21146.1
k69_21182	106	399	+	k69_21182.1
k69_21263	44	519	-	k69_21263.1	AT4G23160.3	protein kinase activity
k69_21267	386	542	+	k69_21267.1
k69_21328	70	358	+	k69_21328.1		Agamous-like MADS-box protein
k69_21583	139	1667	-	k69_21583.1	AT2G41680.1
k69_2206	242	2093	-	k69_2206.1	AT1G34300.1	G-type lectin S-receptor-like serine threonine-protein kinase
k69_2206	2127	2618	-	k69_2206.2	AT5G24080.2	G-type lectin S-receptor-like serine threonine-protein kinase
k69_22223	125	331	-	k69_22223.1		DNA RNA polymerases superfamily protein
k69_22395	41	419	-	k69_22395.1	AT4G08685.1	Pollen-specific protein C13
k69_22519	5	385	+	k69_22519.1	AT3G27380.2
k69_22578	133	378	+	k69_22578.1
k69_23021	54	371	+	k69_23021.1		lysosomal
k69_23055	147	461	-	k69_23055.1
k69_23055	522	2219	+	k69_23055.2
k69_23055	3626	5680	+	k69_23055.3
k69_23055	6976	7827	-	k69_23055.4	AT5G50850.1
k69_23073	1	454	+	k69_23073.1		transposition, RNA-mediated
k69_23095	51	554	-	k69_23095.1	ATMG00513.1	Core subunit of the mitochondrial membrane respiratory chain NADH dehydrogenase (Complex I) that is believed to belong to the minimal assembly required for catalysis. Complex I functions in the transfer of electrons from NADH to the respiratory chain. The immediate electron acceptor for the enzyme is believed to be ubiquinone
k69_23121	200	475	-	k69_23121.1
k69_23192	1222	3198	+	k69_23192.1
k69_23192	3215	3916	+	k69_23192.2
k69_23192	3935	4729	-	k69_23192.3	AT1G24360.1
k69_23192	5030	7953	+	k69_23192.4	AT3G14050.1
k69_23551	69	1364	-	k69_23551.1	AT2G13560.1
k69_23599	322	477	-	k69_23599.1
k69_23698	55	412	-	k69_23698.1		DNA RNA polymerases superfamily protein
k69_2371	28	336	-	k69_2371.1
k69_23729	66	346	+	k69_23729.1		DNA RNA polymerases superfamily protein
k69_2375	56	245	-	k69_2375.1	ATMG00580.1	Core subunit of the mitochondrial membrane respiratory chain NADH dehydrogenase (Complex I) that is believed to belong to the minimal assembly required for catalysis. Complex I functions in the transfer of electrons from NADH to the respiratory chain. The immediate electron acceptor for the enzyme is believed to be ubiquinone (By similarity)
k69_23786	51	202	-	k69_23786.1
k69_23796	28	357	+	k69_23796.1
k69_23827	4	306	-	k69_23827.1
k69_23835	14	308	+	k69_23835.1		DNA RNA polymerases superfamily protein
k69_23922	149	575	-	k69_23922.1		Bulb-type mannose-specific lectin
k69_24105	810	1044	-	k69_24105.1
k69_24284	233	4614	+	k69_24284.1	AT2G13440.1
k69_24284	4637	5422	+	k69_24284.2
k69_24284	5436	6398	-	k69_24284.3	AT2G19940.3
k69_24284	6449	7054	+	k69_24284.4
k69_24284	7080	8009	+	k69_24284.5
k69_24284	8103	8981	+	k69_24284.6
k69_24284	9042	10070	-	k69_24284.7	AT3G48170.1
k69_24388	1350	1552	-	k69_24388.1
k69_24411	356	604	-	k69_24411.1
k69_24512	471	799	+	k69_24512.1
k69_24525	53	898	+	k69_24525.1
k69_24525	976	1683	+	k69_24525.2	AT1G18640.3
k69_24525	1752	6894	+	k69_24525.3
k69_24525	7959	9302	+	k69_24525.4
k69_25128	54	209	+	k69_25128.1
k69_25144	34	280	-	k69_25144.1
k69_25267	83	235	+	k69_25267.1
k69_25473	80	383	-	k69_25473.1		lysosomal
k69_25531	3	412	+	k69_25531.1		DNA RNA polymerases superfamily protein
k69_25568	211	789	-	k69_25568.1	AT1G32380.2
k69_25588	14	307	-	k69_25588.1
k69_25745	276	527	-	k69_25745.1
k69_25950	14	364	+	k69_25950.1	ATMG00860.1	transposition, RNA-mediated
k69_26111	24	206	-	k69_26111.1
k69_26132	130	616	-	k69_26132.1		-
k69_26193	94	463	-	k69_26193.1	ATMG01360.1
k69_26440	1	363	-	k69_26440.1	ATMG01360.1
k69_26466	23	530	-	k69_26466.1
k69_26480	399	559	+	k69_26480.1
k69_26480	678	1343	-	k69_26480.2	AT3G18630.1
k69_26480	1387	2094	-	k69_26480.3	AT5G48220.4
k69_26480	2179	3210	-	k69_26480.4	AT5G17990.1
k69_26480	3221	3802	-	k69_26480.5	AT5G57890.1
k69_26480	3814	5392	-	k69_26480.6	AT5G05730.1
k69_26563	1074	2279	+	k69_26563.1	AT5G10720.1
k69_26563	2409	2621	-	k69_26563.2
k69_26563	2656	3714	+	k69_26563.3
k69_26563	3802	4824	+	k69_26563.4
k69_26563	4901	6082	+	k69_26563.5
k69_26563	6141	6929	+	k69_26563.6	AT2G41700.1
k69_26592	30	432	+	k69_26592.1
k69_26645	41	231	-	k69_26645.1	ATCG00730.1	Cytochrome b6-f complex subunit 4
k69_26737	40	193	-	k69_26737.1
k69_26828	19	1305	-	k69_26828.1
k69_2699	805	1152	+	k69_2699.1
k69_27093	86	660	+	k69_27093.1
k69_27240	50	350	+	k69_27240.1		Uncharacterized protein K02A2.6-like
k69_27326	49	326	+	k69_27326.1	AT4G15090.1	protein FAR1-RELATED SEQUENCE
k69_27361	17	274	+	k69_27361.1		DNA RNA polymerases superfamily protein
k69_27485	372	1766	-	k69_27485.1	AT5G13030.1
k69_27485	1784	2647	+	k69_27485.2	AT4G10030.1
k69_27485	2710	3759	+	k69_27485.3	AT4G19460.1
k69_27485	3855	5012	+	k69_27485.4
k69_27485	5075	5611	+	k69_27485.5
k69_27485	5722	7125	+	k69_27485.6
k69_27485	7173	8474	-	k69_27485.7	AT2G38290.1
k69_27485	8528	9589	-	k69_27485.8
k69_27485	9637	10356	-	k69_27485.9
k69_27485	10443	10757	+	k69_27485.10
k69_27485	10912	12954	+	k69_27485.11
k69_27485	12977	14587	+	k69_27485.12
k69_27485	14605	15690	-	k69_27485.13
k69_27485	15756	17615	-	k69_27485.14	AT1G03090.2
k69_27485	17727	18017	+	k69_27485.15
k69_27485	18371	18775	-	k69_27485.16
k69_27485	18789	19871	-	k69_27485.17	AT4G34030.1
k69_27485	19902	20315	+	k69_27485.18
k69_27485	20390	22006	-	k69_27485.19
k69_27485	22069	22503	-	k69_27485.20
k69_27485	22639	22947	-	k69_27485.21
k69_27485	22974	24134	-	k69_27485.22	AT3G45300.1
k69_27485	24213	25376	-	k69_27485.23
k69_27485	25731	27902	+	k69_27485.24
k69_27485	28693	31017	-	k69_27485.25
k69_27485	31432	33444	+	k69_27485.26
k69_27485	34157	36658	+	k69_27485.27	AT1G17220.1
k69_27485	36751	37155	+	k69_27485.28
k69_27485	37185	37733	+	k69_27485.29	AT3G07800.1
k69_27485	37762	37989	-	k69_27485.30
k69_27485	38092	39124	-	k69_27485.31	AT2G19940.3
k69_27485	39208	39933	-	k69_27485.32
k69_27485	40120	40716	+	k69_27485.33
k69_2760	7	774	+	k69_2760.1
k69_2760	1135	1656	-	k69_2760.2
k69_2760	2233	3219	-	k69_2760.3	AT5G56720.1
k69_2760	3682	6088	+	k69_2760.4	AT2G18450.1
k69_27632	199	454	-	k69_27632.1		-
k69_27859	295	744	-	k69_27859.1	AT1G50940.1
k69_27937	96	383	-	k69_27937.1	AT5G09590.1
k69_2797	83	376	-	k69_2797.1		DNA RNA polymerases superfamily protein
k69_28075	54	387	-	k69_28075.1		receptor-like protein 12
k69_28075	753	929	-	k69_28075.2
k69_28140	60	308	+	k69_28140.1	ATCG00905.1	With S4 and S5 plays an important role in translational accuracy. Located at the interface of the 30S and 50S subunits (By similarity)
k69_28149	13	213	+	k69_28149.1
k69_28200	14	514	-	k69_28200.1	AT2G30950.4
k69_28426	107	331	+	k69_28426.1
k69_28556	374	1031	+	k69_28556.1	AT1G16700.1
k69_28954	12	286	+	k69_28954.1	AT1G15690.2
k69_29121	48	209	+	k69_29121.1
k69_295	136	1464	+	k69_295.1	AT1G09080.2
k69_29615	40	224	-	k69_29615.1
k69_29814	68	297	-	k69_29814.1	AT1G69530.2	atexp8,atexpa8,athexp alpha 1.11,exp8,expa8
k69_29955	45	338	-	k69_29955.1
k69_30134	145	561	-	k69_30134.1	AT2G45180.1	14 kDa proline-rich protein
k69_3025	194	1033	-	k69_3025.1
k69_3025	1114	2241	-	k69_3025.2	AT1G77670.1
k69_30452	59	774	+	k69_30452.1		DNA RNA polymerases superfamily protein
k69_30544	130	309	+	k69_30544.1
k69_30745	161	2724	+	k69_30745.1
k69_30826	29	379	-	k69_30826.1	AT1G09200.1	histone H3
k69_30913	351	549	+	k69_30913.1
k69_3095	142	336	-	k69_3095.1	AT5G47320.1	Belongs to the universal ribosomal protein uS19 family
k69_31082	15	3231	+	k69_31082.1	AT1G74260.1
k69_31195	325	708	+	k69_31195.1
k69_31195	1429	1656	-	k69_31195.2
k69_31293	23	489	-	k69_31293.1
k69_31577	97	255	-	k69_31577.1		DNA RNA polymerases superfamily protein
k69_31609	45	1106	+	k69_31609.1
k69_31742	6	4206	+	k69_31742.1	AT4G23160.3
k69_31816	43	483	-	k69_31816.1		Cysteine-rich RLK (RECEPTOR-like protein kinase) 8
k69_3198	41	328	-	k69_3198.1
k69_32043	4	435	+	k69_32043.1	AT3G45300.1
k69_32043	600	1760	+	k69_32043.2
k69_32043	1836	2447	+	k69_32043.3
k69_32043	2483	4471	+	k69_32043.4
k69_32043	4521	5936	+	k69_32043.5
k69_32043	5944	7413	+	k69_32043.6
k69_32043	7442	8098	+	k69_32043.7
k69_32043	8171	9187	-	k69_32043.8
k69_32043	9343	10628	+	k69_32043.9	AT4G34030.1
k69_32166	1	392	-	k69_32166.1
k69_3221	8	295	+	k69_3221.1
k69_32237	1241	1441	+	k69_32237.1
k69_32238	23	1037	+	k69_32238.1	AT4G23160.3	Pentatricopeptide repeat-containing protein
k69_32251	36	323	+	k69_32251.1
k69_32299	24	287	+	k69_32299.1	AT1G02410.2
k69_32536	569	4035	-	k69_32536.1	AT1G67710.1
k69_32536	4418	5806	+	k69_32536.2	AT5G03940.1
k69_32536	5949	6737	+	k69_32536.3
k69_32536	6766	7809	-	k69_32536.4	AT2G45770.1
k69_32536	8641	10131	+	k69_32536.5	AT4G36390.1
k69_32536	10882	11841	+	k69_32536.6	AT1G09940.1
k69_32536	11933	13030	+	k69_32536.7	AT3G62910.1
k69_32536	13089	13964	+	k69_32536.8	AT5G64150.1
k69_32536	13979	14695	+	k69_32536.9
k69_32536	14788	15099	+	k69_32536.10	AT3G54900.1
k69_32536	15108	15671	+	k69_32536.11
k69_32571	195	358	-	k69_32571.1
k69_32576	423	1463	-	k69_32576.1	AT1G76680.1
k69_32576	1535	1807	-	k69_32576.2
k69_32604	103	1149	-	k69_32604.1	AT4G34030.1
k69_32604	1212	1721	-	k69_32604.2
k69_32787	6	922	+	k69_32787.1
k69_32868	64	275	-	k69_32868.1
k69_33128	18	233	+	k69_33128.1	AT5G28540.1
k69_33238	49	243	-	k69_33238.1
k69_33268	201	665	-	k69_33268.1	AT4G23160.3	Belongs to the helicase family. Dicer subfamily
k69_33289	720	1130	+	k69_33289.1	AT1G43670.1
k69_33322	136	533	-	k69_33322.1	AT3G23940.1
k69_33430	1	340	-	k69_33430.1	AT5G43430.3
k69_3348	6	323	+	k69_3348.1		DNA RNA polymerases superfamily protein
k69_33523	32	333	-	k69_33523.1
k69_33627	278	1027	-	k69_33627.1
k69_33962	68	428	+	k69_33962.1	AT5G13650.2
k69_33978	120	944	+	k69_33978.1
k69_34033	32	307	+	k69_34033.1	ATCG00820.1
k69_34045	543	4067	+	k69_34045.1	AT4G34880.2	amidase C869.01
k69_3405	748	902	-	k69_3405.1
k69_3426	380	679	-	k69_3426.1	ATCG00120.1
k69_34296	228	431	-	k69_34296.1	ATCG00280.1	One of the components of the core complex of photosystem II (PSII). It binds chlorophyll and helps catalyze the primary light-induced photochemical processes of PSII. PSII is a light- driven water plastoquinone oxidoreductase, using light energy to abstract electrons from H(2)O, generating O(2) and a proton gradient subsequently used for ATP formation
k69_34337	1961	3553	+	k69_34337.1	AT1G67710.1
k69_34337	3900	4589	-	k69_34337.2
k69_34337	4710	5150	-	k69_34337.3
k69_34337	5192	8182	-	k69_34337.4
k69_34563	28	318	-	k69_34563.1	AT3G25660.1
k69_34708	4	301	+	k69_34708.1
k69_34910	185	596	-	k69_34910.1
k69_34952	6	1091	+	k69_34952.1	AT2G01290.1
k69_34952	1549	5394	+	k69_34952.2
k69_3512	23	238	-	k69_3512.1	AT1G67940.1
k69_35415	38	654	-	k69_35415.1	AT3G12120.1	fatty acid desaturase
k69_35494	311	481	+	k69_35494.1
k69_3576	59	881	-	k69_3576.1	AT5G53460.1
k69_35802	144	1013	-	k69_35802.1
k69_35802	1021	3179	-	k69_35802.2	AT2G13360.3
k69_35802	3267	3512	-	k69_35802.3	AT4G32520.2
k69_35825	80	274	+	k69_35825.1		DNA RNA polymerases superfamily protein
k69_35996	976	4039	-	k69_35996.1	AT2G39670.1
k69_35996	4092	7739	-	k69_35996.2
k69_36	181	378	+	k69_36.1		Uncharacterized protein K02A2.6-like
k69_36078	65	323	-	k69_36078.1
k69_362	29	238	-	k69_362.1	ATCG00480.1	ATP synthase subunit beta
k69_36200	1002	1214	+	k69_36200.1
k69_36200	1309	1719	+	k69_36200.2
k69_3655	80	366	-	k69_3655.1
k69_36720	60	326	-	k69_36720.1
k69_36786	4	555	+	k69_36786.1		DNA RNA polymerases superfamily protein
k69_36819	40	445	-	k69_36819.1
k69_36950	24	1018	-	k69_36950.1		-
k69_37005	1	278	-	k69_37005.1		zinc finger
k69_37085	88	10507	+	k69_37085.1
k69_37085	10638	11081	-	k69_37085.2
k69_37085	11154	12404	-	k69_37085.3	AT4G32520.2
k69_37115	73	333	-	k69_37115.1		regulation of parkin-mediated stimulation of mitophagy in response to mitochondrial depolarization
k69_37115	345	1310	-	k69_37115.2		2S seed storage protein 5-like
k69_37307	137	1162	-	k69_37307.1
k69_37307	1188	3097	-	k69_37307.2	AT4G28620.1
k69_37307	3484	9147	-	k69_37307.3
k69_37309	387	2635	-	k69_37309.1
k69_37309	3757	6685	+	k69_37309.2	AT1G65410.1
k69_37309	7180	8085	+	k69_37309.3
k69_37309	8169	9092	+	k69_37309.4
k69_37309	9175	12459	+	k69_37309.5	AT1G24360.1
k69_37309	12862	15423	-	k69_37309.6
k69_37309	15475	16248	+	k69_37309.7
k69_37309	16343	17416	+	k69_37309.8	AT5G63620.1
k69_37309	17448	17936	-	k69_37309.9
k69_37331	180	386	-	k69_37331.1	AT5G08650.2
k69_37403	755	1987	-	k69_37403.1	AT3G61540.1
k69_37403	2080	3993	-	k69_37403.2
k69_37403	4019	4531	+	k69_37403.3
k69_37403	4596	5855	-	k69_37403.4
k69_37423	26	235	-	k69_37423.1		DNA RNA polymerases superfamily protein
k69_37451	28	1182	+	k69_37451.1		DNA RNA polymerases superfamily protein
k69_37669	340	575	+	k69_37669.1
k69_37673	27	530	-	k69_37673.1
k69_37767	1063	1484	+	k69_37767.1
k69_37788	264	1274	+	k69_37788.1
k69_37788	1313	1597	+	k69_37788.2
k69_37788	1762	2460	-	k69_37788.3	AT3G63490.1
k69_37788	3118	4733	+	k69_37788.4	AT2G01350.1
k69_37788	4954	6519	+	k69_37788.5	AT1G05940.4
k69_37788	6616	8364	-	k69_37788.6	AT1G19600.1
k69_37788	8385	9759	+	k69_37788.7
k69_37788	9791	10765	+	k69_37788.8	AT3G47760.1
k69_37788	10777	12012	+	k69_37788.9
k69_37788	12067	13320	+	k69_37788.10	AT5G45340.1
k69_37788	13377	15372	+	k69_37788.11	AT5G45340.1
k69_37788	16116	18449	+	k69_37788.12
k69_37788	18842	20101	+	k69_37788.13
k69_37788	20155	22614	-	k69_37788.14
k69_37788	22678	23001	+	k69_37788.15
k69_37830	168	565	-	k69_37830.1	ATMG00860.1	DNA RNA polymerases superfamily protein
k69_37855	147	902	-	k69_37855.1	ATCG00340.1	PsaA and PsaB bind P700, the primary electron donor of photosystem I (PSI), as well as the electron acceptors A0, A1 and FX. PSI is a plastocyanin-ferredoxin oxidoreductase, converting photonic excitation into a charge separation, which transfers an electron from the donor P700 chlorophyll pair to the spectroscopically characterized acceptors A0, A1, FX, FA and FB in turn. Oxidized P700 is reduce…
k69_37885	44	319	-	k69_37885.1
k69_37906	237	925	+	k69_37906.1
k69_38089	22	264	-	k69_38089.1	ATCG00180.1
k69_38097	15	680	+	k69_38097.1		zinc finger
k69_38104	10	807	-	k69_38104.1
k69_38124	80	433	+	k69_38124.1
k69_38124	1253	2845	-	k69_38124.2	AT2G35040.2
k69_38124	2856	3092	-	k69_38124.3
k69_38124	3110	4105	-	k69_38124.4	AT5G67220.1
k69_38124	4287	6072	+	k69_38124.5
k69_38124	6125	6472	-	k69_38124.6
k69_38211	344	786	-	k69_38211.1	ATMG01270.1	ribosomal protein S7
k69_38211	929	1376	-	k69_38211.2		-
k69_38249	40	488	-	k69_38249.1
k69_38298	261	563	-	k69_38298.1	AT4G34030.1
k69_38525	116	654	+	k69_38525.1		DNA RNA polymerases superfamily protein
k69_38532	186	842	+	k69_38532.1	ATCG00120.1	ATP synthase, subunit alpha
k69_38538	202	363	+	k69_38538.1
k69_38564	19	420	-	k69_38564.1	AT2G26080.1
k69_38597	27	262	-	k69_38597.1
k69_38700	22	5393	-	k69_38700.1
k69_38700	6290	7207	-	k69_38700.2
k69_38700	7224	7988	+	k69_38700.3
k69_38735	127	1441	+	k69_38735.1
k69_3877	22	1146	+	k69_3877.1	AT5G66280.1
k69_38789	189	363	-	k69_38789.1
k69_38810	107	6081	+	k69_38810.1
k69_38810	6388	11145	+	k69_38810.2
k69_38866	23	289	-	k69_38866.1	AT3G55410.2
k69_38949	72	249	-	k69_38949.1
k69_38962	49	287	-	k69_38962.1
k69_38985	77	576	-	k69_38985.1	AT4G25750.1
k69_39071	129	317	+	k69_39071.1
k69_39349	41	212	-	k69_39349.1
k69_39530	364	1038	+	k69_39530.1	AT1G62750.1
k69_39546	409	675	+	k69_39546.1
k69_39703	834	1466	+	k69_39703.1
k69_39907	1052	1429	+	k69_39907.1	AT2G07675.1
k69_39907	1564	2034	+	k69_39907.2	ATCG00900.1
k69_39916	205	483	-	k69_39916.1		DNA RNA polymerases superfamily protein
k69_39942	271	480	+	k69_39942.1	ATCG00350.1	PsaA and PsaB bind P700, the primary electron donor of photosystem I (PSI), as well as the electron acceptors A0, A1 and FX. PSI is a plastocyanin-ferredoxin oxidoreductase, converting photonic excitation into a charge separation, which transfers an electron from the donor P700 chlorophyll pair to the spectroscopically characterized acceptors A0, A1, FX, FA and FB in turn. Oxidized P700 is reduce…
k69_40649	109	268	+	k69_40649.1
k69_40705	116	385	-	k69_40705.1
k69_40774	3	6292	+	k69_40774.1
k69_40774	7056	9029	+	k69_40774.2
k69_40774	9838	10086	+	k69_40774.3
k69_40787	9	380	-	k69_40787.1	AT5G36880.6
k69_4079	230	379	-	k69_4079.1		ubiquitin carboxyl-terminal hydrolase
k69_40791	53	364	+	k69_40791.1	AT2G36880.2
k69_40996	19	450	-	k69_40996.1
k69_41093	65	3864	-	k69_41093.1	AT1G48520.1
k69_41703	78	1913	-	k69_41703.1
k69_42079	10	337	-	k69_42079.1	AT5G14760.1
k69_42086	194	1790	-	k69_42086.1	ATMG00860.1
k69_4226	60	1654	-	k69_4226.1
k69_42288	429	983	-	k69_42288.1
k69_42319	3	211	+	k69_42319.1
k69_42469	197	1405	-	k69_42469.1
k69_42478	3	332	+	k69_42478.1
k69_42484	150	344	-	k69_42484.1
k69_42484	653	3367	-	k69_42484.2
k69_42484	3464	4690	-	k69_42484.3	AT2G36250.4
k69_42484	4778	6007	-	k69_42484.4
k69_42484	6057	6818	-	k69_42484.5
k69_42484	6864	7793	-	k69_42484.6	AT3G08840.4
k69_42484	7835	9199	-	k69_42484.7
k69_42484	9247	10326	-	k69_42484.8	AT1G73740.1
k69_42514	346	510	-	k69_42514.1
k69_42526	28	279	+	k69_42526.1	AT5G04950.1	nicotianamine
k69_42533	345	1157	+	k69_42533.1	AT1G50940.1
k69_42533	1215	3005	+	k69_42533.2	AT3G45300.1
k69_42655	5	916	+	k69_42655.1	AT5G09590.1
k69_42709	9	1769	-	k69_42709.1
k69_42709	1893	3782	+	k69_42709.2
k69_42709	4142	4911	-	k69_42709.3
k69_42709	4968	5513	+	k69_42709.4
k69_42709	5621	6639	-	k69_42709.5
k69_42709	6696	7679	-	k69_42709.6
k69_42709	7811	10108	+	k69_42709.7
k69_42709	10120	10782	-	k69_42709.8	AT2G39770.2
k69_42709	10875	11729	-	k69_42709.9
k69_42709	11861	14649	-	k69_42709.10	AT5G35750.1
k69_42709	14773	16086	-	k69_42709.11	AT3G23810.1
k69_42709	16252	16731	-	k69_42709.12
k69_42709	17067	17591	-	k69_42709.13
k69_42709	17699	18343	+	k69_42709.14
k69_42709	18376	18858	+	k69_42709.15	AT1G65980.1
k69_42709	18945	20336	+	k69_42709.16	AT5G36110.1
k69_42709	20388	20909	+	k69_42709.17
k69_42709	21025	22620	-	k69_42709.18
k69_42709	22651	23202	+	k69_42709.19
k69_42709	23283	23690	-	k69_42709.20
k69_42709	23705	25114	-	k69_42709.21	AT2G32150.2
k69_42754	76	485	-	k69_42754.1	AT3G55410.2
k69_42777	95	266	-	k69_42777.1
k69_42982	189	769	-	k69_42982.1
k69_43027	222	1001	-	k69_43027.1	AT5G43430.1
k69_43027	1151	2116	+	k69_43027.2
k69_43037	15	3148	-	k69_43037.1
k69_43037	3477	6711	+	k69_43037.2
k69_43152	86	1447	+	k69_43152.1	AT4G32520.2
k69_43153	181	3861	-	k69_43153.1	AT3G48990.1
k69_43165	45	756	+	k69_43165.1
k69_43259	153	379	+	k69_43259.1
k69_43333	13	474	+	k69_43333.1
k69_43476	1310	2509	-	k69_43476.1
k69_43476	3045	5179	+	k69_43476.2
k69_43487	1268	1519	-	k69_43487.1	ATCG00140.1	F(1)F(0) ATP synthase produces ATP from ADP in the presence of a proton or sodium gradient. F-type ATPases consist of two structural domains, F(1) containing the extramembraneous catalytic core and F(0) containing the membrane proton channel, linked together by a central stalk and a peripheral stalk. During catalysis, ATP synthesis in the catalytic domain of F(1) is coupled via a rotary mechanism…
k69_43712	679	1053	-	k69_43712.1	AT3G23940.2
k69_43805	131	383	+	k69_43805.1
k69_43976	147	480	-	k69_43976.1	AT4G23160.3
k69_44067	71	393	-	k69_44067.1		Uncharacterized protein K02A2.6-like
k69_44351	139	363	-	k69_44351.1
k69_44486	102	767	-	k69_44486.1
k69_44509	54	213	+	k69_44509.1
k69_44519	147	839	-	k69_44519.1
k69_44773	20	184	-	k69_44773.1
k69_44814	217	459	+	k69_44814.1
k69_44842	65	298	-	k69_44842.1
k69_44865	96	289	+	k69_44865.1
k69_45362	1344	1712	+	k69_45362.1
k69_45370	3	4490	+	k69_45370.1
k69_45370	4915	6186	-	k69_45370.2
k69_45370	6275	6562	-	k69_45370.3	AT5G17560.1
k69_45446	3	743	+	k69_45446.1	AT4G15560.1
k69_45660	84	293	-	k69_45660.1	AT1G29900.1
k69_45727	20	1859	-	k69_45727.1
k69_45751	279	1142	+	k69_45751.1	AT3G55610.1
k69_46031	120	580	-	k69_46031.1	AT5G17540.1	Benzyl alcohol
k69_46051	227	498	-	k69_46051.1
k69_46116	12	298	+	k69_46116.1	ATMG00860.1	DNA RNA polymerases superfamily protein
k69_46141	195	722	-	k69_46141.1	AT5G65720.2
k69_46176	148	2895	+	k69_46176.1
k69_46176	3217	3498	+	k69_46176.2
k69_4623	204	449	+	k69_4623.1
k69_46302	6	1408	+	k69_46302.1	AT3G21500.1
k69_4631	452	2339	-	k69_4631.1
k69_46390	72	1924	-	k69_46390.1
k69_46403	59	232	-	k69_46403.1
k69_46404	50	871	-	k69_46404.1	AT4G01800.1
k69_46418	88	244	+	k69_46418.1		Encoded by
k69_46504	250	538	-	k69_46504.1
k69_46520	117	310	-	k69_46520.1
k69_4654	1545	1859	-	k69_4654.1
k69_46631	90	389	-	k69_46631.1
k69_46665	3	330	+	k69_46665.1	AT3G57610.1
k69_46728	8	657	+	k69_46728.1
k69_46776	737	3637	-	k69_46776.1
k69_46776	3696	6522	-	k69_46776.2	AT3G05350.1
k69_46776	6589	6912	-	k69_46776.3
k69_46980	113	415	-	k69_46980.1
k69_46986	177	386	+	k69_46986.1
k69_47024	35	486	+	k69_47024.1	AT4G33760.2
k69_47220	379	1527	+	k69_47220.1
k69_47220	1601	3151	+	k69_47220.2
k69_47220	3179	3826	-	k69_47220.3	AT5G62630.1
k69_47220	3845	4843	+	k69_47220.4
k69_47220	4872	6131	+	k69_47220.5	AT3G06810.1
k69_47220	6272	7051	+	k69_47220.6	AT3G51000.1
k69_47220	7106	7501	+	k69_47220.7
k69_47223	25	322	+	k69_47223.1
k69_47226	157	648	-	k69_47226.1
k69_47336	8	414	-	k69_47336.1
k69_47476	35	411	-	k69_47476.1	AT2G21790.1
k69_47514	23	414	-	k69_47514.1		DNA RNA polymerases superfamily protein
k69_47691	1073	2194	+	k69_47691.1
k69_47737	1510	2124	+	k69_47737.1	AT1G01050.1
k69_47737	2156	2410	-	k69_47737.2
k69_47755	4	843	-	k69_47755.1
k69_47755	857	1321	+	k69_47755.2
k69_47775	245	423	-	k69_47775.1
k69_47784	15	1739	+	k69_47784.1	ATMG00520.1	homing of group II introns
k69_47938	307	1506	-	k69_47938.1	AT5G19550.1
k69_47938	1653	3764	+	k69_47938.2	AT5G26742.1
k69_47938	3818	4291	+	k69_47938.3	AT3G44620.1
k69_47938	4456	4989	+	k69_47938.4
k69_47938	5057	6271	+	k69_47938.5	AT5G65720.3
k69_47938	6308	6694	+	k69_47938.6	AT4G22220.1
k69_47938	6717	7040	+	k69_47938.7	AT2G16710.1
k69_47938	7084	7602	+	k69_47938.8	AT5G06410.1
k69_47938	7756	9846	+	k69_47938.9	AT4G05450.1
k69_47938	10366	12676	-	k69_47938.10
k69_47938	12971	14119	+	k69_47938.11	AT1G77670.1
k69_47938	14183	15835	-	k69_47938.12
k69_47938	16139	16942	+	k69_47938.13	AT3G03710.1
k69_47938	16962	17957	+	k69_47938.14	AT4G21580.1
k69_48148	64	486	-	k69_48148.1
k69_48166	1484	2926	+	k69_48166.1
k69_48166	3367	9042	-	k69_48166.2	AT2G36910.1
k69_48166	9520	10233	+	k69_48166.3
k69_48188	14	229	+	k69_48188.1
k69_48224	159	4616	-	k69_48224.1	AT5G52640.1
k69_48224	4728	5669	-	k69_48224.2
k69_48705	218	616	-	k69_48705.1
k69_48752	80	330	+	k69_48752.1		DNA RNA polymerases superfamily protein
k69_48898	78	353	+	k69_48898.1
k69_48957	30	517	-	k69_48957.1
k69_48998	71	239	-	k69_48998.1
k69_491	129	433	-	k69_491.1
k69_49211	646	798	-	k69_49211.1
k69_49211	1187	6394	-	k69_49211.2	ATMG00860.1	DNA RNA polymerases superfamily protein
k69_49268	446	4808	-	k69_49268.1
k69_49268	4999	5469	+	k69_49268.2
k69_49268	5528	6487	+	k69_49268.3
k69_49268	6498	6836	-	k69_49268.4
k69_49268	6877	8415	+	k69_49268.5	AT3G59890.2
k69_4930	211	464	-	k69_4930.1
k69_4932	64	291	+	k69_4932.1		Encoded by
k69_49338	2615	2779	-	k69_49338.1	AT4G20990.1	carbonic anhydrase
k69_49376	47	354	-	k69_49376.1		DNA RNA polymerases superfamily protein
k69_49563	640	907	-	k69_49563.1
k69_49645	191	369	+	k69_49645.1	ATCG00790.1
k69_49677	3	1286	+	k69_49677.1
k69_49683	80	302	+	k69_49683.1
k69_49918	47	240	-	k69_49918.1	ATCG00480.1	ATP synthase subunit beta
k69_50056	81	241	-	k69_50056.1
k69_50270	866	6207	+	k69_50270.1	AT3G55410.2
k69_50392	45	1220	+	k69_50392.1
k69_50392	2579	3295	+	k69_50392.2	AT1G67550.1
k69_50392	3327	5689	+	k69_50392.3	AT1G67550.1
k69_50392	7067	10019	-	k69_50392.4	AT5G53460.1
k69_50392	10032	11471	-	k69_50392.5	AT3G53180.1
k69_50392	11572	12177	+	k69_50392.6
k69_50430	558	731	+	k69_50430.1
k69_50627	33	190	+	k69_50627.1
k69_50632	219	694	-	k69_50632.1		DNA RNA polymerases superfamily protein
k69_50726	681	1343	+	k69_50726.1
k69_50726	2137	2520	+	k69_50726.2
k69_50726	2561	2803	+	k69_50726.3
k69_50726	2846	3166	+	k69_50726.4
k69_50726	3195	4010	+	k69_50726.5
k69_50726	4139	4954	+	k69_50726.6
k69_50726	5089	5361	+	k69_50726.7
k69_50741	223	471	+	k69_50741.1		-
[truncated: 1,433 more rows]
