# Supplementary material for: Exploring domestication pattern in lotus: insights from dispensable genome assembly
Source: Front Plant Sci. 2023 Nov 16;14:1294033. doi: 10.3389/fpls.2023.1294033 (PMC10687544; doi:10.3389/fpls.2023.1294033)
Supplement: Supplementary file 12 [file Table_5.xlsx]

## Sheet: FL
Table S5. The information of genes located in domesticated regions of FL.
Gene	Chr	Start	End	Strand	Annotation
NNU01g00111	1	4479246	4502618	-	Peptidyl-prolyl cis-trans isomerase
NNU01g00112	1	4510589	4519958	+	Vacuolar protein sorting-associated protein
NNU01g00113	1	4523483	4604343	-	Proteinaceous RNase P 1, chloroplastic
NNU01g00114	1	4606726	4610808	-	respiratory burst oxidase homolog protein
NNU01g00115	1	4633761	4637261	+	Pentatricopeptide repeat-containing protein
NNU01g00116	1	4637502	4657099	+	DNA-directed RNA polymerases
NNU01g00117	1	4663959	4671727	+	BAHD family acyltransferase, clade V
NNU01g00118	1	4685725	4717385	+	Membrane-associated 30 kDa protein
NNU01g00119	1	4726601	4730031	+
NNU01g00120	1	4738862	4739083	+
NNU01g00121	1	4747934	4751408	-	Belongs to the protein kinase superfamily. Ser Thr protein kinase family
NNU01g00122	1	4786766	4788068	+	Endochitinase
NNU01g00123	1	4790944	4792057	-	Endochitinase
NNU01g00124	1	4802894	4814463	-	Endochitinase
NNU01g00125	1	4816043	4820715	-
NNU01g00126	1	4820717	4821638	-	Endochitinase
NNU01g00127	1	4839709	4840723	+	Pentatricopeptide repeat-containing protein
NNU01g00128	1	4842391	4858631	+	glycine-rich protein
NNU01g00129	1	4863982	4870519	-	belongs to the protein kinase superfamily
NNU01g00153	1	5644982	5706950	+	Protein RFT1 homolog
NNU01g00154	1	5714964	5721290	+	Protein of unknown function (DUF3675)
NNU01g00213	1	7673258	7679275	+	Removal of H(2)O(2), oxidation of toxic reductants, biosynthesis and degradation of lignin, suberization, auxin catabolism, response to environmental stresses such as wounding, pathogen attack and oxidative stress
NNU01g00214	1	7679909	7773129	-	Small G protein signaling modulator
NNU01g00220	1	7860892	7869630	+	Peroxisomal membrane protein
NNU01g00221	1	7875672	7890994	+	Belongs to the cytochrome P450 family
NNU01g00222	1	7900996	7907600	+	UPF0481 protein At3g47200-like
NNU01g00223	1	7939032	7939899	+	-
NNU01g00224	1	7960900	7966013	+	IQ-domain
NNU01g00225	1	7972530	7995825	+	Introduction of a cis double bond between carbons of the acyl chain
NNU01g00291	1	9831569	9891009	+	beta-hexosaminidase
NNU01g00292	1	9918926	9958952	+	thiol methyltransferase
NNU01g00362	1	12529879	12544241	+	F-box protein
NNU01g00363	1	12550430	12552361	-	-
NNU01g00364	1	12585587	12589137	+	Glycine-rich protein A3-like
NNU01g00365	1	12602669	12603065	-	Tryptophan aminotransferase-related protein
NNU01g00366	1	12617783	12650640	+	ABC transporter E family member
NNU01g00406	1	14280839	14290244	-	Folate-Biopterin Transporter
NNU01g00407	1	14333898	14337408	-	Belongs to the disease resistance NB-LRR family
NNU01g00408	1	14348762	14350661	-	Belongs to the peptidase A1 family
NNU01g00409	1	14357131	14358198	-	Belongs to the peptidase A1 family
NNU01g00410	1	14369643	14371064	-	Potato inhibitor I family
NNU01g00519	1	17189576	17190252	-	Belongs to the peptidase C1 family
NNU01g00520	1	17228945	17229285	+	late embryogenesis abundant protein
NNU01g00521	1	17254227	17255402	-	Belongs to the peptidase C1 family
NNU01g00527	1	17627058	17628242	-	Belongs to the peptidase C1 family
NNU01g00560	1	18763671	18765296	-	Pentatricopeptide repeat-containing protein
NNU01g00561	1	18780909	18786094	+	GDSL esterase lipase
NNU01g00563	1	19069908	19075321	-	-
NNU01g00583	1	19861550	19955996	+	CSC1-like protein
NNU01g00587	1	20146097	20205987	-	E3 ubiquitin-protein ligase
NNU01g00626	1	21703126	21707360	-
NNU01g00627	1	21735877	21770867	+	Auxilin-related protein
NNU01g00628	1	21789238	21794663	-
NNU01g00629	1	21794998	21796955	-	Amino acid permease
NNU01g00683	1	23605976	23611557	-	IAA-amino acid hydrolase ILR1-like 6
NNU01g00684	1	23672784	23675450	+	UPF0481 protein At3g47200-like
NNU01g00685	1	23704855	23708851	-	IAA-amino acid hydrolase ILR1-like 6
NNU01g00686	1	23753587	23756073	-	transcription factor
NNU01g00687	1	23768515	23773591	-	Aminomethyltransferase, mitochondrial
NNU01g00688	1	23805865	23813846	-	Aminomethyltransferase, mitochondrial
NNU01g00689	1	23837583	23840150	-	Aminomethyltransferase, mitochondrial
NNU01g00690	1	23858985	23859515	-
NNU01g00704	1	25368460	25369963	+
NNU01g00705	1	25378363	25378776	+	Plant self-incompatibility protein S1
NNU01g00706	1	25381933	25401008	-	Filament-like plant protein
NNU01g00714	1	25795070	25856318	-	Small glutamine-rich tetratricopeptide repeat-containing protein
NNU01g00715	1	25866499	25909560	-	Small glutamine-rich tetratricopeptide repeat-containing protein
NNU01g00717	1	26043177	26048344	-	-
NNU01g00718	1	26089150	26107911	+	inositol oxygenase
NNU01g00737	1	26876816	26899540	+
NNU01g00738	1	26918530	26919006	-	Plant self-incompatibility protein S1
NNU01g00739	1	26933022	26933477	-	Plant self-incompatibility protein S1
NNU01g00740	1	26954613	26980353	+	-
NNU01g00741	1	26983562	26998180	-	Catalyzes the formation of 5-oxoproline from gamma- glutamyl dipeptides and plays a significant role in glutathione (GSH) homeostasis
NNU01g00742	1	27012429	27012863	-	-
NNU01g00764	1	27940196	27943164	+	G-type lectin S-receptor-like serine threonine-protein kinase
NNU01g00765	1	27943698	27954036	+	G-type lectin S-receptor-like serine threonine-protein kinase
NNU01g00766	1	27972611	27979143	-
NNU01g00767	1	27993650	28001710	+	lipolytic acyl hydrolase (LAH)
NNU01g00768	1	28011310	28018153	+	Hydrolyzes glycerol-phospholipids at the terminal phosphodiesteric bond
NNU01g00769	1	28021624	28026472	-	Belongs to the iron ascorbate-dependent oxidoreductase family
NNU01g00770	1	28030933	28033912	-	Belongs to the iron ascorbate-dependent oxidoreductase family
NNU01g00786	1	28637945	28638520	-
NNU01g00789	1	28992115	29014826	+	Biotin--protein ligase
NNU01g00790	1	29015510	29016079	+	ion transport
NNU01g00791	1	29105629	29168737	+	Oxysterol-binding protein-related protein
NNU01g00792	1	29220148	29224726	+	phosphatidylinositol 4-phosphate 5-kinase
NNU01g00799	1	29855152	29891067	+	protein serine/threonine phosphatase activity
NNU01g00800	1	29956572	29959781	-	Pentatricopeptide repeat-containing protein
NNU01g00801	1	29960036	29960341	-
NNU01g00802	1	29990496	29994647	+	NDH shuttles electrons from NAD(P)H plastoquinone, via FMN and iron-sulfur (Fe-S) centers, to quinones in the photosynthetic chain and possibly in a chloroplast respiratory chain. The immediate electron acceptor for the enzyme in this species is believed to be plastoquinone. Couples the redox reaction to proton translocation, and thus conserves the redox energy in a proton gradient
NNU01g00803	1	29994917	30008809	+	DNA-directed RNA
NNU01g00807	1	30171036	30181753	-	Belongs to the universal ribosomal protein uS13 family
NNU01g00808	1	30199238	30199970	-	-
NNU01g00809	1	30209902	30233170	-	-
NNU01g00810	1	30253547	30255257	+
NNU01g00822	1	30636166	30637155	+	Protein of unknown function (DUF1644)
NNU01g00823	1	30640912	30653480	-	Protein of unknown function (DUF1644)
NNU01g00824	1	30643019	30650335	+
NNU01g00825	1	30651402	30651893	+
NNU01g00831	1	31231548	31233490	+	Epidermal growth factor-like domain.
NNU01g00832	1	31256257	31258925	-	Epidermal growth factor-like domain.
NNU01g00833	1	31265236	31266057	-	Epidermal growth factor-like domain.
NNU01g00852	1	32516975	32547155	+	interaction regulator family protein
NNU01g00853	1	32560840	32561853	+	harpin-induced protein
NNU01g00884	1	33703450	33744631	+	Phosphoribosylaminoimidazole-succinocarboxamide synthase
NNU01g00900	1	34755753	34757537	+
NNU01g00901	1	34800926	34818889	-	Conserved oligomeric Golgi complex subunit
NNU01g00902	1	34931395	34960389	+	Domain of unknown function (DUF3475)
NNU01g00903	1	34994557	35004156	-	At5g64816-like
NNU01g00904	1	35043325	35044680	-	Belongs to the GRAS family
NNU01g00910	1	35379861	35463505	-	attrn1,trn1
NNU01g00985	1	40319586	40353320	+	-
NNU01g00986	1	40369793	40389818	-	KH domain-containing protein
NNU01g00987	1	40394876	40413286	-	KH domain-containing protein
NNU01g01004	1	41072748	41074219	+	Transcription factor
NNU01g01005	1	41074180	41172246	-	Proteasome activator subunit
NNU01g01011	1	41374223	41402166	-	KH domain-containing protein
NNU01g01027	1	42460326	42522033	-	Fimbrin-like protein
NNU01g01029	1	42717685	42718068	-
NNU01g01030	1	42775674	42803246	+	MACPF domain-containing protein
NNU01g01036	1	42964441	43032595	-	Phosphoglucan, water dikinase
NNU01g01037	1	43049251	43049847	-	LRR receptor-like serine threonine-protein kinase
NNU01g01038	1	43094145	43119541	-	Protein CHAPERONE-LIKE PROTEIN OF POR1-like
NNU01g01042	1	43185317	43234785	+	Embryonic stem cell-specific 5-hydroxymethylcytosine-binding
NNU01g01043	1	43235546	43236268	+	Voltage-gated hydrogen channel
NNU01g01044	1	43244653	43245165	+	U-box domain-containing protein
NNU01g01045	1	43260309	43263346	-	Belongs to the disease resistance NB-LRR family
NNU01g01046	1	43287933	43291608	+	aldo-keto reductase
NNU01g01047	1	43348885	43352871	-	sodium metabolite cotransporter BASS3
NNU01g01048	1	43391726	43425266	+	-
NNU01g01049	1	43429313	43432684	-	-
NNU01g01050	1	43548735	43549016	-
NNU01g01051	1	43549030	43549586	-
NNU01g01052	1	43570376	43572483	+	Belongs to the UDP-glycosyltransferase family
NNU01g01053	1	43573913	43579178	-	Protein RETICULATA-related
NNU01g01054	1	43580086	43581621	-	Belongs to the UDP-glycosyltransferase family
NNU01g01055	1	43645119	43647619	+
NNU01g01094	1	45500547	45502642	-	3'-5' exonuclease
NNU01g01095	1	45524623	45527580	+	ATP synthase, subunit alpha
NNU01g01096	1	45544752	45545024	+	Cytochrome c oxidase is the component of the respiratory chain that catalyzes the reduction of oxygen to water. Subunits 1- 3 form the functional core of the enzyme complex. CO I is the catalytic subunit of the enzyme. Electrons originating in cytochrome c are transferred via the copper A center of subunit 2 and heme A of subunit 1 to the bimetallic center formed by heme A3 and copper B
NNU01g01097	1	45552066	45552710	+	3'-5' exonuclease
NNU01g01098	1	45570362	45581598	-	Hyaluronan / mRNA binding family
NNU01g01099	1	45599079	45599369	-
NNU01g01101	1	45691109	45697533	+	Pentatricopeptide repeat-containing protein
NNU01g01102	1	45735448	45739305	+	Myb/SANT-like DNA-binding domain
NNU01g01103	1	45760621	45763601	+	Myb/SANT-like DNA-binding domain
NNU01g01104	1	45765210	45765500	+	Pentatricopeptide repeat-containing protein
NNU01g01105	1	45879350	45882889	+	Transcription factor
NNU01g01106	1	45886231	45898071	-	Belongs to the TRAFAC class myosin-kinesin ATPase superfamily. Kinesin family
NNU01g01107	1	45926366	45933071	-	Belongs to the GDA1 CD39 NTPase family
NNU01g01108	1	45940385	45942572	+	C2 domain-containing protein
NNU01g01116	1	46226128	46246927	-	UDP-N-acetylglucosamine--peptide N-acetylglucosaminyltransferase SEC
NNU01g01144	1	48003516	48005069	+
NNU01g01158	1	49213924	49253871	+	Quinone-oxidoreductase homolog, chloroplastic
NNU01g01172	1	49852615	49858496	-	GTP cyclohydrolase
NNU01g01173	1	49877020	49879572	-	Belongs to the eukaryotic ribosomal protein eL13 family
NNU01g01174	1	49907485	49923311	+	eceriferum
NNU01g01206	1	53024680	53048277	-	Belongs to the peptidase C19 family
NNU01g01207	1	53077202	53099471	+	Belongs to the beta-ketoacyl-ACP synthases family
NNU01g01210	1	53177401	53193618	-	Encoded by
NNU01g01211	1	53237384	53244372	-	Encoded by
NNU01g01212	1	53254210	53260076	+	Encoded by
NNU01g01216	1	53368150	53369097	+	Serine arginine repetitive matrix protein
NNU01g01217	1	53392844	53410929	+	Plays an essential role in chain termination during de novo fatty acid synthesis
NNU01g01218	1	53413272	53415451	-
NNU01g01219	1	53415745	53420621	-	E3 ubiquitin-protein ligase
NNU01g01220	1	53450976	53482476	+	methyltransferase
NNU01g01221	1	53501991	53507659	+	Belongs to the calycin superfamily. Lipocalin family
NNU01g01222	1	53530736	53537970	-	RPM1-interacting protein
NNU01g01223	1	53576279	53630605	+	Functions as actin-binding component of the Arp2 3 complex which is involved in regulation of actin polymerization and together with an activating nucleation-promoting factor (NPF) mediates the formation of branched actin networks. Seems to contact the mother actin filament
NNU01g01224	1	53661322	53709600	-	Methyltransferase-like protein
NNU01g01225	1	53740621	53775047	+	B-cell receptor-associated protein
NNU01g01226	1	53851856	53860925	+	Belongs to the glycosyltransferase 1 family
NNU01g01227	1	53866742	53891340	+	Belongs to the class-I aminoacyl-tRNA synthetase family
NNU01g01314	1	57413417	57413785	-	CLAVATA3 ESR (CLE)-related protein
NNU01g01315	1	57422063	57441991	-	isoform X1
NNU01g01316	1	57480940	57496257	+	Type 1 membrane protein
NNU01g01393	1	59777205	59779424	-	Catalyzes the phosphorylation of D-fructose 6-phosphate to fructose 1,6-bisphosphate by ATP, the first committing step of glycolysis
NNU01g01394	1	59792877	59808133	+	transposition, RNA-mediated
NNU01g01395	1	59848045	59849027	-	Belongs to the cyclin family
NNU01g01396	1	59854445	59860587	-	39S ribosomal protein L46
NNU01g01406	1	60256403	60265153	-	SANT SWI3, ADA2, N-CoR and TFIIIB'' DNA-binding domains
NNU01g01407	1	60295754	60305130	+	NADH dehydrogenase ubiquinone 1 alpha subcomplex assembly factor
NNU01g01408	1	60329040	60333502	-	This protein plays a role in synthesis of starch. It catalyzes the synthesis of the activated glycosyl donor, ADP- glucose from Glc-1-P and ATP
NNU01g01409	1	60373267	60392934	+	Belongs to the Ca(2 ) cation antiporter (CaCA) (TC 2.A.19) family
NNU01g01410	1	60397317	60406591	+	Amino acid permease
NNU01g01411	1	60409557	60416135	+	Belongs to the ubiquitin-conjugating enzyme family
NNU01g01412	1	60416494	60426607	+	Amino acid permease
NNU01g01413	1	60432630	60439964	+
NNU01g01522	1	63655091	63772273	-	Sister chromatid cohesion protein PDS5 homolog
NNU01g01532	1	64115235	64155806	+	Nudix hydrolase
NNU01g01533	1	64158878	64160865	+	Nitrile-specifier protein
NNU01g01534	1	64183093	64184650	-	fasciclin-like arabinogalactan protein
NNU01g01668	1	67360904	67366228	+	acyl-protein thioesterase
NNU01g01669	1	67366845	67373680	-	lipid-A-disaccharide synthase
NNU01g01670	1	67393567	67398411	-	Belongs to the 'GDSL' lipolytic enzyme family
NNU01g01671	1	67405710	67415355	+	Belongs to the 'GDSL' lipolytic enzyme family
NNU01g01672	1	67416053	67417205	+	-
NNU01g01676	1	67505705	67535856	+	Centromere kinetochore protein zw10 homolog
NNU01g01677	1	67540823	67551457	-	Belongs to the protein disulfide isomerase family
NNU01g01678	1	67577202	67579672	-	Belongs to the AB hydrolase superfamily. Lipase family
NNU01g01679	1	67593291	67596459	-	ethylene-responsive transcription factor
NNU01g01698	1	68021899	68022402	-	transcription repressor OFP9
NNU01g01699	1	68043661	68052922	-	nucleobase-ascorbate transporter
NNU01g01700	1	68070768	68072715	-	) transport protein
NNU01g01701	1	68081328	68105579	-	DNA polymerase
NNU01g01702	1	68123177	68123641	-	Cyclic phosphodiesterase-like
NNU01g01703	1	68123978	68138814	-	Belongs to the major facilitator superfamily. Sugar transporter (TC 2.A.1.1) family
NNU01g01704	1	68195013	68197968	+	Endoglucanase
NNU01g01719	1	68543786	68565822	+	The B regulatory subunit might modulate substrate selectivity and catalytic activity, and also might direct the localization of the catalytic enzyme to a particular subcellular compartment
NNU01g01720	1	68567731	68574042	-	-
NNU01g01740	1	69141036	69181186	-	Cell differentiation protein
NNU01g01741	1	69184914	69217303	-	1,4-alpha-glucan-branching enzyme 3, chloroplastic
NNU01g01742	1	69217460	69237310	+	Pyridoxal 5'-phosphate (PLP)-binding protein, which may be involved in intracellular homeostatic regulation of pyridoxal 5'-phosphate (PLP), the active form of vitamin B6
NNU01g01748	1	69287582	69292273	-	Belongs to the glycosyltransferase 2 family
NNU01g01749	1	69296797	69330979	-	Belongs to the glycosyltransferase 2 family
NNU01g01750	1	69315912	69316346	-	Stigma-specific protein, Stig1
NNU01g01751	1	69356288	69358029	-	Pentatricopeptide repeat-containing protein
NNU01g01752	1	69360004	69361294	-	Wall-associated receptor kinase galacturonan-binding
NNU01g01753	1	69367322	69373352	+	Splicing factor, suppressor of white-apricot homolog
NNU01g01754	1	69373388	69375565	-	Pentatricopeptide repeat-containing protein
NNU01g01942	1	74130069	74134468	+	Cysteine-rich receptor-like protein kinase
NNU01g02347	1	85347340	85417524	-	Translation factor GUF1 homolog
NNU01g02348	1	85427388	85430478	+	Leucine-rich repeat receptor-like serine threonine tyrosine-protein kinase
NNU01g02349	1	85442299	85443921	+	Pathogenesis-related genes transcriptional activator PTI5-like
NNU01g02350	1	85472123	85472966	-	Belongs to the heat shock protein 70 family
NNU01g02351	1	85484243	85491994	+	Glucosidase 2 subunit
NNU01g02352	1	85492357	85493202	-	transcription factor
NNU01g02591	1	93140059	93147456	+	choline kinase
NNU01g02592	1	93153382	93200321	+	tRNA(His) guanylyltransferase
NNU01g02593	1	93202230	93213815	-	Dehydrogenase reductase SDR family member
NNU01g02594	1	93230818	93268465	-	Type I inositol 1,4,5-trisphosphate 5-phosphatase
NNU01g02612	1	93836050	93845885	-	ankyrin repeat-containing protein
NNU01g02613	1	93930705	93948422	+	ankyrin repeat-containing protein
NNU01g02792	1	101319160	101324038	-	HVA22-like protein
NNU01g02793	1	101328792	101339974	-	Receptor-like protein kinase
NNU01g02794	1	101365718	101368199	+	glutamine amidotransferase
NNU01g02795	1	101378212	101390766	-	Hemiasterlin resistant protein
NNU01g02797	1	101414562	101449734	+	Belongs to the TRAFAC class dynamin-like GTPase superfamily. Dynamin Fzo YdjA family
NNU01g02798	1	101462506	101463589	-
NNU01g02799	1	101575660	101587159	-	Sas10/Utp3/C1D family
NNU01g02800	1	101616468	101722708	+	pollen tube development
NNU01g02801	1	101730894	101731529	-	Belongs to the Orn Lys Arg decarboxylase class-II family. SpeA subfamily
NNU01g03243	1	114718480	114720421	+
NNU01g03244	1	114740501	114747361	-	belongs to the protein kinase superfamily
NNU01g05110	1	166498492	166501441	-	Leucine-rich repeat protein kinase family protein
NNU01g05111	1	166506571	166509432	+	Belongs to the RecA family
NNU01g05112	1	166510352	166512805	-	Stem-specific protein
NNU01g05113	1	166522260	166526426	-	Pentatricopeptide repeat-containing protein
NNU01g05114	1	166584334	166588125	-	ADP,ATP carrier protein
NNU01g05115	1	166607628	166613342	-	Transmembrane emp24 domain-containing protein
NNU01g05116	1	166636185	166637695	-
NNU01g05117	1	166639324	166640624	+	early light-induced protein
NNU01g05378	1	173441343	173467180	+	MO25-like protein
NNU01g05379	1	173468604	173479406	-	39S ribosomal protein L45
NNU01g05380	1	173504705	173506115	+	BSD domain-containing protein
NNU01g05381	1	173517339	173522314	-	oxidoreductase, 2OG-Fe(II) oxygenase family protein
NNU01g05382	1	173552362	173552904	+	Protein UPSTREAM OF
NNU01g05383	1	173554543	173556186	+	plasma membrane ATPase
NNU01g06461	1	203622681	203624538	+
NNU01g06462	1	203624710	203626887	+	Pentatricopeptide repeat-containing protein
NNU01g06463	1	203627209	203631889	-	At1g28695-like
NNU01g06464	1	203680424	203685000	-	Belongs to the small GTPase superfamily. Rho family
NNU01g06465	1	203710880	203711301	-
NNU01g06466	1	203714299	203716843	+	nuclease activity
NNU01g06467	1	203728563	203753612	+	Decapping nuclease DXO homolog
NNU01g06468	1	203753620	203761106	+	Coiled-coil domain-containing protein
NNU01g06469	1	203762945	203765544	-	ribonuclease H protein At1g65750
NNU01g06470	1	203788218	203809518	+	Plays a complex role in regulating the basal catalytic activity of the alpha subunit
NNU01g06471	1	203830983	203838074	+	Encoded by
NNU01g06472	1	203843050	203846621	-	60s ribosomal protein
NNU01g06473	1	203877018	203880420	+	Metacaspase-1-like
NNU02g00226	2	6674952	6675660	-
NNU02g00227	2	6680829	6707820	+	Small RNA
NNU02g00228	2	6711408	6711818	+	histone H3
NNU02g00352	2	10864385	10888809	-	-
NNU02g00353	2	10893833	10897474	-	Belongs to the universal ribosomal protein uS5 family
NNU02g00354	2	10901847	10905096	-
NNU02g00355	2	10905300	10940387	-	PHD finger family protein
NNU02g00462	2	14209449	14222584	-	ABC transporter G family member
NNU02g00463	2	14240549	14251182	-	ABC transporter G family member
NNU02g00464	2	14251479	14259950	+	wall-associated receptor kinase-like
NNU02g00465	2	14297257	14298163	+	wall-associated receptor kinase-like
NNU02g00466	2	14318323	14320197	+	wall-associated receptor kinase-like
NNU02g00467	2	14326282	14335867	-	ABC transporter G family member
NNU02g00468	2	14342890	14353097	-	L-Ala-D L-amino acid
NNU02g00556	2	17958419	17998242	+	Belongs to the hexokinase family
NNU02g00557	2	18008191	18018539	-	SnoaL-like domain
NNU02g00558	2	18053940	18059761	+
NNU02g00563	2	18378488	18381126	+	Pentatricopeptide repeat-containing protein
NNU02g00564	2	18419530	18420624	-	methyltransferase
NNU02g00565	2	18430521	18432828	+	Pentatricopeptide repeat-containing protein
NNU02g00566	2	18458621	18458836	-
NNU02g00567	2	18459236	18459801	-	Protein EARLY RESPONSIVE TO DEHYDRATION
NNU02g00568	2	18470301	18506862	-	Involved in chlorophyll biosynthesis. Catalyzes the insertion of magnesium ion into protoporphyrin IX to yield Mg- protoporphyrin IX
NNU02g00644	2	22276307	22306471	+	Regulatory subunit of the condensin complex, a complex required for conversion of interphase chromatin into mitotic-like condense chromosomes. The condensin complex probably introduces positive supercoils into relaxed DNA in the presence of type I topoisomerases and converts nicked DNA into positive knotted forms in the presence of type II topoisomerases
NNU02g00645	2	22329538	22362476	-	-
NNU02g00689	2	24756388	24762054	-	signal peptide
NNU02g00690	2	24802584	24821570	+	Belongs to the multi antimicrobial extrusion (MATE) (TC 2.A.66.1) family
NNU02g00691	2	24848284	24963915	+	laf3,laf3 isf1,laf3 isf2
NNU02g00704	2	25683165	25683426	+
NNU02g00705	2	25695594	25722324	+	hydroxyproline O-arabinosyltransferase activity
NNU02g00706	2	25745417	25749341	+	Pentatricopeptide repeat-containing protein
NNU02g00707	2	25749440	25750699	+	Pentatricopeptide repeat-containing protein
NNU02g00708	2	25751006	25751335	+	Pentatricopeptide repeat-containing protein
NNU02g00709	2	25808237	25815009	+	non-specific phospholipase
NNU02g00712	2	25965644	25968817	-
NNU02g00713	2	25968352	25968569	+	Adp-Ribosylation Factor Gtpaseactivating Protein
NNU02g00714	2	26026112	26027860	+	LRR receptor-like serine threonine-protein kinase
NNU02g00715	2	26027881	26029053	+	LRR receptor-like serine threonine-protein kinase
NNU02g00716	2	26123753	26124934	+	LRR receptor-like serine threonine-protein kinase
NNU02g00717	2	26125028	26125819	+	LRR receptor-like serine threonine-protein kinase
NNU02g00718	2	26125840	26127226	+	LRR receptor-like serine threonine-protein kinase
NNU02g00719	2	26134567	26134959	+	Belongs to the peptidase A1 family
NNU02g00873	2	40193318	40230185	-	cationic amino acid transporter
NNU02g00874	2	40253431	40284465	-	BTB POZ and MATH domain-containing protein
NNU02g00954	2	44009882	44035299	+	Uncharacterised protein family UPF0066
NNU02g00955	2	44044157	44088072	+	Uncharacterised protein family UPF0066
NNU02g00956	2	44103342	44119093	-	Protein downstream neighbor of
NNU02g00969	2	44620636	44620815	+	Belongs to the protein kinase superfamily. Ser Thr protein kinase family
NNU02g00970	2	44627968	44634757	-	Belongs to the ubiquitin-conjugating enzyme family
NNU02g00971	2	44661351	44670992	+	isoform X1
NNU02g00972	2	44676968	44678385	+
NNU02g00973	2	44678435	44691940	+	-
NNU02g00974	2	44704385	44714077	+	Iron-sulfur cluster co-chaperone protein HscB
NNU02g01319	2	54432232	54461206	+	SRSF protein kinase
NNU02g01320	2	54468334	54473443	-	Sulfite exporter TauE/SafE
NNU02g01321	2	54502134	54505832	-	cytochrome P450
NNU02g01322	2	54518770	54522271	-	cytochrome P450
NNU02g01323	2	54522277	54522837	-	cytochrome P450
NNU02g01576	2	60620926	60653392	-	Defective in exine formation
NNU02g01577	2	60656886	60663064	-	Zinc finger CCCH domain-containing protein
NNU02g01578	2	60688733	60694508	+	At2g39920-like
NNU02g01579	2	60722351	60725614	+	Steroid 5-alpha-reductase
NNU02g01580	2	60728599	60743553	-	Acetyl-coenzyme A carboxylase carboxyl transferase subunit alpha
NNU02g01581	2	60779280	60794119	+	Plant protein of unknown function (DUF641)
NNU02g01582	2	60827076	60836440	+	Plant protein of unknown function (DUF641)
NNU02g01583	2	60848912	60849393	+
NNU02g01584	2	60849729	60873345	+	Ataxin-3 homolog
NNU02g01585	2	60873999	60875156	-	Belongs to the glycosyl hydrolase 17 family
NNU02g01586	2	60877849	60882394	+	Protein TIC 22, chloroplastic
NNU02g01587	2	60883387	60887420	+	Reticulon-like protein
NNU02g01588	2	60888881	60901281	-	-
NNU02g01589	2	60905072	60912267	-	Belongs to the mitochondrial carrier (TC 2.A.29) family
NNU02g01590	2	60926946	60928659	+	This protein is an auxiliary protein of DNA polymerase delta and is involved in the control of eukaryotic DNA replication by increasing the polymerase's processibility during elongation of the leading strand
NNU02g01591	2	60933085	60938577	-	sugar phosphate phosphate translocator
NNU02g01592	2	60944486	60958307	-	Cytosolic enolase
NNU02g01593	2	60975339	60981362	+	Protein SSUH2 homolog
NNU02g01860	2	66815880	66867171	-	6-phosphofructo-2-kinase fructose-2
NNU02g01861	2	66876451	66877082	-
NNU02g01862	2	66896928	66897939	-	UPF0503 protein At3g09070
NNU02g01863	2	66900637	66903360	-	Belongs to the TPP enzyme family
NNU02g01864	2	66944857	66945754	-
NNU02g01865	2	66946214	66946588	+	Carboxylesterase
NNU02g01866	2	66949128	66951486	-	transcription factor
NNU02g01867	2	66954574	66963663	-	-
NNU02g01868	2	66969763	66977139	-	Ran-binding protein 1 homolog
NNU02g01869	2	67011203	67019152	-	proliferation-associated protein
NNU02g01870	2	67027572	67057756	-	Clathrin is the major protein of the polyhedral coat of coated pits and vesicles
NNU02g02646	2	84788846	84801794	+	Purple acid phosphatase
NNU02g02647	2	84812860	84837606	-	Synaptotagmin-5-like
NNU02g02648	2	84856591	84883244	+	chloride
NNU02g02693	2	85948243	86043533	-	WD repeat-containing protein
NNU02g03105	2	94395193	94409123	-	O-glucosyltransferase rumi homolog
NNU02g03106	2	94414765	94427803	-	Ring U-Box superfamily protein
NNU02g03107	2	94432553	94435866	+	PPIases accelerate the folding of proteins. It catalyzes the cis-trans isomerization of proline imidic peptide bonds in oligopeptides
NNU02g03108	2	94440857	94447374	-	Protein EARLY FLOWERING 4-like
NNU02g03109	2	94450075	94478025	-	DUF1771
NNU02g03110	2	94493276	94500021	-	DNA replication complex GINS protein
NNU02g03111	2	94500472	94522811	+	LIMR family
NNU02g03112	2	94527228	94561489	-	GDSL esterase lipase
NNU02g03113	2	94589105	94637376	-	Survival motor neuron (SMN) interacting protein 1 (SIP1)
NNU02g03690	2	106422702	106583584	-	atrnl,rnl
NNU03g00586	3	10583137	10596373	-	Protease Do-like 9
NNU03g00587	3	10598433	10609810	-	Protease Do-like 9
NNU03g00588	3	10618634	10637438	+	alpha-dioxygenase
NNU03g00589	3	10648570	10655311	+	alpha-dioxygenase
NNU03g00590	3	10655852	10656488	-	mlp-like protein 423
NNU03g00591	3	10670786	10682256	+	belongs to the protein kinase superfamily
NNU03g01109	3	20142434	20202672	+	Importin-9
NNU03g01110	3	20207010	20211827	-	TAFs are components of the transcription factor IID (TFIID) complex that is essential for mediating regulation of RNA polymerase transcription
NNU03g01111	3	20212081	20224415	+	tryptophan synthase beta chain
NNU03g01112	3	20230101	20246171	+	FLX-like 2
NNU03g01113	3	20250566	20277415	+	Zinc finger (C3HC4-type RING finger) family protein BRCT domain-containing protein
NNU03g01407	3	26020085	26112764	+	Polyglutamine-binding protein
NNU03g01408	3	26117247	26120162	+	Beta-xylosidase alpha-L-arabinofuranosidase
NNU03g01409	3	26120389	26129089	+	Glycosyl hydrolase family protein
NNU03g01410	3	26131360	26149932	+	methionyl-tRNA formyltransferase
NNU03g01411	3	26157192	26158909	+	Heavy metal-associated isoprenylated plant protein
NNU03g01578	3	29804281	29812947	-	aspartate-semialdehyde dehydrogenase
NNU03g01579	3	29826605	29833855	+	Heat Stress Transcription Factor
NNU03g01580	3	29840419	29845371	-	vacuolar iron transporter
NNU03g01581	3	29851357	29858347	-	vacuolar iron transporter
NNU03g01582	3	29862484	29867680	-	vacuolar iron transporter
NNU03g01583	3	29870264	29912276	-	nicastrin
NNU03g01594	3	30253982	30255754	-	RING-type E3 ubiquitin transferase
NNU03g01595	3	30271518	30340166	+	Belongs to the class-IV pyridoxal-phosphate-dependent aminotransferase family
NNU03g01935	3	38240053	38250535	+	U-box domain-containing protein
NNU03g01936	3	38250511	38257942	-	oligopeptide transporter
NNU03g01937	3	38270904	38273320	-	oligopeptide transporter
NNU03g01938	3	38281746	38283312	-	oligopeptide transporter
NNU03g01939	3	38289898	38294466	-	RNA-binding protein
NNU03g01940	3	38313786	38314091	+	serine threonine-protein kinase
NNU03g01941	3	38334984	38342535	-	Belongs to the cation transport ATPase (P-type) (TC 3.A.3) family
NNU03g03098	3	84480668	84483433	-	cationic amino acid transporter
NNU03g03099	3	84500799	84503275	+	Protein of unknown function (DUF616)
NNU03g03244	3	88670463	88720770	-	Cold-regulated 413 inner membrane protein
NNU03g03305	3	90947757	90948293	-	Dirigent proteins impart stereoselectivity on the phenoxy radical-coupling reaction, yielding optically active lignans from two molecules of coniferyl alcohol in the biosynthesis of lignans, flavonolignans, and alkaloids and thus plays a central role in plant secondary metabolism
NNU03g03306	3	90972330	90972590	+
NNU03g03307	3	90972601	90973000	+	-
NNU03g03308	3	90998403	90999073	+	Belongs to the 'GDSL' lipolytic enzyme family
NNU03g03309	3	91015879	91017282	+	Belongs to the 'GDSL' lipolytic enzyme family
NNU03g03438	3	95440753	95469264	+	E3 ubiquitin-protein ligase
NNU03g03439	3	95519278	95520639	-	-
NNU03g03440	3	95553639	95556560	+	Pentatricopeptide repeat-containing protein At1g80150
NNU04g00668	4	16629374	16670471	+	GTP diphosphokinase RSH1 chloroplastic
NNU04g00669	4	16670700	16674321	-	F-box LRR-repeat protein
NNU04g00670	4	16704324	16710866	+	Belongs to the class I-like SAM-binding methyltransferase superfamily. Cation-independent O- methyltransferase family
NNU04g00671	4	16712313	16727653	-	heme protein
NNU04g00672	4	16776712	16778092	+	ethylene-responsive transcription factor
NNU04g00956	4	29439403	29469958	+	Belongs to the SecA family
NNU04g00957	4	29475521	29479839	+
NNU04g00958	4	29480042	29484411	+	polygalacturonase activity
NNU04g00959	4	29488331	29593372	-	SWI SNF-related matrix-associated actin-dependent regulator of chromatin subfamily A-like protein
NNU04g01112	4	40096392	40114337	+	component of the eukaryotic translation initiation factor 3 (eIF-3) complex, which is involved in protein synthesis of a specialized repertoire of mRNAs and, together with other initiation factors, stimulates binding of mRNA and methionyl-tRNAi to the 40S ribosome. The eIF-3 complex specifically targets and initiates translation of a subset of mRNAs involved in cell proliferation
NNU04g01281	4	48256482	48308010	-	UBX domain-containing protein
NNU04g01282	4	48375404	48378486	-	Transcription factor
NNU04g01291	4	48773310	48849233	+	radicals which are normally produced within the cells and which are toxic to biological systems
NNU04g01292	4	48869426	48869665	-
NNU04g01293	4	48881189	48936105	+	SWI SNF-related matrix-associated actin-dependent regulator of chromatin subfamily A containing DEAD H box
NNU04g01343	4	50831304	50832629	+	Core component of nucleosome. Nucleosomes wrap and compact DNA into chromatin, limiting DNA accessibility to the cellular machineries which require DNA as a template. Histones thereby play a central role in transcription regulation, DNA repair, DNA replication and chromosomal stability. DNA accessibility is regulated via a complex set of post-translational modifications of histones, also called h…
NNU04g01344	4	50835902	50836213	+	Core component of nucleosome. Nucleosomes wrap and compact DNA into chromatin, limiting DNA accessibility to the cellular machineries which require DNA as a template. Histones thereby play a central role in transcription regulation, DNA repair, DNA replication and chromosomal stability. DNA accessibility is regulated via a complex set of post-translational modifications of histones, also called h…
NNU04g01345	4	50850838	50867802	+
NNU04g01346	4	50877264	50877674	-	histone H3
NNU04g01347	4	50889518	50894729	-	Disease resistance protein
NNU04g01348	4	50896760	50897095	-
NNU04g01349	4	50897142	50897597	+
NNU04g01350	4	50916441	50920469	-	Disease resistance protein
NNU04g01376	4	51933139	51966659	-	assists the folding of proteins upon ATP hydrolysis
NNU04g01377	4	51979823	51987498	+	Belongs to the GPI family
NNU04g01378	4	51987603	51991522	-	Belongs to the ClpA ClpB family
NNU04g01379	4	52010819	52011466	-	-
NNU04g01380	4	52034935	52042278	+	aspartate-semialdehyde dehydrogenase
NNU04g01381	4	52062608	52069206	+	Protein NRT1 PTR FAMILY
NNU04g01534	4	57082162	57106968	-	two-component response regulator
NNU04g01535	4	57107548	57108212	+	serine threonine-protein kinase-like protein
NNU04g01536	4	57108541	57110385	+	serine threonine-protein kinase-like protein
NNU04g01537	4	57111004	57115711	+	Ammonium transporter
NNU04g01538	4	57157241	57162131	+	Adagio protein
NNU04g01539	4	57169668	57187843	-	Prostaglandin E synthase
NNU04g01541	4	57302724	57304079	+	Belongs to the peptidase A1 family
NNU04g01542	4	57305670	57383516	+	cleavage and polyadenylation specificity factor
NNU04g01543	4	57384584	57386928	-	UDP-rhamnose rhamnosyltransferase 1
NNU04g01544	4	57441612	57469103	+	cleavage and polyadenylation specificity factor
NNU04g01545	4	57474000	57476200	-	-
NNU04g01546	4	57477427	57477741	-
NNU04g01568	4	58079145	58081351	+
NNU04g01569	4	58110783	58116064	+	Belongs to the ubiquitin-conjugating enzyme family
NNU04g01570	4	58123964	58125480	-	-
NNU04g01571	4	58125528	58127726	-	-
NNU04g01572	4	58165294	58165626	+	methyltransferase
NNU04g01573	4	58165640	58165984	+	methyltransferase
NNU04g01574	4	58178109	58179530	-
NNU04g01575	4	58191777	58194682	-	Alpha-trehalose glucohydrolase
NNU04g01589	4	58753684	58762060	+	RIBOSOMAL protein
NNU04g01590	4	58780530	58824433	+	receptor-like serine threonine-protein kinase
NNU04g01591	4	58839424	58840487	+	Belongs to the small heat shock protein (HSP20) family
NNU04g01733	4	62459398	62461156	-	Myb-related protein
NNU04g01734	4	62473867	62474380	+	two-component response regulator
NNU04g01735	4	62478831	62480560	+	zinc transporter
NNU04g01736	4	62515505	62517102	+	isoform X1
NNU04g01737	4	62554587	62560491	-	Protein of unknown function (DUF3326)
NNU04g01738	4	62579837	62585741	-	Protein of unknown function (DUF3326)
NNU04g01739	4	62637632	62644311	-	3-ketoacyl-coa synthase
NNU04g01740	4	62645622	62647729	-	Protein of unknown function (DUF3326)
NNU04g01741	4	62669308	62705276	+	Pyridoxal kinase
NNU04g01774	4	63334137	63336669	+	Ribose-5-phosphate isomerase
NNU04g01775	4	63341381	63344537	+	ATP-dependent serine protease that mediates the selective degradation of misfolded, unassembled or oxidatively damaged polypeptides as well as certain short-lived regulatory proteins in the mitochondrial matrix. May also have a chaperone function in the assembly of inner membrane protein complexes. Participates in the regulation of mitochondrial gene expression and in the maintenance of the integ…
NNU04g01776	4	63398640	63405633	+	-
NNU04g01777	4	63411128	63415704	+	RING FYVE PHD zinc finger superfamily protein
NNU04g03022	4	86938700	86955971	+	Signal-recognition-particle assembly has a crucial role in targeting secretory proteins to the rough endoplasmic reticulum membrane
NNU04g03023	4	86962341	86968275	+	Tether containing UBX domain for
NNU04g03024	4	86972231	86981076	+	Catalyzes the rate-limiting step of the oxidative pentose-phosphate pathway, which represents a route for the dissimilation of carbohydrates besides glycolysis
NNU04g03025	4	86988940	86995780	+	F-box protein
NNU04g03026	4	86996730	87002081	-
NNU04g03027	4	87003473	87009602	-	Methyltransferase required for the conversion of 2- polyprenyl-6-methoxy-1,4-benzoquinol (DDMQH2) to 2-polyprenyl-3- methyl-6-methoxy-1,4-benzoquinol (DMQH2)
NNU04g03028	4	87026822	87027058	-	-
NNU04g03029	4	87033621	87042498	+	intracellular protein transport
NNU04g03030	4	87043808	87067364	+	Trihelix transcription factor
NNU04g03031	4	87074170	87077708	+	Belongs to the glyceraldehyde-3-phosphate dehydrogenase family
NNU04g03032	4	87084988	87086103	-	Protein of unknown function (DUF688)
NNU04g03033	4	87090942	87097764	+	ABC transporter C family member
NNU04g03034	4	87098155	87100919	-	B12D protein
NNU04g03035	4	87101623	87102327	-	B12D protein
NNU04g03036	4	87121620	87125366	+	Belongs to the glyceraldehyde-3-phosphate dehydrogenase family
NNU04g03037	4	87133646	87138691	+	ankyrin repeat
NNU04g03314	4	92119762	92120621	-	PB1 domain containing protein, expressed
NNU04g03315	4	92136024	92147652	+	Belongs to the MCM family
NNU04g03316	4	92151436	92152014	-	histone h2a
NNU04g03317	4	92158524	92164270	+	Calnexin homolog
NNU04g03318	4	92167849	92170086	-	Domain of unknown function (DUF4228)
NNU04g03319	4	92179642	92184239	-	Calnexin homolog
NNU04g03320	4	92204789	92207672	-	cytochrome P450
NNU04g03321	4	92217329	92223501	+	SNARE associated Golgi protein
NNU04g03322	4	92224220	92224924	+	Germin-like protein subfamily 3 member
NNU04g03323	4	92232634	92237695	-	oxidoreductase activity, acting on NAD(P)H, oxygen as acceptor
NNU05g00976	5	18249948	18278133	+	oligopeptidase A
NNU05g00977	5	18280535	18282347	+	protein complex oligomerization
NNU05g00978	5	18290016	18295920	+	protein At4g37920, chloroplastic
NNU05g00979	5	18307913	18314582	+	Belongs to the heat shock protein 70 family
NNU05g00980	5	18315682	18326444	-	Non-specific serine threonine protein kinase
NNU05g01849	5	36040498	36041535	+
NNU05g01850	5	36047152	36047880	+
NNU05g01851	5	36052818	36053793	+
NNU05g01852	5	36057875	36058946	+
NNU05g01948	5	38387067	38389379	+
NNU05g01949	5	38389674	38390397	-	Protein POLAR LOCALIZATION DURING ASYMMETRIC DIVISION AND
NNU05g01950	5	38397036	38397359	-
NNU05g01951	5	38397701	38400906	-
NNU05g01952	5	38403974	38405384	-
NNU05g01953	5	38456638	38456838	-
NNU05g01954	5	38480538	38497041	+	Nascent polypeptide-associated complex subunit beta
NNU05g01955	5	38500671	38504186	-
NNU05g01956	5	38505132	38514105	+	U3 small nucleolar RNA-associated protein 11
NNU05g01957	5	38514376	38520739	+	U3 small nucleolar RNA-associated protein 11
NNU05g01990	5	39407772	39426166	+	ultraviolet-B receptor UVR8
NNU05g01991	5	39426518	39429446	-	Receptor-like protein kinase
NNU05g01992	5	39449909	39469972	+	Auxilin-related protein
NNU05g01993	5	39479451	39480283	+	Belongs to the CRISP family
NNU05g01994	5	39486914	39490269	-	Amino acid permease
NNU05g01995	5	39509994	39520943	-	Chloroplast processing
NNU05g01996	5	39527590	39529371	+	Rho GTPase-activating protein
NNU05g01997	5	39528938	39550353	-	Belongs to the glycosyl hydrolase 31 family
NNU05g01998	5	39530312	39532498	+	WD40-like Beta Propeller Repeat
NNU05g02032	5	40681297	40685526	+	-
NNU05g02033	5	40687917	40694717	-	RING FYVE PHD zinc finger superfamily protein
NNU05g02034	5	40721922	40734618	+	Belongs to the peroxidase family
NNU05g02035	5	40761052	40789286	+	Protein of unknown function (DUF632)
NNU05g02053	5	42025797	42028252	+	Belongs to the class I-like SAM-binding methyltransferase superfamily. Cation-independent O- methyltransferase family
NNU05g02054	5	42045274	42047046	+	Belongs to the class I-like SAM-binding methyltransferase superfamily. Cation-independent O- methyltransferase family
NNU05g02055	5	42081987	42082419	-	acetyltransferase
NNU05g02056	5	42095305	42103471	-	Proton-conducting pore forming subunit of the membrane integral V0 complex of vacuolar ATPase. V-ATPase is responsible for acidifying a variety of intracellular compartments in eukaryotic cells
NNU05g02120	5	43890435	43895210	-	WAT1-related protein
NNU05g02121	5	43904724	43915173	+	Transmembrane emp24 domain-containing protein
NNU05g02122	5	43916297	43917260	+	Transmembrane emp24 domain-containing protein
NNU05g02123	5	43924475	43934683	-	Boron transporter
NNU05g02124	5	43936818	43938198	+	receptor-like serine threonine-protein kinase
NNU05g02141	5	44340267	44340503	-	60S ribosomal protein
NNU05g02142	5	44340924	44341677	+	60S ribosomal protein
NNU05g02143	5	44364954	44376609	-	E3 ubiquitin-protein ligase RING1-like
NNU05g02144	5	44423976	44426625	-	repeat-containing protein
NNU05g02153	5	44604712	44607619	-	CBS domain-containing protein CBSX3
NNU05g02154	5	44638022	44640600	+	acetolactate synthase
NNU05g02155	5	44643577	44644596	+	acetolactate synthase
NNU05g02156	5	44644615	44645373	+	acetolactate synthase
NNU05g02157	5	44645387	44645536	+	acetolactate synthase
NNU05g02158	5	44666042	44722177	-	threonine-tRNA ligase
NNU05g02239	5	47044289	47051056	-
NNU05g02251	5	48368538	48378769	-	Epidermal growth factor-like domain.
NNU05g02252	5	48379108	48383969	-	Epidermal growth factor-like domain.
NNU05g02253	5	48405046	48425758	-	-
NNU05g02277	5	49105489	49142579	+	PHD finger family protein
NNU05g02278	5	49154373	49155813	-	-
NNU05g02279	5	49175897	49178074	-	Belongs to the protein kinase superfamily. Ser Thr protein kinase family
NNU05g02280	5	49188261	49191169	-	-
NNU05g02281	5	49206109	49210747	-	Belongs to the protein kinase superfamily. Ser Thr protein kinase family
NNU05g02338	5	50588191	50588658	-	Plant protein of unknown function (DUF868)
NNU05g02339	5	50616397	50620262	+
NNU05g02340	5	50638364	50689190	+	DNA repair protein XRCC2 homolog
NNU05g02352	5	51186780	51190108	+	Wall-associated receptor kinase
NNU05g02353	5	51221088	51228136	+	Belongs to the GDA1 CD39 NTPase family
NNU05g02354	5	51240168	51246850	-	Glyoxalase/Bleomycin resistance protein/Dioxygenase superfamily
NNU05g02438	5	54416589	54456822	-	Protein of unknown function (DUF3752)
NNU05g02439	5	54486139	54488560	+	NAC domain-containing protein
NNU05g02440	5	54534029	54539064	+	Belongs to the eukaryotic ribosomal protein eL27 family
NNU05g02441	5	54617917	54632186	-	iron ion binding
NNU05g02489	5	56513655	56524900	+	Belongs to the syntaxin family
NNU05g02490	5	56532958	56559402	+	Belongs to the syntaxin family
NNU05g02491	5	56596190	56619310	+	U3 small nucleolar RNA-interacting protein
NNU05g02508	5	57416035	57416626	+	ADP binding
NNU05g02509	5	57416684	57417391	+	ADP binding
NNU05g02510	5	57417701	57419113	+	Disease resistance protein
NNU05g02511	5	57419212	57420656	+	Disease resistance protein
NNU05g02512	5	57655963	57663745	+	Disease resistance protein
NNU05g02513	5	57714680	57714843	-
NNU05g02514	5	57726976	57772686	+	Protein transport protein Sec24-like
NNU05g02520	5	57951201	57954238	+	Cytochrome b-c1 complex, subunit
NNU05g02521	5	57964465	58012577	-	protein At1g04910-like isoform X1
NNU05g02522	5	58043323	58044599	-	ZF-HD protein dimerisation region
NNU05g02523	5	58077952	58080318	+
NNU05g02544	5	58733900	58748429	-	NADH dehydrogenase ubiquinone 1 alpha subcomplex subunit
NNU05g02545	5	58772133	58774290	+	Belongs to the UDP-glycosyltransferase family
NNU05g02546	5	58775396	58777876	+
NNU05g02547	5	58778041	58780078	+	Belongs to the UDP-glycosyltransferase family
NNU05g02549	5	58935552	58971783	+	Threonylcarbamoyladenosine tRNA
NNU05g02550	5	58972427	58976127	-	Multiple C2 and transmembrane domain-containing protein
NNU05g02551	5	59023565	59053804	-	RNA-binding protein
NNU05g02557	5	59340193	59401867	-	Double-stranded RNA-binding protein
NNU05g02577	5	60494226	60499498	-	PLATZ transcription factor family protein
NNU05g02578	5	60510885	60513657	-	Plant protein of unknown function (DUF863)
NNU05g02579	5	60546588	60552790	+	methylesterase 14, chloroplastic
NNU05g02580	5	60567838	60568409	-
NNU05g02582	5	60734858	60788103	+	Regulator of nonsense transcripts
NNU05g02583	5	60927197	60928066	-
NNU05g02584	5	60939436	60979372	-	phosphoribosylamine--glycine ligase
NNU05g02595	5	61650901	61670446	+	12-oxophytodienoate reductase
NNU05g02603	5	62207802	62208387	+
NNU05g02604	5	62297194	62299933	+	Patellin-3-like
NNU05g02605	5	62352987	62422446	-	UPF0586 protein C9orf41 homolog
NNU05g02606	5	62446058	62446374	+
NNU05g02607	5	62550227	62565056	-	BEST Arabidopsis thaliana protein match is P-loop containing nucleoside triphosphate hydrolases superfamily protein (TAIR
NNU05g02608	5	62574097	62577634	-	serine threonine-protein kinase
NNU05g02609	5	62613903	62639972	+	Belongs to the PTH family
NNU05g02611	5	62766139	62768466	+	Belongs to the peptidase C19 family
NNU05g02612	5	62859629	62861988	+	serine threonine-protein phosphatase
NNU05g02613	5	63000502	63000693	-
NNU05g02614	5	63002006	63019910	-	Belongs to the peptidase C19 family
NNU05g02638	5	65105477	65126769	+	Evolutionarily conserved C-terminal region
NNU05g02639	5	65145847	65156924	-	Belongs to the adenylate kinase family
NNU05g02640	5	65177301	65177786	-
NNU05g02641	5	65205682	65294114	+	tRNA pseudouridine synthase
NNU05g02642	5	65295972	65305561	-	O-acyltransferase WSD1-like
NNU05g02648	5	65560679	65566828	+	Rieske-like [2Fe-2S] domain
NNU05g02649	5	65594879	65595484	+
NNU05g02652	5	65920696	65946883	+	lysine-specific demethylase
NNU05g02653	5	65973747	65975061	-	Carboxylesterase
NNU05g02654	5	65997435	66001162	+
NNU05g02779	5	73180779	73181429	+	VQ motif-containing protein
NNU05g02780	5	73211416	73247982	-	Uncharacterized protein conserved in bacteria (DUF2062)
NNU05g02790	5	73648169	73648450	+	ribosomal protein L23
NNU05g02791	5	73651968	73652680	-	transposition, RNA-mediated
NNU05g02792	5	73671399	73732884	-	Cleft lip and palate transmembrane protein
NNU05g02797	5	74007113	74011660	-	RNA-binding protein
NNU05g02798	5	74067832	74069059	-
NNU05g02819	5	75171758	75176176	+	BEARSKIN1-like
NNU05g02820	5	75201250	75307542	+	General transcription factor 3C polypeptide
NNU05g02852	5	76694811	76718304	+	2-C-methyl-D-erythritol 4-phosphate cytidylyltransferase
NNU05g02853	5	76720702	76788020	+	2-C-methyl-D-erythritol 4-phosphate cytidylyltransferase
NNU05g02854	5	76798095	76802672	+	two-component response regulator
NNU05g02855	5	76808760	76828690	-	AAA-type ATPase family protein
NNU05g02859	5	76944820	76946268	+	Clathrin assembly protein
NNU05g02884	5	77633767	77653187	+	-
NNU05g02885	5	77660510	77661077	-	-
NNU05g02886	5	77694904	77695909	-	-
NNU05g02887	5	77713475	77724053	-	Belongs to the protein kinase superfamily. Ser Thr protein kinase family
NNU05g02888	5	77728848	77731629	-	Pectinesterase
NNU05g02889	5	77763995	77789112	+	E3 ubiquitin-protein ligase
NNU05g02890	5	77791324	77837143	+	Protein of unknown function (DUF971)
NNU05g02891	5	77854716	77857020	+
NNU05g02897	5	78166037	78204981	+	Superkiller viralicidic activity 2-like 2
NNU05g02898	5	78244365	78267159	-	-
NNU05g02906	5	78613338	78630861	-	Belongs to the terpene cyclase mutase family
NNU05g02907	5	78662760	78665092	+	Belongs to the cytochrome P450 family
NNU05g02908	5	78729300	78788190	-	Protein transport protein Sec24-like
NNU05g02909	5	78829221	78838096	+	KAT8 regulatory NSL complex subunit
NNU05g02910	5	78838194	78838728	+	Belongs to the AAA ATPase family
NNU05g02911	5	78839722	78841809	+	Nuclear chaperone required for maturation and nuclear export of pre-60S ribosome subunits
NNU05g02912	5	78887167	78891398	+	Belongs to the cytochrome P450 family
NNU05g02917	5	79222569	79236622	-	ranBP2-type zinc finger protein
NNU05g02918	5	79255675	79279677	-	Squamosa promoter-binding-like protein
NNU05g02949	5	80456348	80459373	-	phosphatase 2C
NNU05g02950	5	80471073	80472941	-	Fasciclin-like arabinogalactan protein
NNU05g02951	5	80476057	80506220	-	Dolichyl-phosphate
NNU05g02952	5	80537045	80538857	+	Metallothionein
NNU05g02964	5	80699804	80701606	+	Adenine guanine permease
NNU05g02965	5	80731872	80736777	+	Phosphoglucan phosphatase LSF2
NNU05g02966	5	80747088	80749633	-	Non-specific serine threonine protein kinase
NNU05g03000	5	81582753	81689884	-	Inactive serine threonine-protein kinase
NNU05g03001	5	81711165	81714086	-	Belongs to the cytochrome P450 family
NNU05g03022	5	82151722	82152228	+	Nematode resistance protein-like
NNU05g03023	5	82152458	82152742	+	Nematode resistance protein-like
NNU05g03024	5	82153165	82197023	+	ABC transporter I family member 6
NNU05g03025	5	82197415	82198014	+	Belongs to the AAA ATPase family
NNU05g03026	5	82204387	82210252	+	-
NNU05g03027	5	82213991	82223943	-	Belongs to the AAA ATPase family
NNU05g03028	5	82237252	82242325	-	BEST Arabidopsis thaliana protein match is
NNU05g03029	5	82264537	82283759	+	mediator of RNA polymerase II transcription subunit
NNU05g03030	5	82298035	82432910	+	Belongs to the protein kinase superfamily. Ser Thr protein kinase family
NNU05g03045	5	82872648	82882079	-	auxin efflux carrier family protein
NNU05g03046	5	82899148	82973251	-	maintenance of mitotic sister chromatid cohesion
NNU05g03047	5	83016606	83019658	+	iron ion binding
NNU05g03048	5	83020586	83026754	-	cytochrome P450
NNU05g03049	5	83034097	83034687	+	calcium-binding protein
NNU05g03050	5	83039297	83040215	-	Thylakoid soluble phosphoprotein TSP9
NNU05g03051	5	83041628	83041966	-	Belongs to the Ca(2 ) cation antiporter (CaCA) (TC 2.A.19) family
NNU05g03052	5	83042813	83043160	-	Chaperone protein dnaJ 20
NNU05g03053	5	83045328	83046038	+	-
NNU05g03054	5	83052756	83055311	+	Reticulon-like protein
NNU05g03055	5	83056334	83058797	-	Protein of unknown function (DUF2488)
NNU05g03056	5	83077761	83079704	-	Protein kinase domain
NNU06g00136	6	3620088	3624704	+	belongs to the protein kinase superfamily
NNU06g00137	6	3676960	3772122	+	Niemann-Pick C1
NNU06g00297	6	7678489	7686738	-	Protein MID1-COMPLEMENTING ACTIVITY
NNU06g00298	6	7722864	7725774	-	May act early in the ethylene signal transduction pathway, possibly as an ethylene receptor, or as a regulator of the pathway
NNU06g00299	6	7729134	7735356	+	CRS2-associated factor 1
NNU06g00300	6	7738098	7752072	-	-
NNU06g00301	6	7779155	7798201	+	high-affinity nickel-transport family protein
NNU06g00302	6	7802763	7808959	-	Belongs to the 'GDSL' lipolytic enzyme family
NNU06g00362	6	9496978	9499918	-	mitotic sister chromatid biorientation
NNU06g00363	6	9541485	9542405	+	lob domain-containing protein
NNU06g00364	6	9546402	9564750	-	Protein misato homolog
NNU06g00365	6	9568802	9592332	-	Binds directly to 23S ribosomal RNA and is necessary for the in vitro assembly process of the 50S ribosomal subunit. It is not involved in the protein synthesizing functions of that subunit
NNU06g00366	6	9596720	9655378	+	Upstream activation factor subunit
NNU06g00531	6	15853819	15865294	-	Belongs to the GRAS family
NNU06g00532	6	15885753	15888983	+	transposition, RNA-mediated
NNU06g00533	6	15957484	15981564	-
NNU06g00785	6	30161372	30163179	+	Heavy metal-associated isoprenylated plant protein
NNU06g00786	6	30179483	30180938	+	Copper transport protein family
NNU06g00787	6	30187166	30203592	-	tRNA-specific adenosine deaminase
NNU06g00788	6	30219386	30219754	+	tobamovirus multiplication protein
NNU06g00789	6	30235455	30236329	+	LURP-one-related
NNU06g00790	6	30236358	30238949	-	Low-temperature-induced 65 kDa
NNU06g00791	6	30240959	30261123	+	-
NNU06g01282	6	43098171	43107678	-	This magnesium-dependent enzyme catalyzes the hydrolysis of ATP coupled with the transport of calcium
NNU06g01283	6	43112343	43125438	-	This magnesium-dependent enzyme catalyzes the hydrolysis of ATP coupled with the transport of calcium
NNU06g01284	6	43126112	43141623	-	This magnesium-dependent enzyme catalyzes the hydrolysis of ATP coupled with the transport of calcium
NNU06g01285	6	43147564	43174184	-	Belongs to the small GTPase superfamily. Arf family
NNU06g01286	6	43172046	43176043	+
NNU06g01287	6	43177958	43194189	+	Protein phosphatase inhibitor
NNU06g01288	6	43201763	43202157	+	Dirigent proteins impart stereoselectivity on the phenoxy radical-coupling reaction, yielding optically active lignans from two molecules of coniferyl alcohol in the biosynthesis of lignans, flavonolignans, and alkaloids and thus plays a central role in plant secondary metabolism
NNU06g01289	6	43209527	43218644	-	Cell division protein ftsY homolog
NNU06g01290	6	43209830	43210450	+	arabinose-5-phosphate isomerase activity
NNU06g01291	6	43219041	43237252	+	-
NNU06g01693	6	52427510	52429230	+	Secoisolariciresinol dehydrogenase-like
NNU06g01694	6	52444758	52446147	+	YLS9-like
NNU06g01695	6	52454201	52454482	-	U-box domain-containing protein
NNU06g01696	6	52455367	52455954	+	YLS9-like
NNU06g01697	6	52460771	52461373	+	YLS9-like
NNU06g01698	6	52474565	52475792	+	YLS9-like
NNU06g01699	6	52477819	52478403	+	YLS9-like
NNU06g01700	6	52484707	52528269	-	Phenylalanine--tRNA ligase beta subunit
NNU06g01701	6	52485267	52485623	+	-
NNU06g01702	6	52531186	52531560	+	metal-nicotianamine transporter
NNU06g01703	6	52534733	52535736	-	-
NNU06g01704	6	52544434	52553850	+	5'-3' exoribonuclease
NNU06g01705	6	52584684	52588346	-	regulation of cellular macromolecule biosynthetic process
NNU06g01706	6	52599750	52655942	-	isoform X1
NNU06g01791	6	54405982	54406356	-	auxin-induced protein
NNU06g01792	6	54411499	54418494	-	Endonuclease that specifically degrades the RNA of RNA- DNA hybrids
NNU06g01793	6	54422720	54424910	-	Hemerythrin HHE cation binding domain
NNU06g01794	6	54441187	54448080	+	rho GTPase-activating protein
NNU06g01795	6	54450364	54451891	+	Protein FANTASTIC FOUR
NNU06g01796	6	54465247	54477296	-	Belongs to the synaptobrevin family
NNU06g01797	6	54485442	54485774	-
NNU06g01798	6	54485882	54488680	-	Pentatricopeptide repeat-containing protein
NNU06g01799	6	54499527	54512195	-	at2g38710
NNU06g01800	6	54516654	54542588	-	Multiple myeloma tumor-associated protein 2
NNU06g01801	6	54543303	54547235	-
NNU06g01802	6	54559576	54559765	+
NNU06g01803	6	54570714	54573092	+	Pentatricopeptide repeat-containing protein
NNU06g01804	6	54575648	54579474	+	K( ) efflux antiporter
NNU06g01805	6	54603824	54606201	+	protein At2g27730, mitochondrial-like
NNU06g01806	6	54611919	54635738	+	Signal recognition particle 54 kDa
NNU06g01807	6	54636262	54642634	+	Belongs to the AAA ATPase family
NNU06g01808	6	54649818	54650405	-	C2 domain
NNU06g01809	6	54653086	54653627	+	Has 11 Blast hits to 11 proteins in 5 species Archae - 0
NNU06g01810	6	54654836	54659055	-	protein At2g27730, mitochondrial-like
NNU06g01811	6	54661224	54663711	-	Octanoyltransferase
NNU06g01812	6	54669305	54670035	+
NNU06g01813	6	54671379	54680169	+	ABC transporter B family member 29
NNU06g01814	6	54680598	54712796	-	transport protein
NNU06g02237	6	62970206	62971489	+	Belongs to the iron ascorbate-dependent oxidoreductase family
NNU06g02238	6	62973261	62973806	+	Belongs to the tetraspanin (TM4SF) family
NNU06g02239	6	62974812	62981542	-	ubiE/COQ5 methyltransferase family
NNU06g02240	6	62995395	62996577	+	Cytidine deaminase
NNU06g02241	6	62998324	62999430	-	May be involved in both secretory and endocytic intracellular trafficking in the endosomal prevacuolar compartments
NNU06g02242	6	63002175	63007554	-	At4g29660-like
NNU06g02243	6	63013272	63015472	-	Ectonucleotide pyrophosphatase phosphodiesterase family member
NNU06g02244	6	63017771	63018204	-	subtilisin-like protease
NNU06g02245	6	63020449	63023505	-	60S ribosomal protein
NNU06g02246	6	63025285	63031303	+	PCI domain-containing protein
NNU07g00980	7	18400658	18418572	+	Bifunctional methylthioribulose-1-phosphate dehydratase enolase-phosphatase E1
NNU07g00981	7	18418944	18419378	-	Protein of unknown function (DUF1677)
NNU07g00982	7	18422265	18422906	-	pollen sperm cell differentiation
NNU07g00983	7	18423134	18425366	-	-
NNU07g00984	7	18431356	18432161	-	E3 ubiquitin-protein ligase
NNU07g00985	7	18448392	18449671	+	-
NNU07g00986	7	18476269	18490998	+	Protein kinase superfamily protein with octicosapeptide Phox Bem1p domain
NNU07g00987	7	18491876	18493648	-	-
NNU07g01026	7	19906233	19908425	+	Belongs to the glycosyl hydrolase 18 family
NNU07g01027	7	19927067	19944696	+
NNU07g01258	7	25938785	25941832	+	fasciclin-like arabinogalactan protein 20
NNU07g01259	7	25955808	25959347	+	Removal of H(2)O(2), oxidation of toxic reductants, biosynthesis and degradation of lignin, suberization, auxin catabolism, response to environmental stresses such as wounding, pathogen attack and oxidative stress
NNU07g01260	7	25963111	25983870	-	ubiquitin receptor
NNU07g01261	7	26003023	26006864	-	glutamine amidotransferase
NNU07g01262	7	26008724	26009300	+	auxin-induced protein
NNU07g01263	7	26023906	26025071	-	glutamine amidotransferase
NNU07g01268	7	26196969	26282661	+	Belongs to the peptidase C19 family
NNU07g01269	7	26298062	26298451	+	GPI-anchored protein
NNU07g01285	7	26828787	26829139	-
NNU07g01286	7	26831333	26844258	+	Pentatricopeptide repeat-containing protein At1g80150
NNU07g01287	7	26848952	26879161	-	Transmembrane protein 208 homolog
NNU07g01288	7	26851926	26852261	+
NNU07g01289	7	26896972	26915943	-	FAD synthetase 2, chloroplastic-like
NNU07g01313	7	27792214	27832040	-	E3 ubiquitin-protein ligase
NNU07g01314	7	27868000	27868539	+	Leucine-rich repeat receptor-like serine threonine tyrosine-protein kinase
NNU07g01315	7	27868627	27869148	+	Leucine-rich repeat receptor-like serine threonine tyrosine-protein kinase
NNU07g01377	7	30032311	30041360	-	Glutamate-gated receptor that probably acts as non- selective cation channel
NNU07g01378	7	30061704	30069183	-	elongation factor
NNU07g01379	7	30110459	30114046	+
NNU07g01380	7	30131311	30144271	+
NNU07g01411	7	31448469	31486261	+	Protein trichome birefringence-like 5
NNU07g01412	7	31494035	31494937	-
NNU07g01413	7	31519805	31520259	+	-
NNU07g01556	7	43719313	43722069	+	-
NNU07g01557	7	43781162	43817524	+	Belongs to the glycosyl hydrolase 47 family
NNU07g01558	7	43839542	43843985	+	vascular transport
NNU07g01588	7	45597473	45677694	-	DNA ligase
NNU07g01589	7	45685014	45685857	-	Leucine-rich repeat receptor-like protein kinase
NNU07g01590	7	45696412	45697768	-	pre-mRNA-processing-splicing factor
NNU07g01591	7	45698320	45698626	+	2'-5' RNA ligase superfamily
NNU07g01592	7	45699341	45701540	+	-
NNU07g01593	7	45725210	45742108	+	Pyridoxamine 5-phosphate oxidase family protein
NNU07g01594	7	45782030	45786309	-	F-box kelch-repeat protein
NNU07g01595	7	45816581	45818902	+	Pentatricopeptide repeat-containing protein
NNU07g01596	7	45819041	45820277	+	Protein trichome birefringence-like
NNU07g01597	7	45851031	45852380	+	short-chain dehydrogenase reductase
NNU07g01598	7	45853691	45900230	+	mediator of RNA polymerase II transcription subunit
NNU07g01599	7	45922732	45930762	-	Agamous-like MADS-box protein
NNU07g01600	7	45969707	45977834	-	Belongs to the glycosyl hydrolase 1 family
NNU07g01601	7	46007928	46013569	-
NNU07g01602	7	46044444	46050875	-	macrophage migration inhibitory factor
NNU07g01603	7	46082013	46102810	+	This magnesium-dependent enzyme catalyzes the hydrolysis of ATP coupled with the transport of calcium
NNU07g01671	7	48704227	48704502	+	Belongs to the universal ribosomal protein uS7 family
NNU07g01672	7	48728467	48747862	+	ATP synthase subunit gamma
NNU07g01673	7	48774624	48786271	-
NNU07g01674	7	48816637	48817420	+
NNU07g01675	7	48827006	48830761	-	ABC transporter G family member
NNU07g01676	7	48888243	48889446	-	Belongs to the glycosyl hydrolase 17 family
NNU07g01677	7	48895897	48896634	-
NNU07g01692	7	49939748	49940082	+
NNU07g01769	7	52339697	52341045	+
NNU07g01770	7	52351405	52356445	-	transporter
NNU07g01771	7	52374453	52378714	-	transporter
NNU07g01772	7	52381047	52420257	-	Cyclic pyranopterin monophosphate synthase accessory protein
NNU07g01773	7	52395246	52396261	+
NNU07g01774	7	52430393	52511570	-	galacturonokinase activity
NNU07g01775	7	52535588	52543704	-	galacturonokinase activity
NNU07g01776	7	52551726	52552544	-	Protein of unknown function, DUF599
NNU07g01777	7	52562273	52562599	-	rapid alkalinization
NNU07g01824	7	54271046	54272847	-	ankyrin repeat-containing protein
NNU07g01825	7	54279135	54280657	-	Belongs to the UDP-glycosyltransferase family
NNU07g01826	7	54299081	54303481	-	ankyrin repeat-containing protein
NNU07g01827	7	54328108	54335899	+	ankyrin repeat-containing protein
NNU07g01828	7	54383368	54383546	-	60s ribosomal protein
NNU07g01829	7	54399370	54400225	-	Belongs to the glycosyl hydrolase 17 family
NNU07g01830	7	54417302	54417993	-	Belongs to the glycosyl hydrolase 17 family
NNU07g01831	7	54425333	54425867	-	ankyrin repeat-containing protein
NNU07g01832	7	54427241	54430534	-	ankyrin repeat-containing protein
NNU07g01833	7	54480564	54481368	-
NNU07g01834	7	54481784	54485270	-	TMV resistance protein N-like
NNU07g01835	7	54506992	54512285	+	tRNA pseudouridine synthase
NNU07g01836	7	54517729	54518136	-
NNU07g01837	7	54518826	54521646	-
NNU07g01838	7	54538231	54549890	-	Toll - interleukin 1 - resistance
NNU07g01865	7	55452944	55490029	-	Belongs to the terpene cyclase mutase family
NNU07g01866	7	55509466	55510772	-
NNU07g01870	7	55825721	55827426	+	Belongs to the cytochrome P450 family
NNU07g01871	7	55835989	55836859	+	Belongs to the UDP-glycosyltransferase family
NNU07g01872	7	55853545	55854426	-
NNU07g01873	7	55854683	55868952	-	Belongs to the terpene cyclase mutase family
NNU07g01874	7	55890315	55899123	-	aspartate--tRNA ligase
NNU07g01875	7	55915359	55916887	+	Organic cation carnitine transporter
NNU07g01905	7	57200345	57206651	-	Belongs to the glycosyl hydrolase 17 family
NNU07g01906	7	57224158	57226169	+	MRNA-decapping enzyme-like protein
NNU07g01907	7	57240768	57302945	+	-
NNU07g01908	7	57313586	57317473	+	Protein of unknown function (DUF1218)
NNU07g01909	7	57373313	57378933	-	Chloroplast-localized elongation factor EF-G involved in protein synthesis in plastids. Catalyzes the GTP-dependent ribosomal translocation step during translation elongation. During this step, the ribosome changes from the pre-translocational (PRE) to the post-translocational (POST) state as the newly formed A- site-bound peptidyl-tRNA and P-site-bound deacylated tRNA move to the P and E sites, …
NNU07g01910	7	57398830	57401929	+	cwf21 domain
NNU07g01911	7	57402475	57404706	+	cwf21 domain
NNU07g01912	7	57404722	57412636	+
NNU07g01913	7	57419638	57420280	-	Belongs to the disease resistance NB-LRR family
NNU07g01914	7	57434206	57441328	+
NNU07g01915	7	57442940	57443519	+
NNU07g01916	7	57451156	57467829	-	Protein of unknown function (DUF1997)
NNU07g01934	7	58023165	58024335	-	Belongs to the BetVI family
NNU07g01935	7	58033108	58034031	-	Belongs to the syntaxin family
NNU07g01936	7	58042653	58045312	-	-
NNU07g01937	7	58061476	58074064	+	zinc finger CCCH domain-containing protein
NNU07g01938	7	58122873	58150016	-	Complex I intermediate-associated protein 30 (CIA30)
NNU08g00333	8	13037267	13050831	+	ABC transporter E family member
NNU08g00510	8	26485949	26488520	+	Endo-1,3(4)-beta-glucanase
NNU08g00511	8	26524622	26539917	-	disease resistance
NNU08g00512	8	26589246	26591498	-	Disease resistance RPP13-like protein 4
NNU08g00513	8	26596094	26639576	-	Vacuolar protein sorting-associated protein 53
NNU08g00514	8	26642444	26653386	+
NNU08g00515	8	26656643	26671069	-	Vacuolar protein sorting-associated protein 53
NNU08g00589	8	29098670	29117507	-	Flowering time control protein
NNU08g00590	8	29119268	29119882	+
NNU08g00591	8	29144512	29145492	-	Acid phosphatase
NNU08g00592	8	29153401	29154652	-	respiratory burst oxidase homolog protein
NNU08g00593	8	29162272	29179006	-	Acid phosphatase
NNU08g00594	8	29220776	29227367	-	Calreticulin-3-like
NNU08g00595	8	29249388	29262686	-	Plant protein of unknown function (DUF936)
NNU08g00596	8	29309547	29383817	+	Dehydrogenase reductase SDR family member
NNU08g00597	8	29417003	29482531	-	Peptide chain release factor
NNU08g00598	8	29494331	29499550	+	Belongs to the eukaryotic ribosomal protein eL38 family
NNU08g00616	8	30384680	30388643	+	transcription factor
NNU08g00617	8	30414172	30415044	+	-
NNU08g00618	8	30461263	30469866	+	IQ-domain
NNU08g00829	8	36710791	36722644	+	RNA recognition motif
NNU08g00830	8	36727885	36740988	-	F-Box protein
NNU08g00831	8	36748273	36748968	+	Belongs to the disease resistance NB-LRR family
NNU08g00832	8	36749012	36751543	+
NNU08g00833	8	36771987	36774327	+	Disease resistance RPP13-like protein 4
NNU08g00834	8	36778664	36788269	-	Belongs to the Orn Lys Arg decarboxylase class-II family
NNU08g00835	8	36790416	36795268	+
NNU08g00836	8	36811485	36816478	-	Encoded by
NNU08g01255	8	49042716	49125297	-	isoform X1
NNU08g01256	8	49140086	49141254	+	Auxin response factors (ARFs) are transcriptional factors that bind specifically to the DNA sequence 5'-TGTCTC-3' found in the auxin-responsive promoter elements (AuxREs)
NNU08g01257	8	49142548	49143751	+	Belongs to the cytochrome P450 family
NNU08g01258	8	49143819	49144133	+	Belongs to the cytochrome P450 family
NNU08g01259	8	49147706	49150010	+	Annexin-like protein RJ4
NNU08g01260	8	49156514	49160001	-	Annexin D4-like
NNU08g01261	8	49164174	49168829	+	Annexin D3-like
NNU08g01262	8	49175316	49189553	-	Component of the peroxisomal and mitochondrial division machineries. Plays a role in promoting the fission of mitochondria and peroxisomes
NNU08g01263	8	49198191	49210982	-	LRR receptor-like serine threonine-protein kinase
NNU08g01312	8	50447412	50513679	-	methyltransferase
NNU08g01313	8	50518668	50520584	-	Pentatricopeptide repeat domain
NNU08g01314	8	50544686	50553464	-	calcium-binding protein
NNU08g01315	8	50566164	50567674	+	Werner syndrome-like exonuclease
NNU08g01316	8	50588160	50593224	-	Triacylglycerol lipase

## Sheet: RL
Table S9. The information of genes located in domesticated regions of RL.
Gene	Chr	Start	End	Strand	Annotation
NNU01g00339	1	11577109	11579707	-	Cation H( ) antiporter
NNU01g00340	1	11591920	11592620	-
NNU01g00341	1	11595330	11601095	-	CBS domain-containing protein CBSX3
NNU01g00370	1	12788559	12833752	+	Decapping 5-like
NNU01g00371	1	12835582	12836734	-	Protein of unknown function (DUF1218)
NNU01g02416	1	87468757	87471263	-	-
NNU01g02417	1	87495199	87496947	-	Clathrin assembly protein
NNU01g02418	1	87502558	87503516	+	UDP-N-acetylglucosamine-peptide N-acetylglucosaminyltransferase
NNU01g02419	1	87503607	87503900	+	UDP-N-acetylglucosamine-peptide N-acetylglucosaminyltransferase
NNU01g02420	1	87558478	87568140	-	NAC domain-containing protein
NNU01g04689	1	154789166	154806116	-	Tetratricopeptide repeat protein 4 homolog
NNU01g04690	1	154820594	154822906	-	Tetratricopeptide repeat protein 4 homolog
NNU01g04691	1	154826764	154886202	-	Belongs to the DEAD box helicase family
NNU01g04692	1	154886361	154891736	+	-
NNU01g04693	1	154897559	154908190	-	rpm1 interacting protein 13
NNU01g04803	1	157762918	157765797	-	Ubiquitin exists either covalently attached to another protein, or free (unanchored). When covalently bound, it is conjugated to target proteins via an isopeptide bond either as a monomer (monoubiquitin), a polymer linked via different Lys residues of the ubiquitin (polyubiquitin chains) or a linear polymer linked via the initiator Met of the ubiquitin (linear polyubiquitin chains). Polyubiquitin…
NNU01g04804	1	157790528	157794449	+	Mitochondrial 28S ribosomal protein S34
NNU01g04805	1	157805635	157806461	+	WRKY Transcription Factor
NNU01g04806	1	157809470	157810366	-	exonucleolytic nuclear-transcribed mRNA catabolic process involved in deadenylation-dependent decay
NNU01g04807	1	157821970	157826377	-	plastid-lipid-associated protein 6
NNU01g04808	1	157837868	157845534	+	Ankyrin repeat domain-containing protein
NNU01g04817	1	158033456	158043372	+	translation initiation factor
NNU01g04818	1	158043609	158065642	-	-
NNU01g04819	1	158087311	158087661	-	Transcription factor
NNU01g04820	1	158091535	158103684	+	E3 ubiquitin-protein ligase
NNU01g04821	1	158119862	158121136	-	Alpha-1,6-mannosyl-glycoprotein
NNU01g04822	1	158129047	158131811	+	Belongs to the peroxisomal membrane protein PXMP2 4 family
NNU01g04825	1	158197536	158197976	+	Protein of unknown function, DUF617
NNU01g04826	1	158205746	158212944	+	tetratricopeptide repeat protein
NNU01g04827	1	158216393	158220421	+	Rho GDP-dissociation inhibitor 1-like
NNU01g04828	1	158228588	158232523	+	DAG protein
NNU01g04829	1	158251205	158286341	-	serine threonine protein phosphatase 2A regulatory subunit
NNU01g04831	1	158305127	158305840	+	Disease resistance RPP13-like protein 4
NNU01g04832	1	158329489	158331160	-	GDP-mannose 3,5-epimerase
NNU01g04833	1	158333986	158334414	-	exonucleolytic nuclear-transcribed mRNA catabolic process involved in deadenylation-dependent decay
NNU01g04834	1	158357509	158370378	+	Belongs to the SNF7 family
NNU01g04835	1	158375227	158378397	-	Pentatricopeptide repeat-containing protein
NNU01g04836	1	158388730	158420117	-	belongs to the protein kinase superfamily
NNU01g04843	1	158644947	158645453	+
NNU01g04844	1	158645882	158648653	+	Pentatricopeptide repeat-containing protein
NNU01g04845	1	158663648	158670873	-	Pentatricopeptide repeat-containing protein
NNU01g04846	1	158691915	158846981	+	histone lysine demethylation
NNU01g04847	1	158851861	158858934	-	methyltransferase
NNU01g04850	1	158912357	158996520	+	serine threonine-protein kinase
NNU01g04851	1	159015566	159019101	-	Belongs to the peptidase A1 family
NNU01g04852	1	159019066	159023595	+	NAC domain-containing protein 21
NNU01g04909	1	160267168	160267515	+	Belongs to the AAA ATPase family
NNU01g04910	1	160274267	160275028	-	transcription factor
NNU01g04911	1	160319535	160319942	+	ethylene-responsive transcription factor
NNU01g04912	1	160326385	160326852	-	ethylene-responsive transcription factor
NNU01g04956	1	161564730	161566497	-	Transcriptional regulator
NNU01g04957	1	161587860	161588498	-	Transcriptional regulator
NNU01g04958	1	161611268	161647303	-	DNA-binding protein
NNU01g04991	1	163172306	163222732	+	CWF19-like protein 2
NNU01g04992	1	163226718	163233347	+	carbohydrate kinase family protein
NNU01g04993	1	163250520	163254208	+	-
NNU01g04994	1	163258357	163324652	-	DNA-dependent RNA polymerase catalyzes the transcription of DNA into RNA using the four ribonucleoside triphosphates as substrates
NNU01g04995	1	163338626	163338970	+	Belongs to the universal ribosomal protein uS7 family
NNU01g04996	1	163345779	163347629	+	Pentatricopeptide repeat-containing protein
NNU01g04997	1	163351438	163353390	+	Pentatricopeptide repeat-containing protein
NNU01g04998	1	163356255	163358597	-	Pentatricopeptide repeat-containing protein
NNU01g05012	1	163870290	163871651	-	Histone H1
NNU01g05013	1	163891541	163897539	+	Belongs to the universal ribosomal protein uS19 family
NNU01g05054	1	164866771	164882820	+	NADH dehydrogenase ubiquinone flavoprotein 2
NNU01g05055	1	164884872	164912813	-	transcription factor
NNU01g05056	1	164934837	164938568	-	lysM domain receptor-like kinase
NNU01g05057	1	164938885	164945332	-	lysM domain receptor-like kinase
NNU01g05058	1	164978468	164981016	-	-
NNU01g05067	1	165377178	165379954	-	Non-specific serine threonine protein kinase
NNU01g05068	1	165398596	165402362	+	Myb SANT-like DNA-binding domain protein
NNU01g05069	1	165432150	165454738	+	Guanylate-binding protein
NNU01g05070	1	165469347	165473303	+	3-ketoacyl-coa synthase
NNU01g05071	1	165481789	165504150	-	-
NNU01g05087	1	165848275	165854954	+	-
NNU01g05088	1	165855712	165856272	-	fasciclin-like arabinogalactan protein
NNU01g05089	1	165857288	165862083	+	Belongs to the class I-like SAM-binding methyltransferase superfamily. MPBQ MBSQ MT family
NNU01g05090	1	165883957	165885398	+	calmodulin-like protein
NNU01g05091	1	165889759	165890451	+
NNU01g05092	1	165934130	165938828	-	-
NNU01g05141	1	167410144	167411401	-	DNA RNA polymerases superfamily protein
NNU01g05142	1	167424259	167429039	-	Plant pleckstrin homology-like region
NNU01g05143	1	167469317	167469988	+	Zinc finger BED domain-containing protein
NNU01g05144	1	167474745	167478581	+	Zinc finger BED domain-containing protein
NNU01g05145	1	167478861	167485820	+	Cytochrome B561, N terminal
NNU01g05156	1	167770058	167771558	+	leucine-rich repeat extensin-like protein
NNU01g05157	1	167824509	167856313	+	Pseudouridine synthase
NNU01g05192	1	168466923	168468019	+	gag-polypeptide of LTR copia-type
NNU01g05193	1	168468069	168468314	+
NNU01g05194	1	168478841	168541493	+	Folate-biopterin transporter 1
NNU01g05202	1	168850019	168850519	+	heat shock protein
NNU01g05203	1	168853701	168856387	+	Domain of unknown function (DUF4413)
NNU01g05204	1	168863088	168898801	-	CDPK adapter protein
NNU01g05205	1	168909473	168944675	-	pre-rRNA-processing protein TSR2
NNU01g05227	1	169826847	169954704	+	survival protein
NNU01g05228	1	169961176	169962303	-
NNU01g05229	1	169970044	169970307	-	hAT family C-terminal dimerisation region
NNU01g05230	1	170005951	170009576	+	Cellular retinaldehyde-binding triple function, C-terminal (InterPro IPR001251), Phosphatidylinositol transfer protein-like, N-terminal (InterPro IPR011074)
NNU01g05231	1	170023453	170023763	-	chlororespiratory reduction 6
NNU01g05232	1	170023831	170024326	-	chlororespiratory reduction 6
NNU01g05233	1	170037650	170040449	+	mannosyl-oligosaccharide glucosidase
NNU01g05258	1	170503535	170507611	-	Belongs to the major facilitator superfamily. Sugar transporter (TC 2.A.1.1) family
NNU01g05259	1	170508181	170514219	-	Belongs to the major facilitator superfamily. Sugar transporter (TC 2.A.1.1) family
NNU01g05260	1	170521294	170563482	-	Chloride channel protein
NNU01g05261	1	170579167	170580875	+	lipolytic acyl hydrolase (LAH)
NNU01g05262	1	170606356	170671897	-	Long chain acyl-CoA synthetase
NNU01g05279	1	171101962	171103080	-	-
NNU01g05280	1	171129940	171151719	-	phosphatase 2C
NNU01g05281	1	171175759	171212322	+	Dynamin family
NNU01g05282	1	171218272	171219294	+	Protein FANTASTIC FOUR
NNU01g05283	1	171274520	171281616	+	Belongs to the mitochondrial carrier (TC 2.A.29) family
NNU01g05284	1	171285088	171287466	-	Pentatricopeptide repeat-containing protein
NNU01g05285	1	171287696	171304485	+	Protein YIPF1 homolog
NNU01g05286	1	171310905	171320585	-	seryl-tRNA synthetase
NNU01g05287	1	171329582	171334573	-	belongs to the protein kinase superfamily
NNU01g05288	1	171343049	171367771	+	Pentatricopeptide repeat-containing protein
NNU01g05289	1	171372927	171409909	+	Belongs to the SecY SEC61-alpha family
NNU01g05322	1	171946684	171954330	+	dual specificity protein phosphatase
NNU01g05323	1	171957917	171958213	+
NNU01g05324	1	171958787	171966157	+	dual specificity protein phosphatase
NNU01g05325	1	171968446	171970449	+	Transcription factor
NNU01g05326	1	172019017	172021790	-	heavy metal transport detoxification superfamily protein
NNU01g05327	1	172034247	172049657	-	E3 ubiquitin-protein ligase
NNU01g05328	1	172079478	172087442	-	R3H-associated N-terminal domain
NNU01g05329	1	172090716	172091488	-	ubiquitin-protein transferase activity
NNU01g05330	1	172099879	172128501	-	transmembrane protein 64-like
NNU01g05331	1	172142944	172148158	-	ubiquitin-like-specific protease
NNU01g05332	1	172155958	172160946	+	-
NNU01g05333	1	172161889	172164927	-	-
NNU01g05334	1	172176202	172221499	-	UPF0613 protein
NNU01g05335	1	172254220	172256154	+	Adenylate isopentenyltransferase
NNU01g05340	1	172475929	172477282	+	EID1-like F-box protein 3
NNU01g05341	1	172483799	172484338	+	invertase inhibitor
NNU01g05373	1	173332538	173333596	+	Belongs to the glycosyltransferase 8 family
NNU01g05374	1	173336368	173339126	-	glutathione synthetase
NNU01g05375	1	173339431	173352095	-	glutathione synthetase
NNU01g05376	1	173367631	173413379	-	glutathione synthetase
NNU01g05400	1	173910094	173913304	+	cytochrome P450
NNU01g05401	1	173921741	173922244	-	gag-polypeptide of LTR copia-type
NNU01g05402	1	173930646	173937320	-	methyltransferase
NNU01g05403	1	173950326	173958792	+
NNU01g05404	1	173974688	173979042	+	-
NNU01g05405	1	173979419	173980211	-
NNU01g05406	1	173993531	173999833	-	Component of the replication protein A complex (RPA) required for DNA recombination, repair and replication. The activity of RPA is mediated by single-stranded DNA binding and protein interactions. Probably involved in repair of double-strand DNA breaks (DSBs) induced by genotoxic stresses
NNU01g05407	1	174000971	174001261	-	Long cell-linked locus protein
NNU01g05408	1	174003005	174010003	-	Belongs to the protein kinase superfamily. Ser Thr protein kinase family
NNU01g05409	1	174017563	174018282	-	Belongs to the eukaryotic ribosomal protein P1 P2 family
NNU01g05410	1	174025785	174027791	-	F-box protein
NNU01g05411	1	174031226	174056970	-	ribosome biogenesis protein RLP24
NNU01g05412	1	174070382	174087982	+	-
NNU01g05413	1	174111068	174113147	+	carboxyl methyltransferase
NNU01g05414	1	174113328	174121270	-	ATP-dependent Clp protease, proteolytic subunit
NNU01g05415	1	174147747	174154154	+	Belongs to the universal ribosomal protein uS3 family
NNU01g05416	1	174155661	174162452	+	-
NNU01g05417	1	174166943	174206938	-	Protein SCO1 homolog 1
NNU01g05425	1	174481715	174522711	-	Zinc finger protein CONSTANS-like
NNU01g05426	1	174496065	174496267	+	zinc-binding in reverse transcriptase
NNU01g05427	1	174532736	174544404	+	WW domain-containing protein
NNU01g05428	1	174549043	174553758	-	Belongs to the sodium solute symporter (SSF) (TC 2.A.21) family
NNU01g05522	1	176913150	176915122	+	Belongs to the oxygen-dependent FAD-linked oxidoreductase family
NNU01g05523	1	176933735	176935330	+	Belongs to the oxygen-dependent FAD-linked oxidoreductase family
NNU01g05524	1	176955983	176965670	+	Cholinephosphate cytidylyltransferase
NNU01g05525	1	176967982	176969843	+
NNU01g05670	1	180658284	180660814	-	aluminum-activated malate transporter
NNU01g05671	1	180666310	180682056	-	glycosyl transferase family 1 protein
NNU01g05672	1	180705578	180707666	+	3-ketoacyl-coa synthase
NNU01g05673	1	180728025	180735121	+	calcium-dependent protein kinase
NNU01g05680	1	180888795	180889560	+	membrane-associated kinase regulator
NNU01g05681	1	180949956	180951949	-	Mitochondrial protein
NNU01g05682	1	180970437	180988068	-
NNU01g05683	1	180996308	180999136	-	-
NNU01g05687	1	181093536	181108934	+	F-box protein
NNU01g05688	1	181129304	181169159	+	golgin candidate
NNU01g05689	1	181171368	181174479	+	Pentatricopeptide repeat-containing protein
NNU01g05690	1	181174846	181176633	-	Belongs to the glycosyl hydrolase 5 (cellulase A) family
NNU01g05732	1	182092563	182106370	+	2-C-methyl-D-erythritol 2,4-cyclodiphosphate synthase
NNU01g05733	1	182118070	182120667	+	1-amino-cyclopropane-1-carboxylate
NNU01g05734	1	182133362	182133919	+	PAM68-like
NNU01g05735	1	182146250	182148083	-	Fk506-binding protein
NNU01g05736	1	182148391	182149043	-
NNU01g05737	1	182172661	182183842	+	Erythronate-4-phosphate dehydrogenase family protein
NNU01g05738	1	182189878	182192428	+	Interconversion of serine and glycine
NNU01g05753	1	182547382	182566433	+	CAAX prenyl protease 1 homolog
NNU01g05754	1	182571844	182574797	+	belongs to the protein kinase superfamily
NNU01g05755	1	182584452	182586885	+	Protein BPS1, chloroplastic-like
NNU01g05756	1	182594713	182657920	+	mitogen-activated protein kinase
NNU01g05757	1	182658546	182661223	-	Belongs to the glycosyl hydrolase 28 family
NNU01g05763	1	182800702	182803365	+	-
NNU01g05764	1	182826099	182828241	+	Pentatricopeptide repeat-containing protein
NNU01g05765	1	182828512	182829346	+	DNL zinc finger
NNU01g05766	1	182848164	182875778	-	deSI-like protein At4g17486
NNU01g05870	1	185451684	185475346	-	serine threonine-protein kinase
NNU01g05871	1	185490741	185612794	+	lysine-specific demethylase
NNU01g05948	1	187676031	187684205	-	Dual specificity protein kinase
NNU01g05949	1	187687585	187701710	-	Cop9 signalosome complex subunit
NNU01g05950	1	187717792	187739564	+	NOT transcription complex subunit VIP2
NNU01g06012	1	189512810	189544854	-	MINDY deubiquitinase
NNU01g06014	1	189599665	189632129	+	MADS-box protein
NNU01g06015	1	189642433	189644787	+	stay-green
NNU01g06016	1	189660978	189665033	+	BEST Arabidopsis thaliana protein match is
NNU01g06017	1	189670478	189688095	-	-
NNU01g06018	1	189691220	189698098	-	Belongs to the carbohydrate kinase PfkB family
NNU01g06019	1	189701178	189701653	+
NNU01g06020	1	189720833	189723185	+	ribonuclease H protein At1g65750
NNU01g06021	1	189732352	189754449	-	MADS-box transcription factor
NNU01g06022	1	189824120	189830894	-	FIZZY-related
NNU01g06023	1	189833140	189835915	+	Mitochondrial protein
NNU01g06024	1	189874547	189892663	+	Histone deacetylase complex subunit
NNU01g06025	1	189898277	189917166	-	Pgr5-like
NNU01g06032	1	190222979	190223845	-	carboxylesterase 9
NNU01g06033	1	190268628	190269545	-	carboxylesterase 9
NNU01g06034	1	190296164	190317835	+	helicase
NNU01g06035	1	190318426	190319439	-	carboxylesterase 9
NNU01g06078	1	191679053	191744150	+	WASH complex subunit 7
NNU01g06079	1	191747077	191755964	-	protein FAR1-RELATED SEQUENCE
NNU01g06080	1	191762092	191765648	+	General transcription factor IIH subunit
NNU01g06081	1	191781606	191790562	+	ATP-dependent Clp protease proteolytic
NNU01g06082	1	191791818	191792273	+	rRNA-processing protein EBP2 homolog
NNU01g06083	1	191795118	191795552	+	-
NNU01g06084	1	191803026	191806669	-	-
NNU01g06085	1	191807157	191818243	-	AT-hook motif nuclear-localized protein
NNU01g06354	1	200632378	200700450	-	rRNA processing
NNU01g06355	1	200710271	200723236	+	WD repeat-containing protein
NNU01g06356	1	200730506	200739587	-	cationic amino acid transporter
NNU01g06357	1	200739948	200741675	-	cationic amino acid transporter
NNU01g06358	1	200776074	200797640	+	arabidillo
NNU01g06563	1	206074172	206093957	+	Man1-Src1p-C-terminal domain
NNU01g06564	1	206097472	206132368	+	DNA replication ATP-dependent helicase nuclease
NNU01g06565	1	206136153	206153361	+	methyltransferase PMT14
NNU01g06668	1	209184994	209188061	+	non-specific phospholipase
NNU01g06669	1	209198275	209202171	+	non-specific phospholipase
NNU01g06670	1	209221246	209227022	+	non-specific phospholipase
NNU01g06671	1	209233170	209234051	-	Ring-h2 finger protein
NNU01g06672	1	209247684	209251023	-	Zinc finger CCCH domain-containing protein
NNU02g00180	2	5130308	5132896	-	G-type lectin S-receptor-like serine threonine-protein kinase
NNU02g00181	2	5189994	5195632	+
NNU02g00215	2	6182775	6183794	-
NNU02g00216	2	6185596	6186618	-
NNU02g00217	2	6233182	6234392	-
NNU02g00313	2	9570785	9580592	+	Belongs to the multi antimicrobial extrusion (MATE) (TC 2.A.66.1) family
NNU02g00314	2	9585479	9589823	-	zinc finger CCCH domain-containing protein
NNU02g00315	2	9622959	9651843	-	Catalyzes the conversion of inosine 5'-phosphate (IMP) to xanthosine 5'-phosphate (XMP), the first committed and rate- limiting step in the de novo synthesis of guanine nucleotides, and therefore plays an important role in the regulation of cell growth
NNU02g00318	2	9726737	9748555	+	Armadillo repeat-containing protein
NNU02g00319	2	9755395	9763306	-	RbcX protein
NNU02g00320	2	9784584	9791896	+	Belongs to the glycosyltransferase 2 family. Plant cellulose synthase subfamily
NNU02g00356	2	11008412	11018423	+	-
NNU02g00357	2	11041590	11043536	+
NNU02g00358	2	11050658	11055191	+	Zinc finger AN1 and C2H2 domain-containing stress-associated protein
NNU02g00359	2	11075444	11078258	-	cation H( ) antiporter
NNU02g00427	2	12889715	12893122	-	NAC transcription factor
NNU02g00453	2	13815669	13827095	-	Protein N-terminal glutamine
NNU02g00454	2	13827331	13828679	+	DTW domain-containing protein
NNU02g00455	2	13902252	13939592	+	Caps the barbed end of actin filaments and is able to sever them in a calcium-dependent manner
NNU02g00518	2	15919506	15920213	+	-
NNU02g00519	2	15920276	15922672	+	-
NNU02g00520	2	15934180	15955153	-	DNA helicase
NNU02g00521	2	16003145	16006554	+	calcium-binding protein
NNU02g00522	2	16007335	16011291	-
NNU02g00523	2	16049835	16067626	-
NNU02g00524	2	16165126	16168921	-	Belongs to the protein kinase superfamily. Ser Thr protein kinase family
NNU02g00525	2	16211647	16214612	+	Glycosyl hydrolase family protein
NNU02g00552	2	17796418	17799026	+	-
NNU02g00583	2	19452615	19489572	-	wall-associated receptor kinase-like
NNU02g00584	2	19491061	19514339	-	Autophagy-related protein
NNU02g00594	2	20178204	20237507	-	-
NNU02g00595	2	20270194	20271155	+	ARM-repeat Tetratricopeptide repeat (TPR)-like protein
NNU02g00596	2	20272314	20275495	-	Plant calmodulin-binding domain
NNU02g00597	2	20303651	20308465	+	Triacylglycerol lipase
NNU02g00659	2	23473257	23509398	+	F-box protein
NNU02g00660	2	23515128	23550421	+	Belongs to the pyruvate kinase family
NNU02g00671	2	24207485	24210706	+	SAGA-associated factor 11
NNU02g00676	2	24322713	24324907	+
NNU02g00677	2	24357521	24377923	-	Hyccin
NNU02g00678	2	24358986	24361029	-
NNU02g00694	2	25088597	25090954	+	lateral root primordium
NNU02g00703	2	25521255	25522091	+	Transcription factor that specifically binds AT-rich DNA sequences related to the nuclear matrix attachment regions (MARs)
NNU02g00704	2	25683165	25683426	+
NNU02g00705	2	25695594	25722324	+	hydroxyproline O-arabinosyltransferase activity
NNU02g00831	2	37809264	37817274	-	Dr1-associated
NNU02g00832	2	37896284	37906529	-	Pentatricopeptide repeat-containing protein
NNU02g00849	2	39046249	39048867	-	Wuschel-related homeobox
NNU02g00850	2	39132123	39133199	+
NNU02g00851	2	39190525	39212062	-
NNU02g00886	2	40905877	40955730	-	Belongs to the short-chain dehydrogenases reductases (SDR) family
NNU02g00887	2	40962264	40962723	-	Belongs to the short-chain dehydrogenases reductases (SDR) family
NNU02g00888	2	40982388	40984196	-	Belongs to the short-chain dehydrogenases reductases (SDR) family
NNU02g00889	2	41000974	41005155	+	SAGA-associated factor 11
NNU02g00890	2	41025797	41026809	+	transcription repressor
NNU02g00902	2	41438449	41562051	+	Vacuolar protein sorting-associated protein
NNU02g00922	2	42541242	42589601	+	aldehyde oxidase
NNU02g00923	2	42649789	42707539	-	DUF246 domain-containing protein
NNU02g00979	2	44843602	44881847	-	strictosidine synthase
NNU02g00980	2	44916941	44945335	+	Nuclear pore complex protein
NNU02g00991	2	45359800	45361329	-	Glutaredoxin
NNU02g00992	2	45376747	45391151	-	phosphatidylglycerol phosphatidylinositol transfer protein
NNU02g00993	2	45407827	45408336	+	Ring-h2 finger protein
NNU02g00994	2	45447592	45450273	-	DnaJ protein homolog
NNU02g00995	2	45456198	45463781	-	Autophagy-related protein
NNU02g01123	2	49028236	49040687	+
NNU02g01124	2	49067917	49083152	-	Belongs to the TRAFAC class myosin-kinesin ATPase superfamily. Kinesin family
NNU02g01125	2	49090844	49094491	+	-
NNU02g01841	2	66456728	66460806	-	30S ribosomal protein S20
NNU02g01842	2	66477694	66482453	+	Pentatricopeptide repeat-containing protein At2g30100
NNU02g01843	2	66531701	66532279	+	lob domain-containing protein
NNU02g01994	2	69199635	69202351	-	Transcription factor
NNU02g01995	2	69213775	69287989	-	Binds specifically and directly to substrates containing either a simple or bipartite NLS motif. Promotes docking of import substrates to the nuclear envelope
NNU02g02040	2	70351891	70364267	+	Transcription factor
NNU02g02041	2	70393344	70393940	+	methyltransferase activity
NNU02g02042	2	70394528	70437130	+	Pentatricopeptide repeat-containing protein At5g02830
NNU02g02090	2	71266855	71269524	+	WAT1-related protein
NNU02g02091	2	71270783	71288936	-	Type I inositol 1,4,5-trisphosphate 5-phosphatase
NNU02g02092	2	71311431	71312453	-	Zinc finger protein
NNU02g02093	2	71330313	71331067	+	histone H2B
NNU02g02094	2	71347115	71347814	-	nuclease HARBI1
NNU02g02095	2	71348126	71352168	+
NNU02g02146	2	72352998	72364346	-	Macrophage erythroblast
NNU02g02147	2	72366552	72370190	+	Putative zinc- or iron-chelating domain
NNU02g02148	2	72372293	72378766	-	-
NNU02g02149	2	72382841	72384998	-	Protein ALUMINUM SENSITIVE
NNU02g02150	2	72398855	72399845	-	Zinc finger protein CONSTANS-like
NNU02g02151	2	72407577	72408941	-	Belongs to the glycosyl hydrolase 18 family
NNU02g02152	2	72417467	72419640	-	Pentatricopeptide repeat-containing protein
NNU02g02153	2	72421835	72432032	+
NNU02g02154	2	72442589	72450564	+	Belongs to the TRAFAC class myosin-kinesin ATPase superfamily. Kinesin family
NNU02g02245	2	74747164	74765637	-	4-coumarate-coa ligase
NNU02g02246	2	74766876	74770258	-	PB1 domain containing protein, expressed
NNU02g02247	2	74801667	74802164	-	serine threonine-protein kinase
NNU02g02248	2	74828851	74832487	+	Zinc finger protein
NNU02g02249	2	74851119	74852183	-	Belongs to the class-I aminoacyl-tRNA synthetase family
NNU02g02250	2	74853454	74855478	-	Pentatricopeptide repeat-containing protein
NNU02g02251	2	74855770	74855970	+	Plant protein of unknown function (DUF641)
NNU02g02252	2	74877637	74975479	+	anaphase-promoting complex subunit
NNU02g02279	2	75780522	75783586	-
NNU02g02280	2	75790240	75792213	+	Pentatricopeptide repeat-containing protein
NNU02g02281	2	75810002	75827213	-	BEST Arabidopsis thaliana protein match is P-loop containing nucleoside triphosphate hydrolases superfamily protein (TAIR
NNU02g02282	2	75859647	75861377	-	Zinc finger protein CONSTANS-like
NNU02g02287	2	75969132	75985498	+	Sel1-like repeats.
NNU02g02288	2	75998654	76009959	+	-
NNU02g02289	2	76040055	76041076	-	Protein GLUTAMINE DUMPER
NNU02g02290	2	76073221	76074342	-	Protein BYPASS1-related
NNU02g03287	2	98105275	98133706	+	Protein YIPF1 homolog
NNU02g03288	2	98135513	98135876	+	Wound-induced protein
NNU02g03289	2	98140261	98150515	-	Aldo-keto reductase family 4 member
NNU02g03290	2	98157936	98170838	+	Belongs to the Casparian strip membrane proteins (CASP) family
NNU02g03291	2	98176428	98179945	-	mannose-1-phosphate guanylyltransferase
NNU02g03292	2	98185870	98186169	-
NNU02g03293	2	98202243	98204457	-	protein At2g39795, mitochondrial-like
NNU02g03294	2	98215059	98215322	-	-
NNU02g03408	2	100469456	100469964	+	Hypoxia induced protein conserved region
NNU02g03409	2	100481434	100485515	+	BTB POZ domain-containing protein
NNU02g03410	2	100488292	100490565	-	transcription factor
NNU02g03411	2	100510714	100514500	-	Nodulin-like
NNU02g03412	2	100538381	100545874	+	Nop53 (60S ribosomal biogenesis)
NNU02g03413	2	100549065	100556803	+	RNA-directed DNA methylation
NNU02g03414	2	100560208	100562366	-	G-type lectin S-receptor-like serine threonine-protein kinase
NNU02g03415	2	100591409	100595497	+	Belongs to the class-III pyridoxal-phosphate-dependent aminotransferase family
NNU02g03418	2	100665809	100679596	-	-
NNU02g03419	2	100680711	100682345	+	Pentatricopeptide repeat-containing protein
NNU02g03420	2	100682606	100698272	-	TOM1-like protein 2
NNU02g03421	2	100701641	100703000	+
NNU02g03422	2	100707909	100709236	-	LURP-one-related
NNU02g03423	2	100709537	100709914	+
NNU02g03424	2	100728399	100736362	+	LURP-one-related
NNU02g03425	2	100793279	100863198	+	E3 ubiquitin-protein ligase
NNU02g03426	2	100862983	100867858	-	amino acid transporter
NNU02g03427	2	100887468	100915535	+	Alpha-soluble nsf attachment protein
NNU02g03428	2	100946029	101075733	+	D-alanine-D-alanine ligase
NNU02g03429	2	101089119	101090335	+	Wound-induced protein
NNU02g03430	2	101097046	101098071	-	Wound-induced protein
NNU02g03431	2	101131206	101133069	-	short-chain dehydrogenase reductase
NNU02g03459	2	101548006	101571635	+	Lignin degradation and detoxification of lignin-derived products
NNU02g03460	2	101586094	101588778	-	Cation H( ) antiporter
NNU02g03461	2	101603422	101606321	-	Cation H( ) antiporter
NNU02g03462	2	101610632	101612853	+	Dehydration-responsive element-binding protein
NNU02g03463	2	101655571	101672991	+	Protein BREAST CANCER SUSCEPTIBILITY 2 homolog
NNU02g03581	2	104208507	104211531	+	rhodanese-like domain-containing protein
NNU02g03582	2	104217434	104220303	+	serine threonine-protein kinase-like protein
NNU02g03583	2	104223590	104272581	-	NF-X1-type zinc finger protein
NNU02g03584	2	104280888	104281226	-	Vicilin-like antimicrobial peptides
NNU02g03585	2	104282704	104309201	-	Phosphoinositide phospholipase C
NNU02g03783	2	108385684	108391145	+	U4 U6 small nuclear ribonucleoprotein
NNU02g03784	2	108414969	108423433	-	-
NNU02g03785	2	108423657	108427016	-	belongs to the protein kinase superfamily
NNU02g03786	2	108436433	108445340	+	LRR receptor-like serine threonine-protein kinase
NNU02g03787	2	108450440	108466312	+	NOT transcription complex subunit VIP2
NNU02g03788	2	108466001	108467373	-	Belongs to the chalcone isomerase family
NNU02g03789	2	108474917	108476485	-	Lung seven transmembrane receptor
NNU02g04001	2	112426671	112442359	+	RNA-binding protein
NNU02g04002	2	112451449	112518381	+	aarF domain-containing protein kinase At5g05200
NNU03g03302	3	90775278	90777067	+	Telomere length regulation protein TEL2 homolog
NNU03g03303	3	90778349	90786598	-	subtilisin-like protease
NNU03g03304	3	90790797	90888777	-	Alpha,alpha-trehalose-phosphate synthase (UDP-forming)
NNU03g03818	3	105415271	105427953	-	Belongs to the class-I pyridine nucleotide-disulfide oxidoreductase family
NNU03g03819	3	105438916	105439832	-	Universal stress protein
NNU03g03820	3	105443241	105445240	+
NNU03g03821	3	105445257	105445622	-
NNU03g03822	3	105464686	105466131	-	Universal stress protein A-like protein
NNU03g03823	3	105490660	105493256	+	Protein of unknown function (DUF3675)
NNU03g03824	3	105494209	105523666	-	Component of the post-replicative DNA mismatch repair system (MMR)
NNU03g04044	3	109764391	109779247	+	ABC transporter B family member
NNU03g04045	3	109781670	109787317	+	Protein CHUP1, chloroplastic-like
NNU03g04046	3	109790293	109793123	+	-
NNU03g04047	3	109797964	109800038	+	-
NNU03g04048	3	109802042	109822524	-	L-cysteine
NNU03g04049	3	109817800	109818739	-
NNU03g04050	3	109834199	109847095	+	transport protein
NNU03g04051	3	109868997	109873099	+	polygalacturonase activity
NNU03g04052	3	109889877	109893543	+	Belongs to the peptidase A1 family
NNU03g04053	3	109899203	109903603	+	Belongs to the peptidase A1 family
NNU03g04069	3	110176612	110186672	+	meiotic cell cycle
NNU03g04070	3	110194210	110194924	-
NNU03g04071	3	110270751	110271637	+	Belongs to the cyclin family
NNU03g04072	3	110287901	110292148	+	transcription factor
NNU03g04073	3	110292695	110295028	-	PPR repeat family
NNU03g04074	3	110392779	110478621	+	pumilio homolog
NNU03g04075	3	110496343	110498241	+	L-ascorbate oxidase homolog
NNU03g04076	3	110511342	110536703	+	mitogen-activated protein kinase
NNU04g00003	4	104910	144535	-	Plastid division protein CDP1
NNU04g00004	4	157092	157848	-
NNU04g00005	4	159323	223194	-	lysine-specific demethylase
NNU04g00006	4	267745	297742	+	The coatomer is a cytosolic protein complex that binds to dilysine motifs and reversibly associates with Golgi non- clathrin-coated vesicles, which further mediate biosynthetic protein transport from the ER, via the Golgi up to the trans Golgi network. The coatomer complex is required for budding from Golgi membranes, and is essential for the retrograde Golgi-to-ER transport of dilysine-tagged pr…
NNU04g00007	4	310095	311177	-
NNU04g00008	4	311481	346515	-	Zinc finger HIT domain-containing protein
NNU04g00009	4	346845	347474	+
NNU04g00010	4	366703	376809	-	Zinc finger HIT domain-containing protein
NNU04g00011	4	383566	432670	+	trigalactosyldiacylglycerol 3
NNU04g00014	4	460722	478381	-	Protein of unknown function (DUF1308)
NNU04g00015	4	490584	505338	+	(NAC) domain-containing protein
NNU04g00016	4	510616	550557	-	Belongs to the AAA ATPase family
NNU04g00017	4	556491	607034	-	Superkiller viralicidic activity 2-like
NNU04g00018	4	618290	628407	+	2-succinylbenzoate--CoA ligase, chloroplastic
NNU04g00019	4	641182	697158	+	Pentatricopeptide repeat-containing protein
NNU04g00024	4	797573	802888	+	phosphoglycerate kinase
NNU04g00025	4	812384	826460	-	Transcription factor
NNU04g00026	4	850104	867375	-	Protein FAR1-RELATED SEQUENCE 5-like
NNU04g00027	4	868314	875876	-
NNU04g00028	4	878310	880639	-	F-box LRR-repeat protein
NNU04g00029	4	883257	884171	-	Belongs to the NPH3 family
NNU04g00030	4	883904	891091	+	Belongs to the glycosyltransferase 8 family
NNU04g00031	4	895850	934498	-	belongs to the protein kinase superfamily
NNU04g00032	4	939889	940926	+
NNU04g00033	4	979018	986006	+	Belongs to the NPH3 family
NNU04g00034	4	992757	1001485	+	Protein of unknown function (DUF632)
NNU04g00035	4	1002252	1006101	+	Photosystem I reaction center subunit psaK
NNU04g00036	4	1020781	1028315	-	Protein of unknown function (DUF1639)
NNU04g00037	4	1035964	1050544	+	serine threonine-protein kinase
NNU04g00038	4	1069630	1072538	+	Protein kinase PINOID-like
NNU04g00039	4	1095272	1096256	+	-
NNU04g00040	4	1096613	1097464	+	F-box Kelch-repeat protein
NNU04g00041	4	1108986	1126085	-	Protein BREAST CANCER SUSCEPTIBILITY 1 homolog
NNU04g00042	4	1126878	1129829	-	BAG family molecular chaperone regulator
NNU04g00043	4	1145590	1166098	+	mediator of RNA polymerase II transcription subunit
NNU04g00044	4	1175384	1177450	-	decarboxylase
NNU04g00046	4	1275032	1292073	+	beta-1,3-galactosyltransferase 20
NNU04g00047	4	1292546	1381270	+	CSC1-like protein ERD4
NNU04g00050	4	1390118	1442308	+	Belongs to the imidazoleglycerol-phosphate dehydratase family
NNU04g00051	4	1445514	1464387	-	Remorin, C-terminal region
NNU04g00052	4	1469337	1490547	+	clathrin-coated pit assembly
NNU04g00053	4	1500549	1509471	+	Translation initiation factor IF-2
NNU04g00054	4	1536745	1548420	-	Non-specific serine threonine protein kinase
NNU04g00055	4	1588755	1592571	-	Retinol dehydrogenase 12-like
NNU04g00058	4	1672837	1703608	+	Tetratricopeptide repeat protein
NNU04g00059	4	1709870	1727140	-	Polyamine oxidase
NNU04g00060	4	1736244	1772744	-	26S proteasome non-ATPase regulatory subunit 13
NNU04g00061	4	1773204	1774644	+	ABC transporter F family member
NNU04g00062	4	1787685	1790088	+	Inhibitor of trypsin and hageman factor-like
NNU04g00064	4	1814122	1823357	+
NNU04g00065	4	1848480	1848946	+	-
NNU04g00066	4	1850148	1850424	+
NNU04g00067	4	1851764	1853122	+	transcription factor
NNU04g00068	4	1898161	1899938	-
NNU04g00069	4	1914562	1922781	-	KH domain-containing protein
NNU04g00090	4	2657547	2659036	+	Belongs to the iron ascorbate-dependent oxidoreductase family
NNU04g00091	4	2687687	2700190	+	Coiled-coil domain-containing protein 94 homolog
NNU04g00092	4	2711860	2736196	+	Katanin p60 ATPase-containing subunit A-like
NNU04g00093	4	2741992	2746035	-	Calcyclin-binding
NNU04g00094	4	2749799	2755475	-	Interactor of constitutive active ROPs
NNU04g00095	4	2777384	2814107	-	cellular response to glucose starvation
NNU04g00096	4	2817906	2888996	-	Belongs to the glycosyl hydrolase 17 family
NNU04g00101	4	2996428	3001335	-	Potassium channel
NNU04g00102	4	3019004	3021772	+	PPR repeat
NNU04g00103	4	3025361	3028236	-	TBCC domain-containing protein
NNU04g00104	4	3030567	3031925	+	Transcription factor
NNU04g00105	4	3044365	3049779	+	Protein of unknown function (DUF642)
NNU04g00106	4	3054771	3064498	+	phosphatase 2C
NNU04g00107	4	3087851	3100461	-	C2 domain-containing protein
NNU04g00138	4	3778995	3785349	-	transcription factor
NNU04g00139	4	3808514	3810088	-	cytochrome P450
NNU04g00140	4	3835333	3837186	-	cytochrome P450
NNU04g00141	4	3851985	3853442	-	Glucan endo-1,3-beta-glucosidase-like
NNU04g00142	4	3860202	3864897	-	belongs to the protein kinase superfamily
NNU04g00143	4	3883809	3896412	-	Proteasome assembly chaperone 4
NNU04g00144	4	3919069	3920338	+	The light-harvesting complex (LHC) functions as a light receptor, it captures and delivers excitation energy to photosystems with which it is closely associated
NNU04g00145	4	3919069	3950738	-	Belongs to the glycosyltransferase 1 family. Bacterial plant glycogen synthase subfamily
NNU04g00156	4	4161099	4163617	-	Potassium channel
NNU04g00157	4	4165828	4172154	-
NNU04g00158	4	4172558	4176076	+	-
NNU04g00159	4	4178514	4191257	-	Magnesium transporter CorA-like family protein
NNU04g00160	4	4207390	4239705	-	BEST Arabidopsis thaliana protein match is Kinase-related
NNU04g00161	4	4252760	4254293	+	Preprotein translocase subunit
NNU04g00162	4	4277353	4278945	-	Mediator-associated protein 1-like
NNU04g00173	4	4500438	4508743	-	Belongs to the DEAD box helicase family
NNU04g00174	4	4518158	4519013	-	CDGSH iron-sulfur domain-containing protein
NNU04g00175	4	4529643	4588271	+	K( ) efflux antiporter
NNU04g00197	4	5054871	5075570	-	Protein prenyltransferase alpha subunit repeat-containing protein
NNU04g00198	4	5091448	5092827	-	Domain of unknown function (DUF3475)
NNU04g00199	4	5140029	5159010	+	Pentatricopeptide repeat-containing protein
NNU04g00216	4	5495192	5496938	-	At4g22758-like
NNU04g00217	4	5524834	5533705	+	Belongs to the sterol desaturase family
NNU04g00218	4	5574252	5578862	+	-
NNU04g00242	4	6165535	6168051	-	UDP-glucuronate 4-epimerase
NNU04g00243	4	6169783	6170572	+
NNU04g00244	4	6171909	6172962	-	Belongs to the EPSP synthase family
NNU04g00245	4	6173612	6193855	-
NNU04g00246	4	6200884	6204678	-	Transketolase
NNU04g00247	4	6240559	6242099	+	EXORDIUM-like
NNU04g00262	4	6718396	6722022	+	Pentatricopeptide repeat-containing protein
NNU04g00263	4	6725344	6729545	+
NNU04g00264	4	6732474	6733863	+	late embryogenesis abundant protein
NNU04g00265	4	6737747	6739038	+	late embryogenesis abundant protein
NNU04g00266	4	6740732	6758392	-	Mannosyltransferase involved in glycosylphosphatidylinositol-anchor biosynthesis
NNU04g00267	4	6798905	6800012	+	transcription repressor
NNU04g00343	4	8756177	8767059	-	reductase
NNU04g00344	4	8791280	8793729	+	aluminum-activated malate transporter
NNU04g00345	4	8795735	8800810	-	Amidase 1-like
NNU04g00346	4	8802555	8811975	-	Ring finger
NNU04g00347	4	8814550	8822568	-	protein trichome birefringence-like
NNU04g00348	4	8844557	8844868	-
NNU04g00349	4	8845285	8847176	+	Pentatricopeptide repeat-containing protein
NNU04g00350	4	8847415	8847645	-	Outer envelope membrane
NNU04g00437	4	11009242	11014596	+	Pentatricopeptide repeat domain
NNU04g00438	4	11015870	11021604	-	Belongs to the major facilitator superfamily. Sugar transporter (TC 2.A.1.1) family
NNU04g00439	4	11038331	11040298	+	Ankyrin Repeat
NNU04g00440	4	11041331	11064686	-	Squamosa promoter-binding-like protein
NNU04g00441	4	11090920	11091794	+	Histone 2A
NNU04g00442	4	11111726	11133505	+	Belongs to the DHHC palmitoyltransferase family
NNU04g00443	4	11157106	11186223	+	serine threonine-protein phosphatase
NNU04g00444	4	11197308	11202335	-	palmitoyl-(protein) hydrolase activity
NNU04g00445	4	11209270	11217465	-	SOSS complex subunit B homolog
NNU04g00446	4	11222003	11228362	-	NADH dehydrogenase ubiquinone 1 alpha subcomplex subunit
NNU04g00447	4	11242576	11244909	+	ribosomal protein
NNU04g00448	4	11247621	11256434	+	1-deoxy-D-xylulose-5-phosphate synthase
NNU04g00449	4	11256851	11258152	+
NNU04g00555	4	14059910	14062822	+	oberon 3
NNU04g00556	4	14063582	14064145	+	Required for proper 27S pre-rRNA processing and 60S ribosome subunit assembly
NNU04g00557	4	14066319	14068229	-	Pentatricopeptide repeat-containing protein
NNU04g00558	4	14133828	14134172	+	Flowering-promoting factor 1-like protein
NNU04g00559	4	14152235	14152576	+	Flowering-promoting factor 1-like protein
NNU04g00748	4	18803424	18805276	-	Protein trichome birefringence-like 4
NNU04g00749	4	18818957	18824574	-	-
NNU04g00750	4	18844437	18849721	+	lipid metabolic process
NNU04g00751	4	18854258	18947023	-	metalloendopeptidase activity
NNU04g00752	4	19009482	19012344	-	DNAJ heat shock N-terminal domain-containing protein
NNU04g00753	4	19023084	19023980	-	Structural maintenance of chromosomes protein
NNU04g00754	4	19027076	19054804	-	Structural maintenance of chromosomes protein
NNU04g00780	4	20075316	20076974	+	Ocs element-binding factor
NNU04g00781	4	20100238	20101116	-	Calvin cycle protein
NNU04g00851	4	21730524	21831679	+	rhodanese-like domain-containing protein
NNU04g00852	4	21843314	21844942	-	F-box protein
NNU04g00903	4	25020245	25021577	-	Vicilin-like antimicrobial peptides
NNU04g00904	4	25089967	25095987	+	tRNA m(4)X modification enzyme TRM13 homolog
NNU04g00905	4	25108308	25109727	+	1-Cys peroxiredoxin
NNU04g00927	4	26122739	26124533	+	Pectinesterase
NNU04g00932	4	27018428	27020222	+	Pectinesterase
NNU04g00934	4	27745522	27747006	+	Pectinesterase
NNU04g00946	4	28889783	28968003	-	5'-nucleotidase domain-containing protein
NNU04g00947	4	29008474	29009377	+	ABC transporter B family member
NNU04g00972	4	30104620	30180764	-	Structure-specific nuclease with 5'-flap endonuclease and 5'-3' exonuclease activities involved in DNA replication and repair. During DNA replication, cleaves the 5'-overhanging flap structure that is generated by displacement synthesis when DNA polymerase encounters the 5'-end of a downstream Okazaki fragment. It enters the flap from the 5'-end and then tracks to cleave the flap base, leaving a …
NNU04g00973	4	30209958	30216480	-
NNU04g00974	4	30224220	30225703	+	Protein WEAK CHLOROPLAST MOVEMENT UNDER BLUE
NNU04g00975	4	30248855	30306869	+	AarF domain-containing protein kinase
NNU04g00987	4	30796226	30828085	+	Catalyzes the 6-electron oxidation of protoporphyrinogen-IX to form protoporphyrin-IX
NNU04g00988	4	30882561	30951366	+	Chromatin structure-remodeling complex protein
NNU04g00997	4	31329989	31346472	+	deaminase
NNU04g00998	4	31394856	31402032	+	WRKY transcription factor
NNU04g01006	4	31888311	31889246	-	function. Its presence in a non-photosynthetic plant (Epifagus virginiana) and experiments in tobacco indicate that it has an essential function which is probably not related to photosynthesis
NNU04g01007	4	31889487	31890116	-	function. Its presence in a non-photosynthetic plant (Epifagus virginiana) and experiments in tobacco indicate that it has an essential function which is probably not related to photosynthesis
NNU04g01008	4	31895773	31896105	+	50S ribosomal protein
NNU04g01009	4	31896763	31897191	+	50S ribosomal protein L2
NNU04g01010	4	31926229	31926717	+	cytochrome B6
NNU04g01011	4	31928920	31929330	-	DNA-dependent RNA polymerase catalyzes the transcription of DNA into RNA using the four ribonucleoside triphosphates as substrates
NNU04g01012	4	31929408	31933804	-	Belongs to the universal ribosomal protein uS11 family
NNU04g01017	4	32357616	32480678	+	Inositol hexakisphosphate
NNU04g01018	4	32502637	32557398	+	Transmembrane protein 184A-like
NNU04g01036	4	34236420	34238225	-	function. Its presence in a non-photosynthetic plant (Epifagus virginiana) and experiments in tobacco indicate that it has an essential function which is probably not related to photosynthesis
NNU04g01042	4	35122378	35134724	+	serine threonine-protein phosphatase
NNU04g01043	4	35145339	35160988	+	serine threonine-protein phosphatase
NNU04g01269	4	47842704	47846220	+
NNU04g01270	4	47877443	47888707	+	Polyamine oxidase 4
NNU04g01271	4	47903956	47904402	+	RNA-binding protein 12-like
NNU04g01272	4	47909664	47913006	-	Organic cation carnitine
NNU04g01273	4	47938733	47940227	+
NNU04g01274	4	47951316	47952831	-	Belongs to the peroxidase family. Classical plant (class III) peroxidase subfamily
NNU04g01280	4	48186285	48188348	-	butyrate-CoA ligase
NNU04g01294	4	49120880	49125315	+	Zinc finger protein
NNU04g01295	4	49179614	49285773	+	Protein ACCUMULATION AND REPLICATION OF CHLOROPLASTS
NNU04g01296	4	49295643	49311580	+	Component of the coenzyme Q biosynthetic pathway. May play a role in organizing a multi-subunit COQ enzyme complex required for coenzyme Q biosynthesis. Required for steady-state levels of other COQ polypeptides
NNU04g01297	4	49314471	49317099	+	Belongs to the protein kinase superfamily. Ser Thr protein kinase family
NNU04g01298	4	49325022	49326227	+	Belongs to the GST superfamily
NNU04g01299	4	49327750	49328987	-
NNU04g01300	4	49339892	49342846	+	Belongs to the GST superfamily
NNU04g01301	4	49358841	49364088	-	Phytoene synthase
NNU04g01302	4	49409994	49431572	+	-
NNU04g01303	4	49482202	49485128	-	myb family transcription factor
NNU04g01308	4	49761239	49766502	+	Sucrose-cleaving enzyme that provides UDP-glucose and fructose for various metabolic pathways
NNU04g01309	4	49793627	49801214	+	Sucrose-cleaving enzyme that provides UDP-glucose and fructose for various metabolic pathways
NNU04g01310	4	49839237	49844314	+	Sucrose-cleaving enzyme that provides UDP-glucose and fructose for various metabolic pathways
NNU04g01311	4	49852300	49853892	-	U3 small nucleolar RNA-associated protein
NNU04g01312	4	49871322	49909201	-	Belongs to the argonaute family
NNU04g01313	4	49909331	49911464	-
NNU04g01318	4	50159790	50161489	-	serine threonine-protein kinase
NNU04g01319	4	50162726	50164114	-	Cysteine desulfurase
NNU04g01320	4	50180115	50181668	-
NNU04g01321	4	50194203	50199989	-	11S globulin seed storage protein
NNU04g01322	4	50220138	50230058	-	11S globulin seed storage protein
NNU04g01323	4	50279771	50296877	+	belongs to the protein kinase superfamily
NNU04g01325	4	50325393	50353630	-	belongs to the protein kinase superfamily
NNU04g01326	4	50353997	50354221	+
NNU04g01327	4	50369665	50401802	+	Protein ROOT INITIATION DEFECTIVE
NNU04g01328	4	50423444	50426746	-	short-chain dehydrogenase reductase
NNU04g01329	4	50428485	50447189	-	-
NNU04g01330	4	50449473	50450027	+
NNU04g01331	4	50460460	50462896	+	(NAC) domain-containing protein
NNU04g01332	4	50466104	50470228	-	(NAC) domain-containing protein
NNU04g01333	4	50498542	50500093	-	Belongs to the 'GDSL' lipolytic enzyme family
NNU04g01334	4	50507668	50509338	+	cytochrome P450
NNU04g01337	4	50543180	50562384	-	Protein present in Fab1, YOTB, Vac1, and EEA1
NNU04g01338	4	50599667	50644025	-	required for autophagy
NNU04g01339	4	50671509	50692577	+	Bromodomain
NNU04g01340	4	50737188	50743284	-	LRR receptor-like serine threonine-protein kinase
NNU04g01350	4	50916441	50920469	-	Disease resistance protein
NNU04g01351	4	50942248	50945475	-	atexp13,atexpa13,athexp alpha 1.22,exp13,expa13
NNU04g01352	4	50972764	50976983	-	reveille
NNU04g01353	4	51020255	51020905	-	zinc finger
NNU04g01354	4	51021157	51022051	-	zinc finger
NNU04g01355	4	51028098	51028457	+
NNU04g01356	4	51072189	51084180	+	RIBOSOMAL protein
NNU04g01357	4	51088539	51088739	+	Calnexin homolog
NNU04g01358	4	51089262	51089573	+	Calnexin homolog
NNU04g01359	4	51105162	51113310	+	UTP-glucose-1-phosphate uridylyltransferase
NNU04g01360	4	51113841	51114581	+
NNU04g01361	4	51119824	51121486	-	C1 domain
NNU04g01362	4	51127174	51127838	+	Transcription factor
NNU04g01363	4	51132704	51302028	-	Cyclic nucleotide-gated ion channel 20
NNU04g01364	4	51342520	51542355	-	Cyclic nucleotide-gated ion channel 20
NNU04g01365	4	51571606	51603313	+	1-aminocyclopropane-1-carboxylate deaminase
NNU04g01366	4	51626653	51644229	+	Belongs to the group II decarboxylase family
NNU04g01367	4	51734772	51751679	+	4-hydroxy-3-methylbut-2-en-1-yl diphosphate synthase
NNU04g01368	4	51752278	51753772	-
NNU04g01369	4	51768017	51773719	+	Disease resistance protein
NNU04g01429	4	53927761	53941579	-	Phd finger protein
NNU04g01430	4	53941851	53942177	-	Phd finger protein
NNU04g01431	4	53943377	53951960	-	CBS domain-containing protein
NNU04g01432	4	53952520	53953060	-	CBS domain-containing protein
NNU04g01433	4	53977249	53979203	+	Protein BASIC PENTACYSTEINE2-like
NNU04g01439	4	54196417	54196608	+
NNU04g01440	4	54240809	54251634	-	calcium ion binding
NNU04g01441	4	54265178	54291637	-	Belongs to the universal ribosomal protein uS5 family
NNU04g01442	4	54305053	54308475	-	ethylene-responsive transcription factor
NNU04g01454	4	54655965	54656465	+
NNU04g01455	4	54669602	54671864	+	Amino acid transporter
NNU04g01456	4	54696765	54702106	-	Monoglyceride
NNU04g01457	4	54716424	54717179	-	respiratory burst oxidase homolog protein
NNU04g01471	4	55180670	55183503	+	Purple acid phosphatase
NNU04g01472	4	55200823	55201290	-	Encoded by
NNU04g01473	4	55204432	55208955	+	Purple acid phosphatase
NNU04g01474	4	55225018	55225677	+	Purple acid phosphatase
NNU04g01475	4	55227539	55229018	+	Purple acid phosphatase
NNU04g01476	4	55232903	55235006	+	Purple acid phosphatase
NNU04g01477	4	55239509	55239928	+
NNU04g01478	4	55243094	55245176	-	pectinesterase pectinesterase inhibitor
NNU04g01479	4	55257444	55307742	-	2OG-Fe(II) oxygenase superfamily
NNU04g01481	4	55411304	55432900	+	Anthranilate synthase
NNU04g01482	4	55434708	55437110	-	Catalyzes xyloglucan endohydrolysis (XEH) and or endotransglycosylation (XET). Cleaves and religates xyloglucan polymers, an essential constituent of the primary cell wall, and thereby participates in cell wall construction of growing tissues
NNU04g01483	4	55467098	55469458	+	oxidoreductase
NNU04g01484	4	55477310	55479682	-	Protein of unknown function (DUF760)
NNU04g01485	4	55490632	55513499	+	guanine nucleotide-binding protein
NNU04g01486	4	55515431	55518137	+	transmembrane ascorbate ferrireductase
NNU04g01487	4	55518864	55523696	-	oberon 3
NNU04g01488	4	55564365	55574486	-	Zinc finger protein
NNU04g01496	4	55894454	55925422	-	PHD finger-like domain-containing protein
NNU04g01497	4	55933817	56012652	+	Tho complex subunit
NNU04g01524	4	56760611	56762555	+	LRR receptor-like serine threonine-protein kinase
NNU04g01525	4	56762607	56764350	+	LRR receptor-like serine threonine-protein kinase
NNU04g01526	4	56802587	56806726	+	LRR receptor-like serine threonine-protein kinase
NNU04g01572	4	58165294	58165626	+	methyltransferase
NNU04g01573	4	58165640	58165984	+	methyltransferase
NNU04g01574	4	58178109	58179530	-
NNU04g01575	4	58191777	58194682	-	Alpha-trehalose glucohydrolase
NNU04g01576	4	58214114	58255795	+	Vacuolar protein sorting-associated protein
NNU04g01598	4	58912916	58961587	-	serine threonine protein kinase
NNU04g01599	4	58986838	58999516	+	UBX domain-containing protein
NNU04g01602	4	59117910	59134558	+	UNC93-like protein
NNU04g01603	4	59169661	59171816	+	ODORANT1-like
NNU04g01604	4	59182281	59295366	-	mediator of RNA polymerase II transcription subunit
NNU04g01606	4	59338516	59386151	-	-
NNU04g01607	4	59397504	59405013	+	Calcium-selective channel required to prevent calcium stores from overfilling
NNU04g01608	4	59437617	59443463	+	Belongs to the glycosyl hydrolase 17 family
NNU04g01609	4	59463882	59465541	-	Belongs to the 'GDSL' lipolytic enzyme family
NNU04g01610	4	59465899	59476631	-	F-box protein
NNU04g01613	4	59508774	59550044	-	isoform X1
NNU04g01614	4	59578971	59600807	-	Protein PLANT CADMIUM RESISTANCE
NNU04g01698	4	61601240	61630317	+	Double-stranded RNA-binding protein
NNU04g01699	4	61633078	61633455	-
NNU04g01700	4	61633914	61661673	-
NNU04g01701	4	61644834	61677147	+	Ubiquitin carboxyl-terminal hydrolase
NNU04g01702	4	61692470	61694169	+	Belongs to the peptidase S10 family
NNU04g01703	4	61695652	61702420	+	Belongs to the multicopper oxidase family
NNU04g01704	4	61736722	61738657	+	GPI-anchored protein
NNU04g01705	4	61749104	61749469	-	Long chain base biosynthesis protein
NNU04g01706	4	61758925	61883107	+	ATP-dependent DNA helicase
NNU04g01708	4	61885233	61891551	+	Belongs to the universal ribosomal protein uL15 family
NNU04g01790	4	63663499	63676047	+	fruit protein
NNU04g01791	4	63676813	63680223	-	Sarcoplasmic reticulum histidine-rich calcium-binding protein
NNU04g01792	4	63689318	63811294	-	DNA ligase
NNU04g01849	4	64784575	64787378	+	PB1 domain containing protein, expressed
NNU04g01850	4	64804403	64818072	-	elongator complex protein
NNU04g01851	4	64834383	64837248	+	-
NNU04g01871	4	65292644	65321446	-	Belongs to the mitochondrial carrier (TC 2.A.29) family
NNU04g01872	4	65332791	65333923	-	peptide methionine sulfoxide
NNU04g01873	4	65357306	65376201	+	Alpha beta hydrolase domain-containing protein
NNU04g01874	4	65380633	65381252	+
NNU04g01875	4	65381426	65387285	+	phosphatase 2C
NNU04g01876	4	65390735	65395965	+	Receptor-like protein kinase
NNU04g01905	4	66065429	66120080	+	zinc transporter
NNU04g01906	4	66122112	66135855	+	dodecanoyl-[acyl-carrier-protein] hydrolase activity
NNU04g01907	4	66144505	66154017	+	Universal stress protein A-like protein
NNU04g01908	4	66163274	66165899	+	Universal stress protein A-like protein
NNU04g01909	4	66172399	66183013	+	Universal stress protein A-like protein
NNU04g01929	4	66546311	66554811	+	Belongs to the universal ribosomal protein uL15 family
NNU04g01930	4	66586720	66588943	+	-
NNU04g01931	4	66629330	66629653	-	Pentatricopeptide repeat-containing protein
NNU04g01932	4	66633937	66634692	-	-
NNU04g01949	4	66903648	66903851	+	U-box domain-containing protein
NNU04g01950	4	66909831	66910206	+
NNU04g01951	4	66932103	66934751	-	Cytokinin hydroxylase-like
NNU04g01952	4	66995944	67000207	+	Tetraketide alpha-pyrone reductase
NNU04g01953	4	67000202	67007873	-	Signal peptidase complex subunit
NNU04g01954	4	67013216	67015268	-	ethylene-responsive transcription factor
NNU04g01955	4	67064602	67069254	-	Belongs to the glycosyl hydrolase 31 family
NNU04g01969	4	67365604	67370072	+	-
NNU04g01970	4	67376169	67377222	-	30S ribosomal protein 3
NNU04g01971	4	67401741	67405986	+	aluminum-activated malate transporter
NNU04g01972	4	67416839	67418629	-
NNU04g01973	4	67417279	67430583	+	Serine threonine-protein phosphatase 2A 65 kDa regulatory subunit A
NNU04g01974	4	67432523	67440640	-	Belongs to the peptidase A1 family
NNU04g01975	4	67449343	67450379	+
NNU04g01982	4	67860014	67861833	-	Protein PLANT CADMIUM RESISTANCE
NNU04g01983	4	67864483	67866018	-	Protein PLANT CADMIUM RESISTANCE
NNU04g01984	4	67871857	67873358	+	Protein PLANT CADMIUM RESISTANCE
NNU04g01985	4	67886342	67888107	-	Protein PLANT CADMIUM RESISTANCE
NNU04g01986	4	67902391	67910032	-	transcription factor
NNU04g01987	4	67930036	67953362	+	assists the folding of proteins upon ATP hydrolysis
NNU04g01988	4	67969701	67973872	-
NNU04g01989	4	67976900	68033633	+	intra-Golgi vesicle-mediated transport
NNU04g02381	4	75403633	75404034	-	galactoside
NNU04g02382	4	75404095	75407156	-	galactoside
NNU04g02383	4	75415419	75423875	+	Ribulose-phosphate 3-epimerase
NNU04g02384	4	75424548	75430590	-	phosphate transporter PHO1 homolog
NNU04g02385	4	75433064	75433384	-	ABC transporter G family member
NNU04g02386	4	75444245	75445092	+	Belongs to the disease resistance NB-LRR family
NNU04g02387	4	75445847	75452112	+	Protein of unknown function (DUF502)
NNU04g02388	4	75458127	75461127	+	Belongs to the actin family
NNU04g02389	4	75472409	75474003	-	NAC transcription factor
NNU04g02394	4	75659830	75709160	+	Belongs to the cullin family
NNU04g02395	4	75711288	75713625	+	-
NNU04g02396	4	75732932	75734526	+	NAC transcription factor
NNU04g02397	4	75751042	75753144	-	(NAC) domain-containing protein
NNU04g02398	4	75759527	75761856	+	cytochrome P450
NNU04g02399	4	75778379	75780216	+	Pentatricopeptide repeat-containing protein
NNU04g02400	4	75782744	75784111	+	Pentatricopeptide repeat-containing protein
NNU04g02401	4	75785226	75791997	-	Endoplasmic reticulum membrane protein
NNU04g02418	4	76131781	76153830	+	HNH nucleases
NNU04g02419	4	76156982	76158107	-	-
NNU04g02420	4	76183204	76186609	-	Cyclic dof factor
NNU04g02421	4	76219640	76220443	+	-
NNU04g02422	4	76227514	76229019	+	RIBOSOMAL protein
NNU04g02423	4	76233662	76236472	+	Transcription factor
NNU04g02424	4	76236492	76236908	+	Transcription factor
NNU04g02425	4	76238732	76240204	-	E3 ubiquitin-protein ligase
NNU04g02429	4	76280758	76302544	+	50S ribosomal protein L18
NNU04g02431	4	76305427	76318255	-	Beta-13-galactosyltransferase
NNU04g02432	4	76332352	76344739	-	Belongs to the RNase T2 family
NNU04g02433	4	76349458	76353144	-	RWP-RK domain-containing protein
NNU04g02434	4	76353498	76355309	-	Pentatricopeptide repeat-containing protein
NNU04g02435	4	76378691	76384319	+	amino acid transporter
NNU04g02436	4	76386186	76388277	-	Encodes a protein DOMINO1 that belongs to a plant-specific gene family sharing a common motif present in the tomato DEFECTIVE CHLOROPLASTS AND LEAVES (LeDCL) protein. DOMINO1 is located in the nucleus. Arabidopsis embryos carrying the domino1 mutation grow slowly in comparison with wild type embryos and reach only the globular stage at desiccation. The primary defect of the mutation at the cellul…
NNU04g02437	4	76398293	76402808	-	amino acid transporter
NNU04g02438	4	76419377	76422214	-	amino acid transporter
NNU04g02439	4	76430744	76431401	+	-
NNU04g02442	4	76505153	76511723	+	RING FYVE PHD zinc finger superfamily protein
NNU04g02443	4	76512765	76513213	+
NNU04g02444	4	76531336	76531620	+	clavata3 esr-related 45
NNU04g02445	4	76532362	76535530	-	arabinosyltransferase ARAD1
NNU04g02446	4	76557557	76559808	-	-
NNU04g02447	4	76607563	76608837	+	Zinc-finger homeodomain protein
NNU04g02448	4	76651788	76657890	-	Myb-related protein
NNU04g02471	4	77111587	77125285	+	Ran guanine nucleotide release
NNU04g02472	4	77134588	77136302	+	transcription factor
NNU04g02473	4	77161727	77169315	-	-
NNU04g02474	4	77169498	77184594	+	transcription factor
NNU04g02475	4	77203484	77211472	+	HVA22-like protein
NNU04g02476	4	77219993	77220596	-	Belongs to the small heat shock protein (HSP20) family
NNU04g02477	4	77230916	77332361	+	Regulator of chromosome condensation (RCC1) family with FYVE zinc finger domain
NNU04g02478	4	77336239	77356502	-	mediator of RNA polymerase II transcription subunit
NNU04g02479	4	77386961	77429495	+	Proline-, glutamic acid- and leucine-rich protein
NNU04g02480	4	77432380	77440022	-	-
NNU04g02481	4	77441302	77447583	-	Microtubule-associated protein RP EB family member
NNU04g02482	4	77461761	77465752	+	Belongs to the universal ribosomal protein uS4 family
NNU04g02483	4	77473230	77473622	+	-
NNU04g02484	4	77475769	77476643	-	Transcription factor
NNU04g02485	4	77494382	77495295	-	-
NNU04g02490	4	77540025	77545277	-	F-box Kelch-repeat protein
NNU04g02491	4	77565435	77573494	+	PPIases accelerate the folding of proteins. It catalyzes the cis-trans isomerization of proline imidic peptide bonds in oligopeptides
NNU04g02492	4	77573393	77575449	-	Tubulin is the major constituent of microtubules. It binds two moles of GTP, one at an exchangeable site on the beta chain and one at a non-exchangeable site on the alpha chain
NNU04g02493	4	77592493	77592862	+	Nuclear cap-binding protein subunit
NNU04g02494	4	77634426	77634970	+	Transcription factor
NNU04g02495	4	77661897	77670754	+	RNA-binding (RRM RBD RNP motifs) family protein
NNU04g02496	4	77678734	77681353	-	glutaredoxin family
NNU04g02500	4	77756818	77763380	-	UDP-galactose UDP-glucose transporter
NNU04g02501	4	77763794	77771757	+	Belongs to the VPS29 family
NNU04g02502	4	77773334	77778494	-	3-dehydroquinate synthase
NNU04g02503	4	77785366	77787843	-	Converts alpha-aldose to the beta-anomer
NNU04g02504	4	77799291	77801447	+	PQQ enzyme repeat
NNU04g02505	4	77838194	77843984	+	Transcription factor
NNU04g02506	4	77850375	77861305	-	ABC transporter A family member
NNU04g02513	4	77976104	77981651	-	SNF1-related protein kinase regulatory subunit
NNU04g02514	4	77990295	77994346	-	WRKY transcription factor
NNU04g02515	4	78016576	78039768	+	Dehydrogenase
NNU04g02516	4	78045126	78050150	-	2-aminoethanethiol
NNU04g02517	4	78076692	78081835	+	-
NNU04g02539	4	78395245	78397096	-	Belongs to the glyceraldehyde-3-phosphate dehydrogenase family
NNU04g02540	4	78401668	78404659	+	homeobox-leucine zipper protein
NNU04g02541	4	78411590	78414499	-	integral membrane HPP family protein
NNU04g02542	4	78421307	78422658	-	Putative small multi-drug export protein
NNU04g02543	4	78422905	78423510	-	Putative small multi-drug export protein
NNU04g02544	4	78443747	78446210	+	Regulator of chromosome condensation
NNU04g02545	4	78447265	78451951	-	Belongs to the protein kinase superfamily. Ser Thr protein kinase family
NNU04g02546	4	78457760	78459067	+	Regulator of chromosome condensation
NNU04g02547	4	78460075	78481070	+	Regulator of chromosome condensation
NNU04g02548	4	78471336	78479823	-	starch biosynthetic process
NNU04g02558	4	78644732	78740610	-	Belongs to the histidine acid phosphatase family
NNU04g02559	4	78745408	78753304	-	DnaJ homolog subfamily B member
NNU04g02560	4	78761690	78771051	-	calcium-dependent protein kinase
NNU04g02561	4	78780798	78797238	-	HI0933-like protein
NNU04g02562	4	78798670	78807520	+	Pentatricopeptide repeat-containing protein
NNU04g02563	4	78809233	78826111	+	BEST Arabidopsis thaliana protein match is Ubiquitin carboxyl-terminal hydrolase-related protein (TAIR
NNU04g02564	4	78826118	78832724	-	BEST Arabidopsis thaliana protein match is
NNU04g02565	4	78848014	78850935	+	serine threonine-protein kinase
NNU04g02566	4	78851851	78853302	+	lob domain-containing protein
NNU04g02567	4	78854827	78872153	-	Zinc ion binding
NNU04g02568	4	78878745	78884851	-	-
NNU04g02569	4	78898896	78902447	+	Major Facilitator Superfamily protein
NNU04g02577	4	79020198	79021637	+	Wall-associated receptor kinase C-terminal
NNU04g02578	4	79022289	79023572	-	thaumatin-like protein
NNU04g02579	4	79025977	79030742	-	beta-1,3-galactosyltransferase 19
NNU04g02580	4	79070485	79075657	+	prolyl 4-hydroxylase
NNU04g02581	4	79076919	79078856	+	LRR receptor-like serine threonine-protein kinase
NNU04g02582	4	79088239	79095909	-	Protein of unknown function (DUF1336)
NNU04g02583	4	79113841	79128357	+	-
NNU04g02584	4	79146115	79148065	+	Dynein light chain
NNU04g02585	4	79169507	79172610	+	Transcription factor
NNU04g02586	4	79177309	79181420	-	Short hypocotyl in white light1
NNU04g02603	4	79725250	79741717	+	-
NNU04g02604	4	79747034	79747585	+	-
NNU04g02605	4	79748530	79754751	+	cofactor assembly of complex c
NNU04g02606	4	79768033	79770592	-	UPF0392 protein
NNU04g02607	4	79780749	79783721	-	Reverse transcriptase-like
NNU04g02608	4	79790047	79794290	+	Type I inositol 1,4,5-trisphosphate 5-phosphatase CVP2-like
NNU04g02609	4	79797606	79800648	-	Microtubule-associated protein
NNU04g02610	4	79809483	79816844	+	homeobox-leucine zipper protein
NNU04g02611	4	79816895	79821347	-	-
NNU04g02612	4	79842366	79849052	+	ABC transporter B family member
NNU04g02613	4	79870456	79884189	+	Paired amphipathic helix protein Sin3-like
NNU04g02614	4	79891219	79914333	-	DEAD-box ATP-dependent RNA helicase ISE2
NNU04g02639	4	80262896	80264406	+	Protein translation factor SUI1 homolog
NNU04g02640	4	80268098	80269716	-	Family of unknown function (DUF716)
NNU04g02641	4	80291119	80292426	+	Vegetative incompatibility protein
NNU04g02642	4	80320223	80321775	+	Strigolactone esterase
NNU04g02643	4	80348050	80359811	+	Catalytic subunit of the ferredoxin-thioredoxin reductase (FTR), which catalyzes the two-electron reduction of thioredoxins by the electrons provided by reduced ferredoxin
NNU04g02674	4	80869356	80871613	+	Protein ALTERED XYLOGLUCAN
NNU04g02675	4	80871910	80879445	+	Protein ALTERED XYLOGLUCAN 4-like
NNU04g02676	4	80880283	80885285	-	2'-5' RNA ligase superfamily
NNU04g02677	4	80896962	80901593	+	superfamily. Protein
NNU04g02678	4	80901859	80904857	-	belongs to the protein kinase superfamily
NNU04g02679	4	80909599	80910636	+	mlp-like protein 423
NNU04g02680	4	80914847	80920841	-	Belongs to the small GTPase superfamily. Rho family
NNU04g02681	4	80942851	80956938	+	Protease Do-like 9
NNU04g02682	4	80962858	80970183	+	Protease Do-like 9
NNU04g02683	4	80970418	80973423	-
NNU04g02684	4	80974168	80977034	-	WAT1-related protein
NNU04g02685	4	80982829	81016378	-	DNA repair protein
NNU04g02686	4	81025535	81029227	+	Ring-h2 finger protein
NNU04g02687	4	81070856	81073070	+	bHLH-MYC and R2R3-MYB transcription factors N-terminal
NNU04g02688	4	81073862	81074102	+
NNU04g02689	4	81124389	81132408	+	Belongs to the ubiquitin-conjugating enzyme family
NNU04g02690	4	81146921	81148912	-	Tropinone reductase
NNU04g02691	4	81150382	81152690	+	Belongs to the expansin family
NNU04g02692	4	81159173	81161063	+	Ring-h2 finger protein
NNU04g02693	4	81177790	81188070	+	Probably involved in the RNA silencing pathway and required for the generation of small interfering RNAs (siRNAs)
NNU04g02698	4	81315247	81321543	-	Alpha,alpha-trehalose-phosphate synthase (UDP-forming)
NNU04g02699	4	81329937	81339324	-	Potassium transporter
NNU04g02700	4	81347460	81360172	-	Potassium transporter
NNU04g02701	4	81367593	81375169	+	serine arginine-rich splicing factor
NNU04g02702	4	81377587	81378826	+	-
NNU04g02703	4	81384781	81390546	-	Belongs to the spermidine spermine synthase family
NNU04g02704	4	81394018	81405299	+	cyclic nucleotide-gated ion channel
NNU04g02705	4	81413859	81422258	+	Aldehyde dehydrogenase family
NNU04g02715	4	81605916	81606476	+	methyl-CpG-binding domain-containing protein
NNU04g02716	4	81606487	81607437	+	methyl-CpG-binding domain-containing protein
NNU04g02717	4	81607659	81608829	+	methyl-CpG-binding domain-containing protein
NNU04g02718	4	81615577	81618769	-	homeobox-leucine zipper protein
NNU04g02719	4	81633315	81646494	-	RNA-binding protein
NNU04g02720	4	81654314	81658082	+	Peptidyl-prolyl cis-trans isomerase
NNU04g02721	4	81693888	81728664	+	Ubiquitin-like-specific protease 1D
NNU04g02740	4	82033079	82040030	+	Serine threonine-protein kinase
NNU04g02741	4	82046225	82050582	+	kinesin light chain
NNU04g02742	4	82068487	82071407	-	Belongs to the 'GDSL' lipolytic enzyme family
NNU04g02743	4	82092434	82093812	+
NNU04g02744	4	82095366	82097972	+	Pentatricopeptide repeat-containing protein
NNU04g02745	4	82101031	82107561	-	Catalyzes the oxidation of L-aspartate to iminoaspartate
NNU04g02746	4	82116761	82142539	+	-
NNU04g02755	4	82286122	82294522	-	Belongs to the cation transport ATPase (P-type) (TC 3.A.3) family. Type IV subfamily
NNU04g02756	4	82294974	82295318	-
NNU04g02757	4	82327693	82369461	+	serine threonine-protein kinase
NNU04g02758	4	82392400	82403268	-	Protein FAR1-RELATED SEQUENCE 5-like
NNU04g02759	4	82404300	82414239	+	proline-rich receptor-like protein kinase
NNU04g02760	4	82414406	82425183	+	Universal stress protein A-like protein
NNU04g02761	4	82425377	82425766	-	-
NNU04g02762	4	82433541	82462609	-	serine threonine-protein kinase
NNU04g02786	4	82976901	82989127	+	Removes the formyl group from the N-terminal Met of newly synthesized proteins
NNU04g02787	4	82992276	82996801	-	Polygalacturonase
NNU04g02788	4	83002540	83002960	-
NNU04g02789	4	83014486	83026147	+	belongs to the protein kinase superfamily
NNU04g02790	4	83027409	83030190	-	Pentatricopeptide repeat-containing protein
NNU04g02791	4	83031720	83034623	-	Pentatricopeptide repeat-containing protein
NNU04g02792	4	83037480	83042310	-	Pyroglutamyl peptidase
NNU04g02793	4	83052157	83056891	-	Pyroglutamyl peptidase
NNU04g02794	4	83087541	83095390	+	Boron transporter
NNU04g02799	4	83166323	83166938	+	Acts in the modification of cell walls via demethylesterification of cell wall pectin
NNU04g02800	4	83170103	83170480	+
NNU04g02801	4	83171298	83176100	+	RNA-binding protein
NNU04g02802	4	83177981	83183623	-	E3 ubiquitin-protein ligase
NNU04g02803	4	83186980	83187452	+	late embryogenesis abundant protein
NNU04g02804	4	83209354	83211900	-	axial regulator YABBY
NNU04g02805	4	83225250	83234742	+	F-box protein SKIP16-like
NNU04g02806	4	83239049	83243214	+	-
NNU04g02807	4	83246440	83255549	-	domain-containing protein
NNU04g02808	4	83264444	83282687	+	Involved in nucleolar processing of pre-18S ribosomal RNA
NNU04g02809	4	83287280	83293470	+	ATP-citrate synthase alpha chain protein
NNU04g02810	4	83306994	83321503	+	F-box Kelch-repeat protein
NNU04g02811	4	83325718	83352753	-	Belongs to the isocitrate and isopropylmalate dehydrogenases family
NNU04g02812	4	83365829	83372162	+	Belongs to the protein kinase superfamily. Ser Thr protein kinase family
NNU04g03160	4	89146231	89172548	+	sphingosine-1-phosphate lyase
NNU04g03161	4	89174476	89177239	-	regulation of auxin polar transport
NNU04g03162	4	89204365	89205159	-	-
NNU04g03163	4	89205282	89206224	+
NNU04g03164	4	89234954	89237427	+	Heavy metal-associated isoprenylated plant protein
NNU04g03183	4	89600209	89613214	+	MORC family CW-type zinc finger protein
NNU04g03184	4	89626918	89632008	+	Belongs to the class-III pyridoxal-phosphate-dependent aminotransferase family
NNU04g03185	4	89632008	89633621	-	pollen Ole e 1 allergen and extensin family protein
NNU04g03186	4	89638591	89644726	-	May serve as docking site to facilitate the association of other proteins to the plasma membrane
NNU04g03187	4	89650858	89651811	-	Cytochrome B561, N terminal
NNU04g03188	4	89663260	89672760	+	Responsible for synthesis of pseudouridine from uracil
NNU04g03189	4	89676132	89676503	-	protein disulfide oxidoreductase activity
NNU04g03190	4	89684214	89707260	-	Regulation of nuclear pre-mRNA domain-containing protein
NNU04g03193	4	89739989	89743615	-	Mediates both low-affinity uptake and efflux of sugar across the membrane
NNU04g03194	4	89767488	89783796	+	Belongs to the DHHC palmitoyltransferase family
NNU04g03195	4	89787440	89790288	+	Double-stranded RNA-binding protein
NNU04g03196	4	89822513	89827190	+	glycerophosphodiester phosphodiesterase
NNU04g03197	4	89842211	89843858	+	NAC transcription factor
NNU04g03198	4	89863136	89881983	+	The pyruvate dehydrogenase complex catalyzes the overall conversion of pyruvate to acetyl-CoA and CO(2)
NNU04g03199	4	89883186	89912950	+	Hydroxyproline-rich glycoprotein family protein
NNU04g03200	4	89918072	89920757	+	Shikimate kinase
NNU04g03201	4	89933619	89934964	-	Belongs to the ubiquitin-conjugating enzyme family
NNU05g01298	5	24643907	24666474	-	belongs to the protein kinase superfamily
NNU05g01299	5	24680925	24685497	+	Upstream activation factor subunit
NNU05g01300	5	24687205	24717056	+	Upstream activation factor subunit
NNU05g01301	5	24733716	24735877	+	myb family transcription factor
NNU05g01352	5	25878315	25878554	+
NNU05g01353	5	25901984	25902424	+	homeobox-leucine zipper protein
NNU05g01354	5	25903504	25927568	-	Protein RCC2 homolog
NNU05g01355	5	25945388	25947442	+	Nucleolin-like isoform X1
NNU05g01356	5	25951309	25956294	-	Transcription factor
NNU05g01374	5	26262504	26281785	+	Ubiquitin fusion degradation protein
NNU05g01375	5	26292198	26307125	-	Belongs to the complex I LYR family
NNU05g01376	5	26311909	26324361	-	Belongs to the complex I LYR family
NNU05g01377	5	26342558	26342791	+	30S ribosomal protein S31
NNU05g01378	5	26345900	26351637	-	Pentatricopeptide repeat-containing protein
NNU05g01379	5	26347965	26348327	-
NNU05g01380	5	26351967	26352885	-
NNU05g01401	5	26889226	26892517	-	Transcriptional activator that specifically binds 5'- GATA-3' or 5'-GAT-3' motifs within gene promoters
NNU05g01402	5	26916148	26921668	-	subtilisin-like protease
NNU05g01403	5	26937294	26953633	+	SH3 domain-containing protein
NNU05g01404	5	26958476	26987005	+	Belongs to the multi antimicrobial extrusion (MATE) (TC 2.A.66.1) family
NNU05g01482	5	28816988	28822131	+	TPR repeat-containing thioredoxin
NNU05g01483	5	28836387	28837346	-	-
NNU05g01484	5	28862564	28863121	+
NNU05g01485	5	28883292	28884568	-	Lipoxygenase homology domain-containing protein
NNU05g01486	5	28907345	28911968	-
NNU05g01487	5	28914098	28961173	+	Intron-binding protein
NNU05g01494	5	29068750	29076891	-	WD repeat-containing protein
NNU05g01495	5	29097302	29116663	-	hydrolase activity, acting on ester bonds
NNU05g01496	5	29120121	29123237	-	-
NNU05g01497	5	29133353	29134048	+	L-type lectin-domain containing receptor kinase
NNU05g01498	5	29151539	29159696	-	Protein of unknown function (DUF632)
NNU05g01537	5	29758354	29761311	+	Peptidyl-prolyl cis-trans isomerase
NNU05g01538	5	29765029	29766627	-	Heavy metal-associated isoprenylated plant protein
NNU05g01539	5	29776175	29824673	-	Belongs to the peptidase A1 family
NNU05g01540	5	29838003	29855771	-	regulation of multicellular organismal development
NNU05g01714	5	33216355	33227299	-	WD repeat domain-containing protein
NNU05g01715	5	33232977	33233598	-	Lipase (class 3)
NNU05g01716	5	33234775	33235829	-	Fasciclin-like arabinogalactan protein
NNU05g01717	5	33250221	33251386	-	Abscisic stress-ripening protein
NNU05g01718	5	33256053	33256523	-	Egg cell-secreted protein
NNU05g01719	5	33259281	33277777	-	Protein SET DOMAIN GROUP
NNU05g01720	5	33285228	33292050	-	Thioredoxin
NNU05g01721	5	33292733	33317406	-	PAP2 superfamily C-terminal
NNU05g01722	5	33318319	33319465	-	Plant-specific domain TIGR01615 family protein
NNU05g01726	5	33358622	33408233	+	notchless protein
NNU05g01727	5	33450306	33498790	-	Sterol 3-beta-glucosyltransferase
NNU05g01728	5	33527700	33530313	-	Zeaxanthin epoxidase, chloroplastic-like
NNU05g01729	5	33542458	33544851	+	G-box-binding factor 4-like
NNU05g01730	5	33553900	33555582	+	-
NNU05g01731	5	33565591	33566660	+	Belongs to the small heat shock protein (HSP20) family
NNU05g01732	5	33567089	33610457	-	endonuclease or glycosyl hydrolase
NNU05g01733	5	33664649	33712083	+	Protein FAM135B-like isoform X1
NNU05g01734	5	33712271	33714998	+	Transcription factor that specifically binds AT-rich DNA sequences related to the nuclear matrix attachment regions (MARs)
NNU05g01735	5	33723382	33726321	-	expressed protein
NNU05g01736	5	33731301	33754932	-	-
NNU05g01817	5	35304297	35322092	-	vestitone reductase-like
NNU05g01818	5	35322313	35323216	-	E3 ubiquitin-protein ligase
NNU05g01819	5	35334858	35336448	-	Pathogen-related protein-like
NNU05g01820	5	35376843	35427825	-	Transmembrane protein 184 homolog
NNU05g01826	5	35559819	35567209	+
NNU05g01827	5	35591159	35595007	+	zinc finger CCCH domain-containing protein
NNU05g01828	5	35606989	35611403	+	transcription factor
NNU05g01829	5	35614173	35658423	+	Belongs to the peptidase S10 family
NNU05g02219	5	46374383	46384242	+	B3 domain-containing protein
NNU05g02220	5	46437738	46461964	-	Lung seven transmembrane receptor family protein
NNU05g02382	5	52268762	52269391	-	Acetyl-coenzyme A synthetase
NNU05g02383	5	52296210	52300106	+	FHA domain-containing protein
NNU05g02384	5	52303144	52305867	-	Protein SENSITIVE TO PROTON RHIZOTOXICITY
NNU05g02385	5	52322091	52483549	-	ATP-dependent RNA helicase
NNU05g02524	5	58113785	58140401	+	Ubiquitin-like domain-containing CTD phosphatase
NNU05g02525	5	58159733	58163525	+	DnaJ homolog subfamily B member
NNU05g02526	5	58180286	58180581	+	COBRA-like protein 6
NNU05g02527	5	58184582	58185895	-	Belongs to the glycosyltransferase 1 family. Bacterial plant glycogen synthase subfamily
NNU05g02528	5	58186500	58194258	+	COBRA-like protein 6
NNU05g02529	5	58204341	58207003	-	ABC transporter F family member
NNU05g02530	5	58215821	58218573	-	Belongs to the heat shock protein 70 family
NNU05g02531	5	58231852	58251564	-	Transcription factor
NNU05g02551	5	59023565	59053804	-	RNA-binding protein
NNU05g02552	5	59094685	59106811	-	heterochromatin assembly
NNU05g02730	5	70880005	70880789	+
NNU05g02731	5	70881825	70883288	-	-
NNU05g02732	5	70906667	70907451	+
NNU05g02733	5	70908426	70909889	-	-
NNU05g02734	5	70912384	70914475	+	-
NNU05g02735	5	70950258	70951897	+	belongs to the protein kinase superfamily
NNU05g02736	5	70964806	71030751	-	SNARE associated Golgi protein
NNU05g02738	5	71108322	71109276	-	gibberellin receptor
NNU05g02739	5	71127575	71127868	+	Belongs to the complex I LYR family
NNU05g02740	5	71172218	71173299	+
NNU05g02741	5	71188140	71216833	+	Non-lysosomal glucosylceramidase that catalyzes the conversion of glucosylceramide to free glucose and ceramide
NNU05g02759	5	72220183	72222745	+	-
NNU05g02760	5	72260800	72365431	+	Alpha beta hydrolase domain-containing protein
NNU05g03016	5	81993064	81997787	-
NNU05g03017	5	82012036	82024301	-	transcription factor
NNU05g03018	5	82032415	82039442	-	Belongs to the ubiquitin-conjugating enzyme family
NNU05g03019	5	82055850	82058084	-	-
NNU05g03020	5	82070698	82117192	+	-
NNU05g03021	5	82118892	82127844	-	Inactive receptor kinase
NNU05g03022	5	82151722	82152228	+	Nematode resistance protein-like
NNU05g03023	5	82152458	82152742	+	Nematode resistance protein-like
NNU05g03024	5	82153165	82197023	+	ABC transporter I family member 6
NNU05g03025	5	82197415	82198014	+	Belongs to the AAA ATPase family
NNU05g03026	5	82204387	82210252	+	-
NNU05g03027	5	82213991	82223943	-	Belongs to the AAA ATPase family
NNU05g03030	5	82298035	82432910	+	Belongs to the protein kinase superfamily. Ser Thr protein kinase family
NNU05g03038	5	82661236	82714615	+	Ring finger and transmembrane domain-containing protein
NNU05g03039	5	82716871	82737026	-	-
NNU05g03040	5	82769512	82779411	-	Alpha/beta hydrolase family
NNU05g03041	5	82781416	82805073	-	Autophagy-related protein
NNU06g00055	6	1280727	1285051	+
NNU06g00056	6	1285872	1286126	+
NNU06g00057	6	1299674	1308149	+	U5 small nuclear ribonucleoprotein 200 kDa
NNU06g00058	6	1313620	1317498	+	Splicing factor U2af small subunit
NNU06g00059	6	1319043	1319488	+
NNU06g00060	6	1323414	1326347	+	Splicing factor U2af small subunit
NNU06g00061	6	1334569	1337355	+	BZIP transcription factor
NNU06g00062	6	1378919	1386948	+	Regulatory subunit of pyrophosphate--fructose 6- phosphate 1-phosphotransferase
NNU06g00105	6	2415420	2424760	+	Belongs to the major facilitator superfamily. Sugar transporter (TC 2.A.1.1) family
NNU06g00106	6	2441757	2442688	-	Ring-h2 finger protein
NNU06g00107	6	2462759	2501073	-	May be involved in modulation of pathogen defense and leaf cell death
NNU06g00108	6	2490641	2501073	-	May be involved in modulation of pathogen defense and leaf cell death
NNU06g00109	6	2524091	2533188	+	-
NNU06g00110	6	2559158	2576015	+	transporter
NNU06g00121	6	3083316	3084860	+	EXORDIUM-like
NNU06g00122	6	3118438	3124426	-	-
NNU06g00123	6	3149370	3220045	+	DNA mismatch repair protein
NNU06g00124	6	3243839	3282788	+	Fanconi anemia group J protein
NNU06g00126	6	3351860	3371741	+
NNU06g00127	6	3384711	3390605	-	amino acid transporter
NNU06g00128	6	3401961	3403041	-
NNU06g00129	6	3403259	3412845	-	Domain of unknown function (DUF4378)
NNU06g00130	6	3436396	3438826	-	high mobility group
NNU06g00137	6	3676960	3772122	+	Niemann-Pick C1
NNU06g00140	6	3827596	3835105	-	-
NNU06g00141	6	3841848	3851855	-	Ubiquitin domain-containing protein
NNU06g00142	6	3896372	3899464	+	Belongs to the cyclin family
NNU06g00143	6	3925348	3943244	+	calcium-dependent cysteine-type endopeptidase activity
NNU06g00144	6	3948189	3951302	-	Pentatricopeptide repeat-containing protein
NNU06g00145	6	3961697	4004126	+	Transmembrane protein 184 homolog
NNU06g00162	6	4376591	4386689	+	NmrA-like family
NNU06g00163	6	4390238	4393693	+	-
NNU06g00164	6	4415231	4419987	-	-
NNU06g00165	6	4442742	4444121	+	Arabidopsis protein of unknown function
NNU06g00226	6	5907319	5926946	+	dolichol-phosphate mannosyltransferase
NNU06g00227	6	5938381	5941251	-	Ganglioside-induced differentiation-associated protein
NNU06g00228	6	5956721	5957128	-	transcription factor
NNU06g00229	6	5983804	5985882	-	Pentatricopeptide repeat-containing protein
NNU06g00230	6	6009267	6030567	-	Thiol-disulfide oxidoreductase
NNU06g00231	6	6033766	6039283	+	High mobility group B protein
NNU06g00232	6	6065160	6080135	-	mechanosensitive ion channel
NNU06g00233	6	6106283	6112357	+	Organic cation carnitine transporter
NNU06g00234	6	6115951	6131839	-	serine threonine-protein kinase
NNU06g00235	6	6190787	6198079	-	F-box LRR-repeat protein
NNU06g00247	6	6499134	6517071	-	Hippocampus abundant transcript-like protein
NNU06g00248	6	6547459	6547875	+	-
NNU06g00249	6	6575142	6576096	-	At1g76070-like
NNU06g00250	6	6582029	6593290	-	DNA-dependent RNA polymerase catalyzes the transcription of DNA into RNA using the four ribonucleoside triphosphates as substrates
NNU06g00270	6	7023596	7028493	+	Belongs to the multi antimicrobial extrusion (MATE) (TC 2.A.66.1) family
NNU06g00271	6	7032467	7050802	-	assists the folding of proteins upon ATP hydrolysis
NNU06g00272	6	7094259	7097439	-	TATA box-binding protein-associated factor RNA polymerase I subunit
NNU06g00273	6	7101626	7108096	+	F-box LRR-repeat protein
NNU06g00274	6	7110472	7111016	-	Belongs to the peptidase A1 family
NNU06g00275	6	7113034	7127080	+	tRNA 5'-leader removal
NNU06g00276	6	7128005	7132850	+
NNU06g00277	6	7133006	7151175	+	Belongs to the peptidase A1 family
NNU06g00321	6	8372124	8383328	+	lipid transport
NNU06g00322	6	8387554	8392148	+	Myb/SANT-like DNA-binding domain
NNU06g00323	6	8393059	8399781	-	Protein of unknown function (DUF632)
NNU06g00324	6	8455447	8456648	+	Myb-related protein
NNU06g00325	6	8469302	8472760	-	The proteasome is a multicatalytic proteinase complex which is characterized by its ability to cleave peptides with Arg, Phe, Tyr, Leu, and Glu adjacent to the leaving group at neutral or slightly basic pH
NNU06g00341	6	8971025	8976612	+	Nodulin-like
NNU06g00342	6	9011971	9017873	+	Endoplasmin homolog
NNU06g00343	6	9048561	9059466	+	Calmodulin-lysine N-methyltransferase isoform X1
NNU06g00380	6	10159879	10166452	+	L-ascorbate oxidase homolog
NNU06g00381	6	10193769	10292312	+	phosphatase 2A 55 kDa regulatory subunit B'
NNU06g00384	6	10411929	10471135	+	P5CS plays a key role in proline biosynthesis, leading to osmoregulation in plants
NNU06g00385	6	10504849	10505844	+	Salicylic acid-binding protein 2-like
NNU06g00386	6	10514405	10522153	-	Hydroxyproline-rich glycoprotein family protein
NNU06g00387	6	10525243	10532268	+
NNU06g00388	6	10558383	10566332	+	Lysine histidine transporter-like 8
NNU06g00393	6	10643832	10644914	-	-
NNU06g00394	6	10654060	10654817	+	Protein TIME FOR
NNU06g00395	6	10686321	10782657	+	anion binding
NNU06g00422	6	11439724	11514200	-	Exocyst complex component
NNU06g00423	6	11526498	11580992	-	Exocyst complex component
NNU06g00424	6	11591419	11593027	+	oxygen-evolving enhancer protein
NNU06g00504	6	15131331	15157807	-	ribosome-binding factor A
NNU06g00676	6	26271837	26273420	+	E3 ubiquitin-protein ligase
NNU06g00677	6	26274384	26274879	-
NNU06g00678	6	26276830	26279756	-
NNU06g00690	6	26839693	26845773	+	G-type lectin S-receptor-like serine threonine-protein kinase
NNU06g00703	6	27453774	27461190	-	Belongs to the cysteine synthase cystathionine beta- synthase family
NNU06g00704	6	27462236	27462573	-	Belongs to the peptidase S10 family
NNU06g00705	6	27508795	27538769	+	Aminopeptidase
NNU06g00706	6	27542862	27543950	+	UPF0496 protein
NNU06g00710	6	27657296	27669619	+
NNU06g00711	6	27670090	27673544	+	Hydroxyproline-rich glycoprotein family protein
NNU06g00712	6	27693827	27697862	+	F-box protein
NNU06g00713	6	27730048	27753393	+	origin recognition complex
NNU06g00730	6	28406560	28433678	-	U-box domain-containing protein
NNU06g00731	6	28440892	28446455	-	UDP-N-acetylmuramoyl-L-alanyl-D-glutamate--2,6-diaminopimelate ligase
NNU06g00779	6	30001841	30009375	-	LRR receptor-like serine threonine-protein kinase
NNU06g00780	6	30077317	30081028	-	O-glucosyltransferase rumi homolog
NNU06g00781	6	30081324	30082056	-
NNU06g00782	6	30088553	30093748	-	O-glucosyltransferase rumi homolog
NNU06g01008	6	36804246	36810563	+	Belongs to the enoyl-CoA hydratase isomerase family
NNU06g01009	6	36815953	36861716	+	GRAM domain-containing protein
NNU06g01010	6	36881491	36889036	+	serine threonine-protein kinase
NNU06g01011	6	36891840	36892835	+	AP2 ERF and B3 domain-containing transcription factor
NNU06g01694	6	52444758	52446147	+	YLS9-like
NNU06g01695	6	52454201	52454482	-	U-box domain-containing protein
NNU06g01696	6	52455367	52455954	+	YLS9-like
NNU06g01697	6	52460771	52461373	+	YLS9-like
NNU06g01698	6	52474565	52475792	+	YLS9-like
NNU06g01699	6	52477819	52478403	+	YLS9-like
NNU06g01700	6	52484707	52528269	-	Phenylalanine--tRNA ligase beta subunit
NNU06g01701	6	52485267	52485623	+	-
NNU06g01702	6	52531186	52531560	+	metal-nicotianamine transporter
NNU06g01703	6	52534733	52535736	-	-
NNU06g02498	6	67550452	67619472	-	Belongs to the Ca(2 ) cation antiporter (CaCA) (TC 2.A.19) family
NNU06g02499	6	67664161	67664690	+	DVL family
NNU06g02500	6	67673081	67677552	-	isoform X1
NNU07g01313	7	27792214	27832040	-	E3 ubiquitin-protein ligase
NNU07g01426	7	32015482	32021402	-
NNU07g01427	7	32057712	32058849	+	Belongs to the glycosyl hydrolase 18 family
NNU07g01428	7	32104836	32105710	+	Belongs to the glycosyl hydrolase 18 family
NNU07g01429	7	32113423	32115092	+
NNU07g01431	7	32163304	32164984	-	Belongs to the glycosyl hydrolase 18 family
NNU07g01432	7	32169677	32170720	-	Belongs to the glycosyl hydrolase 18 family
NNU07g01433	7	32196298	32200776	+	Zinc finger protein CONSTANS-like
NNU07g01434	7	32237164	32237633	-	Mitochondrial import inner membrane translocase subunit
NNU07g01435	7	32238452	32239573	-	Belongs to the glycosyl hydrolase 18 family
NNU07g01446	7	32792613	32891036	+	Exocyst complex component
NNU07g01447	7	32905555	32907011	-
NNU07g01686	7	49347129	49409030	-	-
NNU07g01687	7	49438921	49449375	-	Prohibitin-1, mitochondrial-like
NNU08g00271	8	9799506	9833614	+	OTU domain-containing protein
NNU08g00274	8	9961618	9963340	-	) transport protein
NNU08g00275	8	9987512	9989048	-	) transport protein
NNU08g00389	8	16386705	16387610	+	Ammonium transporter
NNU08g00390	8	16396915	16397298	+	adrenodoxin-like protein
NNU08g00391	8	16398064	16398220	+
NNU08g00670	8	32244801	32270862	+	beta-hexosaminidase
NNU08g00671	8	32271400	32295605	+	-
NNU08g00672	8	32307329	32330352	+	Rhodanese-like domain-containing protein 4A
NNU08g00697	8	32855868	32869134	-	guanosine nucleotide diphosphate dissociation inhibitor
NNU08g00698	8	32894887	32900475	-	embryonic placenta development
NNU08g00699	8	32907130	32908896	-	Pentatricopeptide repeat-containing protein
NNU08g00700	8	32927117	32928082	+
NNU08g00701	8	32928916	32939929	+	Ankyrin Repeat Protein
NNU08g00712	8	33296053	33299051	+	TIFY 10A-like
NNU08g00713	8	33322219	33344279	+	At2g24330-like
NNU08g00714	8	33353434	33499105	+	Vacuolar protein sorting-associated protein
NNU08g00715	8	33522494	33565236	-	proline--tRNA ligase
NNU08g00716	8	33582972	33588391	+	Belongs to the protein kinase superfamily. Ser Thr protein kinase family
NNU08g00717	8	33590264	33657256	+	cyclic nucleotide-gated ion channel
NNU08g00978	8	40868085	40895625	-	Protein of unknown function (DUF632)
NNU08g00979	8	40903756	40912964	+	khg kdpg
NNU08g00980	8	40936950	40959188	-	geranylgeranyl transferase type-2 subunit
NNU08g00982	8	41082004	41093204	+	mediator of RNA polymerase II transcription subunit
NNU08g01141	8	45721104	45725386	+	Belongs to the universal ribosomal protein uL22 family
NNU08g01142	8	45736583	45747400	+	Belongs to the disease resistance NB-LRR family
NNU08g01143	8	45772291	45775618	+	Belongs to the disease resistance NB-LRR family
NNU08g01144	8	45782771	45783333	+
NNU08g01145	8	45790445	45795923	+	Belongs to the class I-like SAM-binding methyltransferase superfamily. Protein arginine N- methyltransferase family
NNU08g01146	8	45796027	45816552	+	Translin-associated protein
NNU08g01147	8	45853519	45858866	+	DNA-directed RNA polymerase II
NNU08g01149	8	46116888	46125900	+	exonuclease activity
NNU08g01150	8	46126759	46127460	-	Vegetative incompatibility protein
NNU08g01151	8	46150749	46206200	+	Dihydropyrimidinase
NNU08g01152	8	46207348	46209026	-	Cleavage site for pathogenic type III effector avirulence factor Avr
NNU08g01153	8	46210874	46212812	+	Splicing factor 3B subunit 6-like protein
NNU08g01154	8	46229837	46232042	+	Belongs to the cytochrome P450 family
NNU08g01155	8	46256371	46258642	+	Belongs to the cytochrome P450 family
NNU08g01156	8	46285929	46312937	-	Transcription factor
NNU08g01157	8	46340810	46346469	+	zinc finger CCCH domain-containing protein
NNU08g01158	8	46348862	46354167	-	calcium-dependent protein kinase
NNU08g01159	8	46358226	46366929	-	Rhodanese-like PpiC domain-containing protein
NNU08g01160	8	46391817	46400125	+	Sigma factor binding protein
NNU08g01179	8	47171977	47187448	+	Telomerase activating protein Est1
NNU08g01180	8	47199097	47203289	+	non-specific phospholipase
NNU08g01181	8	47209737	47211954	-	Belongs to the peptidase A1 family
NNU08g01182	8	47223697	47235530	-	hydroxyproline O-arabinosyltransferase activity
NNU08g01183	8	47235633	47239941	-
NNU08g01184	8	47245279	47257460	+	nadph quinone
NNU08g01185	8	47258182	47260623	-	ABC transporter G family member
NNU08g01186	8	47270788	47271057	+
NNU08g01285	8	49641336	49644545	-	Belongs to the cytochrome P450 family
NNU08g01286	8	49662524	49677191	+	wall-associated receptor kinase-like
NNU08g01287	8	49682112	49699361	+	wall-associated receptor kinase-like
NNU08g01288	8	49717474	49717865	+
NNU08g01292	8	49862683	49868072	+
NNU08g01293	8	49880943	49884572	-	Wall-associated receptor kinase
NNU08g01304	8	50209035	50210891	+	Zinc finger protein CONSTANS-like
NNU08g01305	8	50211404	50224943	+	2-oxoglutarate dehydrogenase
NNU08g01306	8	50231432	50235573	+	U-box domain-containing protein
NNU08g01307	8	50239016	50245654	-	G-type lectin S-receptor-like serine threonine-protein kinase
NNU08g01308	8	50326141	50368032	+	chromodomain-helicase-DNA-binding protein
NNU08g01309	8	50370388	50386315	+	U3 small nucleolar ribonucleoprotein protein
NNU08g01310	8	50388833	50390344	-
NNU08g01311	8	50400595	50403594	-	Regulatory protein
NNU08g01312	8	50447412	50513679	-	methyltransferase
NNU08g01313	8	50518668	50520584	-	Pentatricopeptide repeat domain
NNU08g01376	8	52029992	52032361	+	Belongs to the UDP-glycosyltransferase family
NNU08g01377	8	52053987	52056356	+	Belongs to the UDP-glycosyltransferase family
NNU08g01378	8	52086982	52087912	-	At4g14100-like
NNU08g01379	8	52097101	52099104	-	calcium-binding protein
NNU08g01380	8	52111271	52112098	-	Belongs to the UDP-glycosyltransferase family
NNU08g01381	8	52113210	52113722	-	Belongs to the UDP-glycosyltransferase family
NNU08g01382	8	52116073	52118188	-	calcium-binding protein
NNU08g01383	8	52123028	52124500	+	calcium-binding protein
NNU08g01550	8	55748485	55768286	-	Beta-L-arabinofuranosidase, GH127
NNU08g01551	8	55786183	55801054	+	U6 snRNA-associated Sm-like protein LSm7
NNU08g01552	8	55803400	55804935	-	belongs to the protein kinase superfamily
NNU08g01553	8	55839726	55840735	-	Zinc finger A20 and AN1 domain-containing stress-associated protein
NNU08g01554	8	55842982	55845479	-	AP2-like ethylene-responsive transcription factor
NNU08g01555	8	55859111	55862997	-	Leucine-rich repeat receptor-like protein kinase
NNU08g01597	8	56485521	56520341	-	-
NNU08g01598	8	56546075	56547460	-	-
NNU08g01599	8	56559103	56565081	-	UPF0481 protein At3g47200-like
NNU08g01600	8	56578275	56578999	-	pentatricopeptide repeat-containing protein At3g13770
NNU08g01715	8	58455762	58461427	+	E3 ubiquitin-protein ligase that mediates ubiquitination and subsequent proteasomal degradation of target proteins. E3 ubiquitin ligases accept ubiquitin from an E2 ubiquitin- conjugating enzyme in the form of a thioester and then directly transfers the ubiquitin to targeted substrates
NNU08g01716	8	58470199	58473337	+	Belongs to the protein kinase superfamily. Tyr protein kinase family
NNU08g01717	8	58487450	58489208	+	Activator of 90 kDa heat shock protein ATPase homolog
NNU08g01718	8	58492582	58512386	-	photosystem I assembly
NNU08g01719	8	58527020	58536209	-	Casein kinase
NNU08g01720	8	58544024	58544278	-	CBS domain-containing protein
NNU08g01721	8	58546068	58575087	+	-

## Sheet: SL
Table S9. The information of genes located in domesticated regions of SL.
Gene	Chr	Start	End	Strand	Annotation
NNU01g00217	1	7819464	7844111	+	RWP-RK domain-containing protein
NNU01g00218	1	7849447	7849743	+	EF hand
NNU01g00219	1	7855971	7856916	+	RING-type E3 ubiquitin transferase
NNU01g00220	1	7860892	7869630	+	Peroxisomal membrane protein
NNU01g00221	1	7875672	7890994	+	Belongs to the cytochrome P450 family
NNU01g00222	1	7900996	7907600	+	UPF0481 protein At3g47200-like
NNU01g00223	1	7939032	7939899	+	-
NNU01g00224	1	7960900	7966013	+	IQ-domain
NNU01g00225	1	7972530	7995825	+	Introduction of a cis double bond between carbons of the acyl chain
NNU01g00291	1	9831569	9891009	+	beta-hexosaminidase
NNU01g00884	1	33703450	33744631	+	Phosphoribosylaminoimidazole-succinocarboxamide synthase
NNU01g00946	1	37211980	37212442	+
NNU01g00947	1	37275059	37303099	-	Belongs to the nonaspanin (TM9SF) (TC 9.A.2) family
NNU01g00948	1	37369062	37448844	-	DNA mismatch repair protein
NNU01g00949	1	37472464	37481632	-	pectinesterase pectinesterase inhibitor
NNU01g00950	1	37484126	37485854	-	Belongs to the syntaxin family
NNU01g00951	1	37507953	37513061	+	Acyl-coenzyme A:6-aminopenicillanic acid acyl-transferase
NNU01g00952	1	37508581	37508889	-
NNU01g00953	1	37528660	37565867	-	Acyl-coenzyme A thioesterase
NNU01g00965	1	38395788	38397722	-
NNU01g00966	1	38398025	38416095	-
NNU01g00967	1	38444034	38514736	-	protein disulfide isomerase-like
NNU01g00968	1	38465456	38467496	+
NNU01g00969	1	38693173	38712129	+	Belongs to the nonaspanin (TM9SF) (TC 9.A.2) family
NNU01g00970	1	38723234	38750022	-	Receptor homology region, transmembrane domain- and RING domain-containing protein
NNU01g00971	1	38763902	38764763	-	-
NNU01g00972	1	38785514	38789866	-
NNU01g01010	1	41282606	41364271	+	snRNA-activating protein complex
NNU01g01021	1	41972058	41979363	+	Protein of unknown function, DUF538
NNU01g01027	1	42460326	42522033	-	Fimbrin-like protein
NNU01g01059	1	43720050	43720361	+	lipid-transfer protein DIR1
NNU01g01060	1	43737595	43739165	+	lipid-transfer protein DIR1
NNU01g01061	1	43758640	43760125	+	Potassium transporter
NNU01g01062	1	43760560	43763047	+	Potassium transporter
NNU01g01067	1	43958476	43963570	-	Potassium transporter
NNU01g01068	1	44013180	44040856	-	HAUS augmin-like complex subunit 2
NNU01g01536	1	64241132	64249623	-	Nuclear transcription factor Y subunit
NNU01g01537	1	64309080	64312048	-	-
NNU01g01538	1	64325683	64327346	+	Pollen proteins Ole e I like
NNU01g01539	1	64338765	64341269	-	Heavy-metal-associated domain
NNU01g01939	1	74041061	74041623	-
NNU01g01940	1	74043750	74051507	+	Cysteine-rich receptor-like protein kinase
NNU01g01941	1	74112010	74115745	+	Cysteine-rich receptor-like protein kinase
NNU01g01942	1	74130069	74134468	+	Cysteine-rich receptor-like protein kinase
NNU01g01979	1	75138634	75142272	+	Belongs to the NPH3 family
NNU01g01980	1	75159079	75175139	-	Glycine-rich RNA-binding protein
NNU01g01981	1	75195895	75199107	-	synthase
NNU01g01982	1	75221596	75243719	+	Transcription factor DYSFUNCTIONAL TAPETUM
NNU01g01999	1	75715280	75717866	-	RING-type E3 ubiquitin transferase
NNU01g02000	1	75756936	75757576	-	Calcium-binding protein PBP1-like
NNU01g02001	1	75759640	75768145	-	G-type lectin S-receptor-like serine threonine-protein kinase
NNU01g02130	1	79274668	79289292	-	Pentatricopeptide repeat-containing protein
NNU01g02131	1	79309581	79311473	+	Belongs to the terpene synthase family
NNU01g02132	1	79330031	79331133	+	Belongs to the terpene synthase family
NNU01g02133	1	79334716	79340819	+	Belongs to the peroxisomal membrane protein PXMP2 4 family
NNU01g02147	1	79881842	79889845	+	COP1-interacting protein 7
NNU01g02148	1	79923556	79930298	-	Pectinesterase
NNU01g02149	1	79930960	79933145	-	polyphenol oxidase
NNU01g02150	1	79955429	79955971	+	G-type lectin S-receptor-like serine threonine-protein kinase
NNU01g02151	1	79957836	79958234	+	-
NNU01g02152	1	79958906	79959637	+	Late embryogenesis abundant protein
NNU01g02153	1	79963259	79965032	+	double-stranded RNA-specific ribonuclease activity
NNU01g02161	1	80194316	80203897	+	WD repeat-containing protein
NNU01g02162	1	80219798	80221707	-	Dof zinc finger protein
NNU01g02163	1	80241249	80244049	+	protochlorophyllide
NNU01g02164	1	80259430	80289040	-	Splicing factor 3B subunit
NNU01g02249	1	82596108	82601005	-	O-acyltransferase WSD1-like
NNU01g02250	1	82658511	82660115	+	VQ motif-containing protein
NNU01g02251	1	82681773	82691610	-
NNU01g02252	1	82714348	82763953	+	-
NNU01g02255	1	82912498	82922673	+	DNA excision repair protein ERCC-6-like 2
NNU01g02256	1	82922630	82929782	-	Belongs to the multi antimicrobial extrusion (MATE) (TC 2.A.66.1) family
NNU01g02257	1	82989310	83000605	-	Pentatricopeptide repeat-containing protein
NNU01g02295	1	83907864	83913401	+	At4g28440-like
NNU01g02296	1	83926404	83966499	+	Nuclear cap-binding protein subunit
NNU01g02297	1	83968429	83976178	-	DDB1- and CUL4-associated factor
NNU01g02522	1	90755004	90757405	+	Myb/SANT-like DNA-binding domain
NNU01g02523	1	90805685	90806456	+
NNU01g02524	1	90809447	90812512	+	Trihelix transcription factor
NNU01g02533	1	91101563	91107039	+	Belongs to the TUB family
NNU01g02553	1	91744607	91752792	-	synthase
NNU01g02554	1	91768570	91774728	+	Ribonuclease P protein subunit p25-like
NNU01g02555	1	91820711	91824506	-	Belongs to the universal ribosomal protein uL3 family
NNU01g02559	1	91987020	92012931	-	RNA-binding protein
NNU01g02560	1	92035945	92047908	-	Protein of unknown function (DUF502)
NNU01g02561	1	92050930	92052955	-	EF hand
NNU01g02562	1	92072881	92081249	+	Provides the precursors necessary for DNA synthesis. Catalyzes the biosynthesis of deoxyribonucleotides from the corresponding ribonucleotides
NNU01g02703	1	96910358	96911479	+	Cyclin-dependent kinase inhibitor
NNU01g02704	1	96936219	96940345	+	Mitochondrial import inner membrane translocase subunit
NNU01g02743	1	98293564	98347799	+	tRNA-dihydrouridine20 synthase activity
NNU01g02744	1	98349574	98381985	-	K( ) efflux antiporter 3
NNU01g02745	1	98387404	98393401	-	Phosphoenolpyruvate carboxykinase
NNU01g02751	1	98603111	98603422	-
NNU01g02752	1	98618034	98618468	+	Belongs to the class I-like SAM-binding methyltransferase superfamily. Cation-independent O- methyltransferase family
NNU01g02753	1	98618503	98618730	+	Belongs to the class I-like SAM-binding methyltransferase superfamily. Cation-independent O- methyltransferase family
NNU01g02754	1	99890002	99890554	-
NNU01g02772	1	100647136	100658061	+	oligopeptide transporter
NNU01g02773	1	100697438	100707959	+	oligopeptide transporter
NNU01g02774	1	100710190	100710504	-
NNU01g03525	1	122544163	122558645	+	zinc finger
NNU01g03526	1	122574201	122582581	-	Vacuolar-sorting receptor
NNU01g03671	1	127151101	127164892	+	Methyltransferase small domain
NNU01g03672	1	127166165	127167496	-	Belongs to the SecY SEC61-alpha family
NNU01g03673	1	127191794	127194642	+	U-box domain-containing protein
NNU01g03674	1	127229911	127231040	+
NNU01g03675	1	127232128	127233129	-	ribosomal protein L34
NNU01g03730	1	128819199	128855271	+	Homogentisate 1,2-dioxygenase
NNU01g03731	1	128868261	128870348	-
NNU01g03732	1	128886312	128898945	+	Apoptosis inhibitor
NNU01g03780	1	130111703	130113793	+
NNU01g03781	1	130114043	130114330	-
NNU01g03782	1	130154047	130158031	+	transcription
NNU01g03783	1	130182659	130182922	+	Strigolactone esterase
NNU01g03861	1	132438549	132442327	-	serine threonine-protein kinase
NNU01g03862	1	132474466	132477671	+	Xylosyltransferase
NNU01g03863	1	132484148	132485919	-	PDDEXK-like family of unknown function
NNU01g03963	1	134930734	134933735	-	Malignant T-cell-amplified sequence 1 homolog
NNU01g03964	1	134947886	134950024	+	Alpha beta-Hydrolases superfamily protein
NNU01g03965	1	134950484	134990021	-	Peptidyl-prolyl cis-trans isomerase
NNU01g03966	1	134968445	134969721	+
NNU01g03967	1	135014720	135120623	+	trafficking protein particle complex
NNU01g03968	1	135140585	135145010	+	Indole-3-acetic acid-amido synthetase
NNU01g03969	1	135188064	135217618	-	Helicase
NNU01g03970	1	135233880	135268062	+	Glucose-induced degradation protein 8 homolog
NNU01g03976	1	135442504	135452729	+	May participate in a complex which severs microtubules in an ATP-dependent manner. Microtubule severing may promote rapid reorganization of cellular microtubule arrays
NNU01g03977	1	135454003	135489612	+	May participate in a complex which severs microtubules in an ATP-dependent manner. Microtubule severing may promote rapid reorganization of cellular microtubule arrays
NNU01g03978	1	135514146	135517628	+	bromo domain
NNU01g03979	1	135517890	135518405	+	Protein of unknown function (DUF688)
NNU01g03980	1	135530113	135530677	+
NNU01g03981	1	135574227	135576466	+
NNU01g03982	1	135576508	135617614	+	isoform X1
NNU01g03996	1	135840853	135847862	-	ultrapetala
NNU01g03997	1	135864377	135864919	+
NNU01g03998	1	135872632	135889784	+	Methionine gamma-lyase
NNU01g03999	1	135891017	135898065	+	Xylosyltransferase 1-like
NNU01g04000	1	135898594	135899037	-	Oral cancer-overexpressed protein 1 homolog
NNU01g04001	1	135912412	135913249	+	Galactose oxidase-like
NNU01g04002	1	135913836	135920312	+	Transmembrane protein 184C-like
NNU01g04003	1	135931384	135940927	+	-
NNU01g04032	1	136720302	136720582	+	transcription factor
NNU01g04033	1	136733450	136781594	+	Telomerase Cajal body protein
NNU01g04034	1	136809587	136811059	+	F-Box protein
NNU01g04035	1	136821568	136836140	+	Heterogeneous nuclear ribonucleoprotein U-like protein
NNU01g04036	1	136852071	136853894	-	Pentatricopeptide repeat-containing protein
NNU01g04061	1	137600056	137601540	+	Protein MOTHER of FT and TF 1-like
NNU01g04062	1	137618131	137635942	+	serine threonine-protein kinase
NNU01g04063	1	137657377	137660290	+	GPI-anchored protein
NNU01g04064	1	137666786	137721012	-	lysine-specific demethylase
NNU01g04075	1	138027872	138030117	+	Belongs to the cyclin family
NNU01g04076	1	138077976	138078296	-	Retrotransposon gag protein
NNU01g04077	1	138099778	138101452	-	Myb-related protein Myb4-like
NNU01g04292	1	144279169	144290528	-	GPI-anchored protein
NNU01g04293	1	144329635	144330456	-	-
NNU01g04294	1	144367841	144371761	+	BEST Arabidopsis thaliana protein match is
NNU01g04295	1	144378916	144380617	+
NNU01g04296	1	144396489	144396899	+	-
NNU01g04311	1	144672004	144688888	+	-
NNU01g04312	1	144706681	144711326	+	pentatricopeptide repeat-containing protein At1g11710
NNU01g04313	1	144716091	144726829	-	Catalyzes the isomerization of citrate to isocitrate via cis-aconitate
NNU01g04314	1	144731920	144777428	-	Accessory subunit of the mitochondrial membrane respiratory chain NADH dehydrogenase (Complex I), that is believed not to be involved in catalysis. Complex I functions in the transfer of electrons from NADH to the respiratory chain. The immediate electron acceptor for the enzyme is believed to be ubiquinone
NNU01g04315	1	144771888	144772479	+	Encoded by
NNU01g04316	1	144772882	144773799	+	hAT family C-terminal dimerisation region
NNU01g04412	1	147509616	147582348	+	EamA-like transporter family
NNU01g04415	1	147815311	147817091	+	Belongs to the glycosyl hydrolase 17 family
NNU01g04416	1	147841033	147842880	+	Clathrin coat assembly protein
NNU01g04417	1	147850847	147853998	-	Armadillo/beta-catenin-like repeat
NNU01g04418	1	147861034	147861978	-
NNU01g04419	1	147867414	147868863	-	Plastid-lipid-Associated Protein
NNU01g04423	1	147944176	147944840	+
NNU01g04424	1	147946586	147953364	-	Heat shock protein 70 (HSP70)-interacting protein
NNU01g04425	1	147957408	147964255	-	Tyrosine-protein phosphatase
NNU01g04426	1	147996907	148021497	-	E3 ubiquitin-protein ligase
NNU01g04497	1	149821734	149824480	+	calcium-dependent lipid-binding (CaLB domain) family protein
NNU01g04498	1	149833265	149838313	-	heterogeneous nuclear ribonucleoprotein
NNU01g04499	1	149861744	149862442	-	Domain of unknown function (DUF4283)
NNU01g04500	1	149866956	149869259	+	thymidine kinase
NNU01g04501	1	149871615	149873944	-	Belongs to the NPH3 family
NNU01g04502	1	149897195	149898518	-	serine threonine-protein kinase
NNU01g04516	1	150161314	150182239	+	Pentatricopeptide repeat-containing protein
NNU01g04517	1	150192258	150257830	-	DUF21 domain-containing protein
NNU01g04518	1	150258516	150259296	-	Transcription factor
NNU01g04519	1	150273328	150280440	+	Heat shock protein
NNU01g04573	1	151334356	151380479	+	E3 ubiquitin-protein ligase
NNU01g04574	1	151382548	151397383	+	RPM1-interacting protein
NNU01g04595	1	151996746	151999791	+	Zinc finger protein
NNU01g04596	1	152040179	152048068	+	Pectate lyase
NNU01g04597	1	152060152	152062710	-	Kinase-like protein TMKL1
NNU01g04598	1	152083942	152129333	+	The proteasome is a multicatalytic proteinase complex which is characterized by its ability to cleave peptides with Arg, Phe, Tyr, Leu, and Glu adjacent to the leaving group at neutral or slightly basic pH
NNU01g04599	1	152130087	152164548	-	ER membrane protein complex subunit
NNU01g04600	1	152169173	152203884	-	Belongs to the cytochrome P450 family
NNU01g04601	1	152214752	152215261	-	nuclease activity
NNU01g04602	1	152215437	152223301	-	-
NNU01g04603	1	152257358	152261745	+	Belongs to the protein kinase superfamily. Ser Thr protein kinase family
NNU01g04604	1	152263159	152291757	-	CBS domain
NNU01g04605	1	152292458	152294188	-	BEST Arabidopsis thaliana protein match is
NNU01g04606	1	152308195	152312336	+	B3 domain-containing transcription factor
NNU01g04607	1	152331261	152332370	-	Belongs to the NPH3 family
NNU01g04608	1	152339171	152340864	-	At4g13230-like
NNU01g04609	1	152360763	152361586	-	At4g13230-like
NNU01g04610	1	152367284	152368051	-	cytochrome P450
NNU01g04796	1	157577922	157619821	+	Diphthine--ammonia
NNU01g04797	1	157621174	157623645	-	60S ribosomal protein
NNU01g04798	1	157633266	157635209	+	DCTP pyrophosphatase
NNU01g04799	1	157643042	157667258	+	TBC1 domain family member
NNU01g04800	1	157683014	157698853	+	Pleckstrin homology domain-containing family A member
NNU01g04807	1	157821970	157826377	-	plastid-lipid-associated protein 6
NNU01g04808	1	157837868	157845534	+	Ankyrin repeat domain-containing protein
NNU01g04809	1	157868732	157873260	+	Transducin WD40 repeat-like superfamily protein
NNU01g04810	1	157877280	157877931	-	Exocyst complex component
NNU01g04811	1	157899550	157902049	-
NNU01g04812	1	157903035	157903490	+
NNU01g04813	1	157903720	157904232	+	-
NNU01g04887	1	159862741	159867486	-	pre-mRNA-splicing factor
NNU01g04888	1	159889360	159889678	-
NNU01g04889	1	159909116	159916163	+	Malate dehydrogenase
NNU01g04890	1	159927237	159929812	-	Myb-related protein
NNU01g04891	1	159973622	159977952	+	Belongs to the actin-binding proteins ADF family
NNU01g04912	1	160326385	160326852	-	ethylene-responsive transcription factor
NNU01g04913	1	160362371	160363135	-	transposition, RNA-mediated
NNU01g04914	1	160371210	160371560	+	ethylene-responsive transcription factor
NNU01g04915	1	160423444	160423908	-	ethylene-responsive transcription factor
NNU01g04916	1	160436295	160437510	+	Domain of unknown function (DUF4228)
NNU01g04917	1	160446900	160472081	+	S-adenosyl-L-methionine-dependent protein-lysine N- methyltransferase that methylates elongation factor 1-alpha
NNU01g04919	1	160515041	160515590	+	Belongs to the D-isomer specific 2-hydroxyacid dehydrogenase family
NNU01g04920	1	160525346	160527401	+	Ring-h2 finger protein
NNU01g04921	1	160538055	160547107	-
NNU01g04922	1	160550609	160573402	-	Tetratricopeptide repeat
NNU01g04923	1	160612553	160616062	+	CDT1-like protein a chloroplastic
NNU01g04924	1	160616367	160623211	+	Electron transfer flavoprotein subunit beta
NNU01g04925	1	160648556	160660560	+	Transcription factor
NNU01g04926	1	160661575	160663589	-	WAT1-related protein
NNU01g04927	1	160686096	160688903	-	WAT1-related protein
NNU01g04929	1	160763445	160811304	+	Transcription factor
NNU01g04930	1	160811666	160815012	-	Belongs to the iron ascorbate-dependent oxidoreductase family
NNU01g04931	1	160832075	160833496	+	Belongs to the iron ascorbate-dependent oxidoreductase family
NNU01g04932	1	160862512	160864118	+	Rubisco accumulation factor
NNU01g04933	1	160866104	160869384	+
NNU01g04934	1	160872700	160884577	-	Belongs to the iron ascorbate-dependent oxidoreductase family
NNU01g05043	1	164530577	164545652	-	Aux IAA proteins are short-lived transcriptional factors that function as repressors of early auxin response genes at low auxin concentrations
NNU01g05044	1	164566322	164568118	+	Aux IAA proteins are short-lived transcriptional factors that function as repressors of early auxin response genes at low auxin concentrations
NNU01g05045	1	164574247	164577024	-	Pentatricopeptide repeat-containing protein
NNU01g05046	1	164590687	164592597	-	Pentatricopeptide repeat-containing protein At3g04750
NNU01g05047	1	164593060	164595193	-	Protein OSB2, chloroplastic-like
NNU01g05048	1	164611492	164612998	-	-
NNU01g05049	1	164620180	164636031	-	RRNA-processing protein
NNU01g05128	1	167066663	167078883	+	Dihydrolipoyllysine-residue succinyltransferase component of 2-oxoglutarate dehydrogenase complex
NNU01g05129	1	167095296	167102901	-	Catalyzes the formation of formate and 2-keto-4- methylthiobutyrate (KMTB) from 1,2-dihydroxy-3-keto-5- methylthiopentene (DHK-MTPene)
NNU01g05130	1	167106539	167107881	-	Catalyzes the formation of formate and 2-keto-4- methylthiobutyrate (KMTB) from 1,2-dihydroxy-3-keto-5- methylthiopentene (DHK-MTPene)
NNU01g05131	1	167116187	167124642	-	ETO1-like protein 1
NNU01g05132	1	167144696	167155966	-	Protein TIFY 4B-like isoform X1
NNU01g05140	1	167389238	167394609	+	Belongs to the BI1 family
NNU01g05141	1	167410144	167411401	-	DNA RNA polymerases superfamily protein
NNU01g05142	1	167424259	167429039	-	Plant pleckstrin homology-like region
NNU01g05143	1	167469317	167469988	+	Zinc finger BED domain-containing protein
NNU01g05144	1	167474745	167478581	+	Zinc finger BED domain-containing protein
NNU01g05145	1	167478861	167485820	+	Cytochrome B561, N terminal
NNU01g05152	1	167620213	167627499	-	serine threonine-protein kinase
NNU01g05153	1	167683248	167686490	-	Trihelix transcription factor
NNU01g05219	1	169451020	169520792	-	TPL-binding domain in jasmonate signalling
NNU01g05220	1	169522938	169526220	-	Belongs to the eukaryotic ribosomal protein eS24 family
NNU01g05410	1	174025785	174027791	-	F-box protein
NNU01g05411	1	174031226	174056970	-	ribosome biogenesis protein RLP24
NNU01g05412	1	174070382	174087982	+	-
NNU01g05413	1	174111068	174113147	+	carboxyl methyltransferase
NNU01g05414	1	174113328	174121270	-	ATP-dependent Clp protease, proteolytic subunit
NNU01g05479	1	175754559	175755836	-
NNU01g05480	1	175777860	175870117	+	-
NNU01g05810	1	183981579	184017198	+	Aminopeptidase
NNU01g05811	1	184019415	184020917	+	domain-containing protein
NNU01g05812	1	184030166	184031947	+	-
NNU01g05813	1	184032052	184037748	-	-
NNU01g05814	1	184042011	184047305	+
NNU01g05815	1	184057819	184065014	+	ATG8-interacting protein
NNU01g05816	1	184077576	184084576	+	Belongs to the MT-A70-like family
NNU01g05817	1	184085287	184097715	-	Sec-independent protein translocase protein TATB
NNU01g05818	1	184116771	184122298	+	Hydroxyproline-rich glycoprotein family protein
NNU01g05819	1	184129877	184132383	+	transporter arsB
NNU01g06559	1	205956876	205961575	+	disease resistance
NNU01g06560	1	206008777	206031022	-	Belongs to the phosphohexose mutase family
NNU01g06561	1	206031400	206032843	+	Sister chromatid cohesion protein
NNU02g02262	2	75323947	75366521	+	FGGY carbohydrate kinase domain-containing
NNU02g02263	2	75373440	75389830	-	Belongs to the protein kinase superfamily. Ser Thr protein kinase family
NNU02g02264	2	75400345	75400854	+	methyltransferase
NNU02g02265	2	75425336	75425827	-	Ammonium transporter
NNU02g02266	2	75442087	75443202	+	F-box Kelch-repeat protein
NNU02g02267	2	75517913	75518146	-
NNU02g02334	2	77451541	77454998	-	Ring-h2 finger protein
NNU02g02335	2	77498463	77510022	+	E3 ubiquitin-protein ligase
NNU02g02336	2	77527754	77540772	+	cellular response to glucose starvation
NNU02g02337	2	77545076	77545468	+
NNU02g02338	2	77572908	77585410	+	This protein is one of the nuclear-coded polypeptide chains of cytochrome c oxidase, the terminal oxidase in mitochondrial electron transport
NNU02g02344	2	77682211	77687991	+	-
NNU02g02345	2	77688617	77688970	-
NNU02g02346	2	77707007	77707532	+
NNU02g02347	2	77741110	77744645	+	Transcription factor
NNU02g02348	2	77763452	77768001	+	Plant pleckstrin homology-like region
NNU02g02358	2	77957026	77964593	-	LRR receptor-like serine threonine-protein kinase
NNU02g02359	2	77986316	77988878	+	UDP-glucuronate 4-epimerase
NNU02g02360	2	77993494	78013928	+	HD domain-containing protein
NNU02g02361	2	78024960	78025433	-	(2R)-phospho-3-sulfolactate synthase (ComA)
NNU02g02362	2	78035162	78035929	-	Pentatricopeptide repeat-containing protein
NNU02g02363	2	78051725	78060268	-	enoyl-CoA
NNU02g02364	2	78102806	78110189	+	LRR receptor-like serine threonine-protein kinase
NNU02g02365	2	78139217	78145631	+	ARF guanine-nucleotide exchange factor GNOM-like
NNU02g02366	2	78175662	78194717	-	serine threonine-protein kinase
NNU02g02367	2	78194968	78206379	-	serine threonine-protein kinase
NNU02g02368	2	78226898	78264715	-	5'-nucleotidase domain-containing protein
NNU02g02369	2	78276813	78280639	-	Rubredoxin
NNU02g02397	2	78846192	78846500	+	-
NNU02g02398	2	78857165	78859592	+	Pentatricopeptide repeat-containing protein
NNU02g02399	2	78867380	78867772	-	Rhamnose biosynthetic enzyme
NNU02g02400	2	78867925	78871096	-	Rhamnose biosynthetic enzyme
NNU02g02401	2	78871284	78873605	+	F-box protein
NNU02g02402	2	78886431	78895070	-	Belongs to the GDA1 CD39 NTPase family
NNU02g02403	2	78922068	78969047	+	3-phosphatase and dual-specificity protein phosphatase
NNU02g02410	2	79127377	79127919	-	VQ motif
NNU02g02411	2	79128736	79129933	+	membrane-associated kinase regulator 1
NNU02g02412	2	79151306	79185569	+	GPI mannosyltransferase
NNU02g02413	2	79197740	79201348	+	Belongs to the bacterial ribosomal protein bL35 family
NNU02g02414	2	79218582	79259160	+	Folate-Biopterin Transporter
NNU02g02415	2	79260642	79262559	-	Belongs to the peptidase A1 family
NNU02g02416	2	79286850	79294475	+	-
NNU02g02417	2	79298273	79310633	-	biosynthesis
NNU02g02418	2	79315944	79320977	-
NNU02g02430	2	79559282	79571718	-	IF-3 binds to the 30S ribosomal subunit and shifts the equilibrum between 70S ribosomes and their 50S and 30S subunits in favor of the free subunits, thus enhancing the availability of 30S subunits on which protein synthesis initiation begins
NNU02g02431	2	79581380	79590916	-	Belongs to the heat shock protein 70 family
NNU02g02432	2	79602456	79612032	+	eukaryotic translation initiation factor isoform
NNU02g02433	2	79612110	79614011	+	Pentatricopeptide repeat-containing protein
NNU02g02434	2	79623718	79626903	-	shikimate
NNU02g02435	2	79651269	79702615	+	Exosome complex component
NNU02g02437	2	79744729	79768540	+	phosphatase 2C
NNU02g02438	2	79771271	79780242	-
NNU02g02439	2	79773844	79807709	+	phosphatase 2C
NNU02g02440	2	79811532	79811789	+
NNU02g02441	2	79812521	79825462	+	U1-like zinc finger
NNU02g02442	2	79836147	79837297	+	Chaperone protein dnaJ 8
NNU02g02443	2	79864108	79864683	+	Hydroxyproline-rich glycoprotein family protein
NNU02g02444	2	79884390	79889991	-	Cysteine-rich receptor-like protein kinase
NNU02g02445	2	79890086	79890514	-	protein serine/threonine kinase activity
NNU02g02446	2	79911150	79922755	-	ATP synthase 24 kDa subunit
NNU02g02464	2	80256867	80259035	-	receptor-like protein kinase
NNU02g02465	2	80275343	80287266	-	Belongs to the nonaspanin (TM9SF) (TC 9.A.2) family
NNU02g02466	2	80316865	80324453	+	Belongs to the NPH3 family
NNU02g02467	2	80345702	80347318	+	N-acetyltransferase HLS1
NNU02g02468	2	80354443	80362846	-	Photosynthetic NDH subunit of subcomplex B 1, chloroplastic
NNU02g02480	2	80634914	80640760	+	glycosylase
NNU02g02481	2	80643983	80656665	-	WRKY Transcription Factor
NNU02g02482	2	80673040	80686498	+	Component of the spliceosomal U1 snRNP, which is essential for recognition of the pre-mRNA 5' splice-site and the subsequent assembly of the spliceosome. U1-C is directly involved in initial 5' splice-site recognition for both constitutive and regulated alternative splicing. The interaction with the 5' splice-site seems to precede base-pairing between the pre-mRNA and the U1 snRNA. Stimulates com…
NNU02g02498	2	81116712	81277134	+	Belongs to the formin-like family
NNU02g02499	2	81284500	81288093	+	Reticulon-like protein
NNU02g02500	2	81315898	81319083	+	Belongs to the NPH3 family
NNU02g02501	2	81339879	81341309	-	WRKY Transcription Factor
NNU02g02502	2	81350729	81352578	-	WRKY Transcription Factor
NNU02g02512	2	81708310	81730011	-	BEST Arabidopsis thaliana protein match is
NNU02g02513	2	81744694	81751709	-	Belongs to the aldehyde dehydrogenase family
NNU02g02514	2	81780041	81785161	+	stromal cell-derived factor 2-like protein
NNU02g02515	2	81806913	81807515	-
NNU02g02516	2	81808392	81810312	-	U-box domain-containing protein
NNU02g02517	2	81825028	81828858	-	Belongs to the eukaryotic ribosomal protein eS12 family
NNU02g02518	2	81839390	81860715	-	-
NNU02g02519	2	81865012	81865840	-
NNU02g02520	2	81876766	81878169	+	CCR4-associated factor 1 homolog
NNU02g02522	2	81900560	81902399	-	Protein N-lysine methyltransferase
NNU02g02523	2	81901952	81902266	+
NNU02g02524	2	81909508	81973598	-	XH XS domain-containing protein
NNU02g02525	2	81983734	82031468	-	Trafficking protein particle complex subunit
NNU02g02526	2	82045753	82048506	+	DOMON domain-containing protein
NNU02g02527	2	82105744	82108669	-	Pentatricopeptide repeat-containing protein At1g79490
NNU02g02528	2	82127530	82200344	+	CHD3-type chromatin-remodeling factor
NNU02g02555	2	82878513	82892711	+	WD repeat-containing protein
NNU02g02556	2	82893859	82895860	-	Belongs to the helicase family. Dicer subfamily
NNU02g02557	2	82897586	82898328	+	ABC transporter G family member
NNU02g02559	2	82916374	83032451	-	Protein ENHANCED DISEASE RESISTANCE
NNU02g02560	2	83053843	83066628	-	belongs to the protein kinase superfamily
NNU02g02561	2	83084200	83085798	+	-
NNU02g02562	2	83109574	83112741	-	Belongs to the nonaspanin (TM9SF) (TC 9.A.2) family
NNU02g02563	2	83126441	83149889	-	domain-containing protein
NNU02g02564	2	83154723	83166661	-	RIBOSOMAL protein
NNU02g02654	2	85003181	85006517	+	Heptahelical transmembrane protein
NNU02g02655	2	85012875	85015251	+	glycosyltransferase
NNU02g02656	2	85017992	85026964	-	Sister chromatid cohesion 1 protein
NNU02g02657	2	85034135	85095415	+	N-alpha-acetyltransferase 35, NatC auxiliary
NNU02g02658	2	85101085	85110501	+	Clathrin assembly protein
NNU02g02659	2	85113569	85122262	+	-
NNU02g02660	2	85123363	85126624	-	ACT-like superfamily protein
NNU02g02661	2	85127633	85129272	+
NNU02g02662	2	85136645	85176561	-	MATH domain
NNU02g02667	2	85331085	85335045	+	Galactinol--sucrose galactosyltransferase
NNU02g02668	2	85349033	85352155	-
NNU02g02680	2	85585687	85607954	+	pre-mRNA-processing-splicing factor
NNU02g02681	2	85609055	85617782	-	Belongs to the protein kinase superfamily
NNU02g02682	2	85632763	85662315	+	TBC1 domain family member
NNU02g02683	2	85663869	85664778	-	Transcription factor
NNU02g02684	2	85678605	85685069	+	Aux IAA proteins are short-lived transcriptional factors that function as repressors of early auxin response genes at low auxin concentrations
NNU02g02685	2	85713081	85723327	+	Topless-related protein
NNU02g02700	2	86380738	86382187	-	Blue copper
NNU02g02701	2	86402836	86407920	-	Belongs to the glycosyl hydrolase 17 family
NNU02g02702	2	86421632	86461788	-	methyl-CpG-binding domain-containing protein
NNU02g02703	2	86463439	86467020	-	-
NNU02g02704	2	86495277	86505123	+	axial regulator YABBY
NNU02g02705	2	86516051	86560666	-	-
NNU02g03374	2	99790380	99796789	-	XH XS domain-containing protein
NNU02g03375	2	99802626	99821447	+	Belongs to the adaptor complexes large subunit family
NNU02g03376	2	99825164	99834381	-	Protein of unknown function, DUF547
NNU02g03377	2	99840640	99841652	-	elicitor-responsive protein
NNU02g03378	2	99841963	99859042	-	Elicitor-responsive protein
NNU02g03385	2	99979036	99987165	-	triosephosphate isomerase
NNU02g03386	2	100001906	100008086	+	PDDEXK-like family of unknown function
NNU02g03387	2	100037676	100041496	+	Transcription factor
NNU02g03388	2	100060852	100062258	+	Belongs to the glycosyl hydrolase 17 family
NNU02g03389	2	100067549	100148115	+	E3 ubiquitin-protein ligase
NNU02g03390	2	100148447	100152443	+
NNU02g03391	2	100164360	100173236	-	Myb-related protein
NNU02g03396	2	100265256	100266234	+	-
NNU02g03397	2	100281315	100283464	+	lob domain-containing protein
NNU02g03398	2	100291759	100298559	-	Aspartate aminotransferase
NNU02g03399	2	100301977	100303855	-	Belongs to the peroxidase family. Classical plant (class III) peroxidase subfamily
NNU02g03400	2	100312098	100317345	-	Protein NRT1 PTR FAMILY
NNU02g03843	2	109428953	109430466	+	Zinc finger protein
NNU02g03844	2	109456602	109464281	+	Type I inositol 1,4,5-trisphosphate 5-phosphatase
NNU02g03845	2	109480412	109486998	+	isoform X1
NNU02g03846	2	109488473	109490548	-	WAT1-related protein
NNU02g03847	2	109510786	109511108	+	Dehydration-responsive element-binding protein
NNU02g03848	2	109518780	109520570	+	pectinesterase pectinesterase inhibitor
NNU02g03872	2	109967328	110029492	-	-
NNU02g03873	2	110048483	110054776	-	ACT domain-containing protein
NNU02g03874	2	110062288	110069654	-	udp-glucuronic acid decarboxylase
NNU02g03875	2	110079772	110126098	-	SANTA (SANT Associated)
NNU02g03926	2	111054135	111069638	-	Stress response protein nst1-like
NNU02g03927	2	111087216	111089536	+	Adenine guanine permease
NNU02g03928	2	111127978	111128181	-
NNU02g03929	2	111128862	111130154	-	Non-specific serine threonine protein kinase
NNU02g03930	2	111146592	111180923	-	ADP,ATP carrier protein
NNU03g00039	3	880726	882669	+	Pentatricopeptide repeat-containing protein
NNU03g00040	3	895616	896684	-	Belongs to the plant LTP family
NNU03g00041	3	900064	900631	-	Belongs to the plant LTP family
NNU03g00042	3	912525	952358	+	ALBINO3-like protein
NNU03g00043	3	958975	963565	-	RING-type E3 ubiquitin transferase
NNU03g00044	3	975424	979193	-	Pentatricopeptide repeat-containing protein
NNU03g00045	3	981042	1010153	+	Regulator of biological processes that recruits a histone deacetylase to control gene transcription. May play a role in the entry into mitosis, negatively regulating the cell proliferation. Formation of stable complexes with geminiviridae replication-associated proteins may create a cellular environment which favors viral DNA replication
NNU03g00046	3	1011290	1030927	-	Potassium transporter
NNU03g00231	3	4393088	4404509	+	-
NNU03g00232	3	4408796	4415330	-	Microtubule-associated protein
NNU03g00233	3	4418787	4426714	-	snRNA import into nucleus
NNU03g00234	3	4426320	4433282	+	COMM domain-containing protein
NNU03g00235	3	4432653	4434562	-	Protein of unknown function (DUF642)
NNU03g00236	3	4435197	4437445	-	Pentatricopeptide repeat-containing protein
NNU03g00237	3	4438347	4440290	-	ELMO domain-containing protein
NNU03g00238	3	4452073	4460864	+	Belongs to the syntaxin family
NNU03g00239	3	4461546	4463982	+	Exocyst complex component
NNU03g00240	3	4472190	4484452	-	snf1-related protein kinase regulatory subunit
NNU03g00241	3	4488871	4496799	-	Caffeoyl-CoA
NNU03g00242	3	4496580	4506717	+	SAP domain-containing protein
NNU03g00243	3	4497734	4498054	+
NNU03g00353	3	6477354	6484067	+	Protein terminal ear1
NNU03g00354	3	6494571	6497058	-	-
NNU03g00355	3	6499320	6505136	-	Autophagy-related protein
NNU03g00356	3	6514325	6531389	-	Alpha beta hydrolase domain-containing protein
NNU03g00357	3	6553504	6553932	+	Egg cell-secreted protein
NNU03g00358	3	6556683	6570222	-	Phosducin-like protein 3
NNU03g00359	3	6568921	6569353	-	Pentatricopeptide repeat-containing protein
NNU03g00360	3	6570128	6571514	+	BEST Arabidopsis thaliana protein match is proline-rich family protein (TAIR AT3G09000.1)
NNU03g00361	3	6572176	6572826	+	zinc finger CCCH domain-containing protein
NNU03g00362	3	6590759	6602447	-	Mitochondrial domain of unknown function (DUF1713)
NNU03g00416	3	7457321	7462978	-	ubiquitin binding
NNU03g00417	3	7464982	7465398	+
NNU03g00418	3	7489438	7493707	-	Belongs to the disease resistance NB-LRR family
NNU03g00419	3	7496637	7504496	-	C2 and GRAM domain-containing protein
NNU03g00420	3	7513707	7513925	+	Anaphase-promoting complex subunit 15
NNU03g00421	3	7525608	7541686	-	Octicosapeptide Phox Bem1p (PB1) domain-containing protein
NNU03g00422	3	7544181	7547567	+	L-type lectin-domain containing receptor kinase
NNU03g00423	3	7549886	7571385	-	Arginine/serine-rich protein PNISR
NNU03g00486	3	8589977	8604293	-	Protein trichome birefringence-like 2
NNU03g00487	3	8617559	8623733	-	Belongs to the protein kinase superfamily. Ser Thr protein kinase family
NNU03g00488	3	8655916	8656278	-	Belongs to the universal ribosomal protein uL1 family
NNU03g00489	3	8663338	8678377	+	isoform X1
NNU03g00490	3	8685895	8686518	-	F-box Kelch-repeat protein
NNU03g00491	3	8693873	8694828	-
NNU03g00492	3	8695056	8701333	+	Glutaredoxin
NNU03g00536	3	9480398	9482265	+	RNA exonuclease
NNU03g00537	3	9483892	9488115	-	Quinone oxidoreductase-like protein
NNU03g00538	3	9497047	9499797	-	Belongs to the Casparian strip membrane proteins (CASP) family
NNU03g00539	3	9501714	9511055	-	executer 1
NNU03g00540	3	9511285	9515026	+	RNA polymerase III, subunit
NNU03g00541	3	9516724	9524035	-	E3 ubiquitin-protein ligase
NNU03g00542	3	9531648	9593990	+	isoform X1
NNU03g00543	3	9602251	9608642	+	Catalyzes the NAD( )-dependent oxidation of formate to carbon dioxide. Involved in the cell stress response
NNU03g00544	3	9617648	9634386	+	At4g28440-like
NNU03g00659	3	11733759	11747601	-
NNU03g00660	3	11758712	11765457	-	ABC transporter B family member
NNU03g00661	3	11794790	11800470	+	Microtubule-associated protein
NNU03g00662	3	11801330	11806723	-	Type I inositol 1,4,5-trisphosphate 5-phosphatase CVP2-like
NNU03g00663	3	11815652	11816087	-	(NAC) domain-containing protein
NNU03g00664	3	11825791	11828165	+	UPF0392 protein
NNU03g00665	3	11848565	11859273	-	-
NNU03g00666	3	11869529	11870345	+	carboxyl methyltransferase
NNU03g00667	3	11875104	11905887	+	SWIM zinc finger family protein
NNU03g00670	3	11977502	11988287	+	Polynucleotide 5'-hydroxyl-kinase
NNU03g00671	3	11992600	11997455	+	Zein-binding
NNU03g00672	3	12002079	12020120	-	serine threonine-protein phosphatase
NNU03g00673	3	12038332	12039111	-	enoyl-CoA
NNU03g00674	3	12050269	12122049	-	Belongs to the cation transport ATPase (P-type) (TC 3.A.3) family. Type IV subfamily
NNU03g00675	3	12126857	12224595	-	Belongs to the PI3 PI4-kinase family
NNU03g00676	3	12237919	12238284	-
NNU03g00677	3	12239654	12243459	-	Transcription factor
NNU03g00678	3	12261981	12272837	+	-
NNU03g00679	3	12281798	12288800	+	Protein of unknown function (DUF1336)
NNU03g00680	3	12289189	12291191	-	transcription factor
NNU03g00681	3	12292358	12294478	-	LRR receptor-like serine threonine-protein kinase
NNU03g00682	3	12297747	12302145	-	Exocyst complex component
NNU03g00683	3	12305728	12311445	-	prolyl 4-hydroxylase
NNU03g00684	3	12330920	12333779	-	serine threonine-protein kinase
NNU03g00685	3	12336590	12343615	-
NNU03g00686	3	12343778	12345979	-	Pentatricopeptide repeat-containing protein
NNU03g00687	3	12356469	12360789	+	beta-1,3-galactosyltransferase 19
NNU03g00688	3	12366917	12368802	+	Belongs to the AAA ATPase family
NNU03g00689	3	12370379	12371537	+	Belongs to the AAA ATPase family
NNU03g00690	3	12373824	12401170	-	DDT domain
NNU03g00736	3	13291160	13302604	-	isochorismate synthase
NNU03g00737	3	13305152	13327216	-	nuclear protein
NNU03g00738	3	13338114	13348257	+	single-stranded DNA-binding protein
NNU03g00739	3	13357777	13377516	-	SCF-dependent proteasomal ubiquitin-dependent protein catabolic process
NNU03g00773	3	14089143	14089655	+	-
NNU03g00774	3	14118346	14119021	+	transcription factor
NNU03g00775	3	14128646	14136041	-	Squamosa promoter-binding-like protein
NNU03g00776	3	14182794	14187663	-	Belongs to the universal ribosomal protein uS4 family
NNU03g00777	3	14196563	14234759	-	Proline-, glutamic acid- and leucine-rich protein
NNU03g00783	3	14420788	14429156	-	-
NNU03g00784	3	14445694	14448382	-	transcription factor
NNU03g00785	3	14494494	14511266	+	Belongs to the cullin family
NNU03g00812	3	14999233	15004167	+	Encodes a protein DOMINO1 that belongs to a plant-specific gene family sharing a common motif present in the tomato DEFECTIVE CHLOROPLASTS AND LEAVES (LeDCL) protein. DOMINO1 is located in the nucleus. Arabidopsis embryos carrying the domino1 mutation grow slowly in comparison with wild type embryos and reach only the globular stage at desiccation. The primary defect of the mutation at the cellul…
NNU03g00813	3	15006954	15009394	+	Pentatricopeptide repeat-containing protein
NNU03g00814	3	15009530	15013045	-	amino acid transporter
NNU03g00815	3	15022416	15024341	+	Pentatricopeptide repeat-containing protein
NNU03g00816	3	15031475	15034173	-	Belongs to the AAA ATPase family
NNU03g00817	3	15034751	15035212	-	Belongs to the AAA ATPase family
NNU03g00818	3	15043189	15045012	+	Belongs to the RNase T2 family
NNU03g00819	3	15052697	15064058	+	Beta-13-galactosyltransferase
NNU03g00820	3	15078564	15080514	-	Geranylgeranyl diphosphate reductase
NNU03g00821	3	15083500	15085489	-	Geranylgeranyl diphosphate reductase
NNU03g00822	3	15091764	15094232	+	Belongs to the 'GDSL' lipolytic enzyme family
NNU03g00852	3	15678452	15683750	+	Belongs to the mitochondrial carrier (TC 2.A.29) family
NNU03g00853	3	15708068	15711879	+	Transcription factor
NNU03g00854	3	15721895	15723924	-	methyltransferase activity
NNU03g00855	3	15725167	15729472	-	galactoside
NNU03g00856	3	15733154	15734443	-	glycine-rich protein
NNU03g00857	3	15737648	15740383	-	-
NNU03g00858	3	15751303	15765360	+	Ribulose-phosphate 3-epimerase
NNU03g00859	3	15772647	15773141	+	GCK
NNU03g00860	3	15773862	15774966	+	-
NNU03g00861	3	15803143	15810512	+	Cystathionine gamma-synthase
NNU03g00862	3	15814724	15819554	-	phosphate transporter PHO1 homolog
NNU03g00863	3	15828886	15833738	-	phosphate transporter PHO1 homolog
NNU03g00864	3	15843850	15853463	-	fucose metabolic process
NNU03g00865	3	15857683	15877808	-	NEP1-interacting protein-like
NNU03g00901	3	16490191	16501178	+	Protein WEAK CHLOROPLAST MOVEMENT UNDER BLUE
NNU03g00902	3	16514406	16519923	+	LRR receptor-like serine threonine-protein kinase
NNU03g00903	3	16528353	16531071	+	Uncharacterized ACR, COG1678
NNU03g00904	3	16532127	16532601	+	dCTP pyrophosphatase 1-like
NNU03g00905	3	16552138	16564263	+	Plant protein of unknown function (DUF863)
NNU03g00906	3	16567274	16575185	-	UvrB uvrC motif-containing protein
NNU03g00907	3	16579909	16581303	-	-
NNU03g00908	3	16586713	16588131	-	Belongs to the UDP-glycosyltransferase family
NNU03g00909	3	16591748	16593302	-	flavin-containing monooxygenase
NNU03g00910	3	16594685	16601428	-	cyclic nucleotide-gated ion channel
NNU03g00911	3	16618685	16621935	+	zinc finger
NNU03g00940	3	17059703	17066263	-	F-box protein
NNU03g00941	3	17079067	17079777	+	transcription factor
NNU03g00942	3	17097106	17106422	+	-
NNU03g00943	3	17107778	17119850	-	Uncharacterised protein family (UPF0139)
NNU03g00944	3	17125191	17131269	+	Pentatricopeptide repeat-containing protein At1g26460
NNU03g00945	3	17133706	17143851	-	Triose phosphate phosphate translocator
NNU03g00946	3	17149128	17167579	-	isoform X1
NNU03g00980	3	17736081	17773582	+	Transcription initiation factor TFIID subunit
NNU03g00981	3	17753019	17753327	+
NNU03g00982	3	17780902	17787685	-	longifolia
NNU03g00983	3	17807518	17822559	-	isoform X1
NNU03g00984	3	17830387	17879569	+	RNA helicase
NNU03g00997	3	18008105	18010496	+	cytochrome P450
NNU03g00998	3	18025904	18151549	+	serine threonine-protein kinase
NNU03g00999	3	18161564	18163593	+	Pentatricopeptide repeat-containing protein
NNU03g01000	3	18173773	18179390	-	6-phosphogluconolactonase
NNU03g01001	3	18206011	18225488	+	Belongs to the mitochondrial carrier (TC 2.A.29) family
NNU03g01002	3	18227500	18230015	-	-
NNU03g01003	3	18232657	18238897	+	cobra-like protein
NNU03g01004	3	18239343	18242894	-	COBRA-like protein 4
NNU03g01005	3	18247454	18259538	-	Peptidyl-prolyl cis-trans isomerase
NNU03g01006	3	18260697	18265258	-	Cytochrome b5
NNU03g01007	3	18267777	18272439	-	Sodium hydrogen exchanger
NNU03g01011	3	18338208	18351111	-	-
NNU03g01012	3	18354616	18363630	-	tRNA (Guanine(26)-N(2))-dimethyltransferase
NNU03g01013	3	18372420	18373603	+	Protein CRABS CLAW-like
NNU03g01014	3	18383851	18393448	-	Squamosa promoter-binding-like protein
NNU03g01015	3	18435911	18436789	-	-
NNU03g01040	3	18838931	18875097	+	Auxin transport protein
NNU03g01041	3	18880113	18881578	-	dof zinc finger protein
NNU03g01042	3	18899262	18905137	-	U3 small nucleolar ribonucleoprotein protein
NNU03g01043	3	18908790	18909738	+	-
NNU03g01044	3	18911487	18917182	-	Exocyst complex component
NNU03g01045	3	18924945	18948060	-	Phosphopantothenoylcysteine decarboxylase
NNU03g01046	3	18969164	19010703	+	prolyl oligopeptidase family protein
NNU03g01047	3	19016793	19022026	+	At1g04910-like
NNU03g01048	3	19029233	19038980	-	Transcription factor
NNU03g01049	3	19055249	19056377	+	non-specific phospholipase
NNU03g01061	3	19282394	19283064	-	-
NNU03g01062	3	19299856	19302410	+	Belongs to the 'GDSL' lipolytic enzyme family
NNU03g01063	3	19303900	19305812	-	F-box Kelch-repeat protein
NNU03g01064	3	19322615	19326873	+	Alpha beta hydrolase domain-containing protein
NNU03g01065	3	19335850	19342024	+	Heat Shock Protein
NNU03g01066	3	19344033	19363408	+	DNA-dependent RNA polymerase catalyzes the transcription of DNA into RNA using the four ribonucleoside triphosphates as substrates
NNU03g01067	3	19364978	19371165	-	amino acid transporter
NNU03g01105	3	20092698	20093717	+	-
NNU03g01106	3	20106010	20115376	+	BEST Arabidopsis thaliana protein match is Protein of
NNU03g01107	3	20115947	20119592	+	Protein of unknown function (DUF1262)
NNU03g01108	3	20120653	20127265	-	Enolase 1
NNU03g01109	3	20142434	20202672	+	Importin-9
NNU03g01110	3	20207010	20211827	-	TAFs are components of the transcription factor IID (TFIID) complex that is essential for mediating regulation of RNA polymerase transcription
NNU03g01111	3	20212081	20224415	+	tryptophan synthase beta chain
NNU03g01112	3	20230101	20246171	+	FLX-like 2
NNU03g01131	3	20567080	20589122	+	deaminase
NNU03g01132	3	20590883	20591984	+
NNU03g01133	3	20592473	20596939	-	Zinc finger protein
NNU03g01134	3	20603057	20608496	-	ribosomal RNA small subunit methyltransferase
NNU03g01135	3	20613734	20619575	-	phosphate transporter
NNU03g01136	3	20635716	20661384	+	Isoprenylcysteine alpha-carbonyl methylesterase
NNU03g01137	3	20664335	20664735	+
NNU03g01138	3	20667402	20668501	+
NNU03g01139	3	20669919	20671992	-
NNU03g01140	3	20675205	20679947	-	ABC transporter G family member
NNU03g01141	3	20700458	20701336	+	PsaA and PsaB bind P700, the primary electron donor of photosystem I (PSI), as well as the electron acceptors A0, A1 and FX. PSI is a plastocyanin-ferredoxin oxidoreductase, converting photonic excitation into a charge separation, which transfers an electron from the donor P700 chlorophyll pair to the spectroscopically characterized acceptors A0, A1, FX, FA and FB in turn. Oxidized P700 is reduce…
NNU03g01142	3	20701362	20702259	+	PsaA and PsaB bind P700, the primary electron donor of photosystem I (PSI), as well as the electron acceptors A0, A1 and FX. PSI is a plastocyanin-ferredoxin oxidoreductase, converting photonic excitation into a charge separation, which transfers an electron from the donor P700 chlorophyll pair to the spectroscopically characterized acceptors A0, A1, FX, FA and FB in turn. Oxidized P700 is reduce…
NNU03g01143	3	20718095	20725124	+	Protein Dr1 homolog
NNU03g01144	3	20728215	20766189	-	phosphoenolpyruvate carboxylase
NNU03g01234	3	22401454	22409425	-	transfer
NNU03g01235	3	22413516	22423878	-	Protein NRT1 PTR FAMILY
NNU03g01236	3	22435203	22447078	-	ubiquitin receptor
NNU03g01237	3	22447523	22464868	-	ubiquitin receptor
NNU03g01238	3	22493663	22495161	-	protein kinase activity
NNU03g01245	3	22670977	22683059	+	lysM domain-containing GPI-anchored protein 1-like
NNU03g01246	3	22706645	22708468	+	3-ketoacyl-coa synthase
NNU03g01247	3	22716472	22717675	+	Transcriptional repressor, ovate
NNU03g01248	3	22733523	22735918	+	Cytokinin hydroxylase-like
NNU03g01249	3	22763382	22763854	+	-
NNU03g01250	3	22766713	22772765	+	Homocysteine s-methyltransferase
NNU03g01253	3	22818532	22841904	-	KH domain-containing protein
NNU03g01254	3	22856938	22869991	-	NADH dehydrogenase ubiquinone 1 beta subcomplex subunit
NNU03g01255	3	22871421	22909060	-	threonine aspartase
NNU03g01256	3	22924889	22926279	-	lob domain-containing protein
NNU03g01257	3	22971000	22986642	-	Protein of unknown function (DUF1218)
NNU03g01264	3	23113675	23120965	-	Protein of unknown function (DUF1666)
NNU03g01265	3	23123574	23125153	+	NAC domain-containing protein
NNU03g01266	3	23138427	23156374	+	Transcription termination and cleavage factor C-terminal
NNU03g01267	3	23167211	23170020	+	zinc finger protein
NNU03g01268	3	23188110	23190111	-
NNU03g01275	3	23382071	23401086	-	Plant protein of unknown function (DUF639)
NNU03g01276	3	23405449	23406852	-	expressed protein
NNU03g01277	3	23409433	23417913	+	xanthophyll metabolic process
NNU03g01278	3	23421896	23427393	-	Universal stress protein A-like protein
NNU03g01279	3	23432242	23443364	+	Myb/SANT-like DNA-binding domain
NNU03g01280	3	23445250	23449564	-	Universal stress protein A-like protein
NNU03g01281	3	23452497	23454261	+	carboxylesterase 9
NNU03g01282	3	23464157	23467094	-	Universal stress protein A-like protein
NNU03g01283	3	23476121	23481468	-	Universal stress protein A-like protein
NNU03g01294	3	23740423	23742177	+	-
NNU03g01295	3	23761133	23764518	-	Protein of unknown function (DUF1639)
NNU03g01296	3	23768784	23770336	+
NNU03g01297	3	23778262	23786745	+	Belongs to the class-I pyridine nucleotide-disulfide oxidoreductase family
NNU03g01298	3	23792953	23796856	-	Cytochrome B561, N terminal
NNU03g01299	3	23804082	23811563	+	DUF761-associated sequence motif
NNU03g01300	3	23812782	23813429	-	-
NNU03g01301	3	23817616	23833680	-	Belongs to the PTH family
NNU03g01428	3	26548526	26549014	-	-
NNU03g01429	3	26552815	26554302	-	-
NNU03g01430	3	26556914	26558514	+	DnaJ homolog subfamily B member
NNU03g01431	3	26562106	26562896	-	-
NNU03g01432	3	26568482	26569260	+	leucine-rich repeat extensin-like protein
NNU03g01433	3	26586681	26593283	-	isoform X1
NNU03g01434	3	26606436	26611729	-	Belongs to the MIP aquaporin (TC 1.A.8) family
NNU03g01435	3	26614270	26618242	-	U-box domain-containing protein
NNU03g01475	3	27558383	27565357	+	Uncharacterized protein At4g22758-like
NNU03g01476	3	27575453	27578152	-	Belongs to the GRAS family
NNU03g01477	3	27596077	27673700	-	Amidase 1-like
NNU03g01529	3	28804446	28806146	-	Nudix hydrolase
NNU03g01530	3	28839478	28839883	+	homeobox-leucine zipper protein
NNU03g01649	3	31422348	31458982	+	assists the folding of proteins upon ATP hydrolysis
NNU03g01650	3	31463733	31464995	+	fasciclin-like arabinogalactan protein
NNU03g01651	3	31469625	31475240	-	U11 U12 small nuclear ribonucleoprotein 25 kDa
NNU03g01652	3	31478252	31486264	-	UTP-glucose-1-phosphate uridylyltransferase
NNU03g01653	3	31487462	31493243	+	atexp13,atexpa13,athexp alpha 1.22,exp13,expa13
NNU03g01654	3	31502798	31524161	+	-
NNU03g01700	3	32428673	32431534	+	Leucine-rich repeat receptor-like protein kinase
NNU03g01701	3	32432032	32433541	-	High mobility group B protein
NNU03g01702	3	32461361	32462788	-	Belongs to the peptidase A1 family
NNU03g01703	3	32480737	32481787	-	MLP-like protein
NNU03g01704	3	32493320	32528837	-	Domain of unknown function (DUF4504)
NNU03g01753	3	33505216	33589716	+	Peroxisome biogenesis protein
NNU03g01754	3	33600209	33600397	+
NNU03g01755	3	33613325	33628821	+	CS domain
NNU03g01756	3	33633341	33641042	+	Belongs to the short-chain dehydrogenases reductases (SDR) family
NNU03g01811	3	35476026	35476355	-
NNU03g01812	3	35488439	35489853	-	Belongs to the DEFL family
NNU03g01813	3	35506533	35630051	+	Membrane protein of ER
NNU03g01845	3	36286852	36290225	-	Nascent polypeptide-associated complex subunit alpha-like protein
NNU03g01846	3	36295153	36297300	+	serine threonine-protein kinase
NNU03g01847	3	36307009	36307365	-
NNU03g01848	3	36338083	36340706	+	Belongs to the iron ascorbate-dependent oxidoreductase family
NNU03g01849	3	36342104	36343477	+	armadillo beta-catenin repeat family protein
NNU03g01854	3	36484636	36504108	+	transparent testa glabra
NNU03g01855	3	36516502	36517317	+	finger protein
NNU03g01856	3	36522706	36522906	-
NNU03g01857	3	36523027	36523314	-
NNU03g01858	3	36523393	36523746	+	-
NNU03g01859	3	36530235	36531503	-	Late embryogenesis abundant protein
NNU03g01860	3	36539853	36541360	-	Late embryogenesis abundant protein
NNU03g01861	3	36543549	36557029	-	Two-component response regulator-like
NNU03g01862	3	36574544	36574852	+
NNU03g01863	3	36576382	36590142	+	Ribosome-binding factor PSRP1
NNU03g01864	3	36602234	36603403	-	kDa ribonucleoprotein
NNU03g01865	3	36608543	36614911	+	Belongs to the glycosyltransferase 31 family
NNU03g01866	3	36633319	36638427	+	Polyketide cyclase dehydrase and lipid transport superfamily protein
NNU03g01867	3	36642305	36646990	-	The pyruvate dehydrogenase complex catalyzes the overall conversion of pyruvate to acetyl-CoA and CO(2)
NNU03g01868	3	36656982	36693159	-	Vacuolar protein sorting-associated protein 8 homolog
NNU03g01910	3	37651833	37715538	+	Belongs to the peptidase C19 family
NNU03g01911	3	37714683	37718359	-	Belongs to the glycosyl hydrolase 17 family
NNU03g01912	3	37725510	37746080	-	Serine arginine-rich splicing factor
NNU03g01913	3	37764210	37770362	-	Belongs to the glycosyltransferase 1 family. Bacterial plant glycogen synthase subfamily
NNU03g01914	3	37800768	37804133	-	RIBOSOMAL protein
NNU03g01915	3	37803480	37804106	+
NNU03g01924	3	38019615	38053950	+	serine threonine-protein kinase
NNU03g01925	3	38061736	38066644	+	-
NNU03g01926	3	38068831	38076270	-	DNA excision repair protein
NNU03g01960	3	38697744	38705605	-	Alkaline neutral invertase CINV2-like
NNU03g01961	3	38721344	38774066	-	ABC transporter F family member
NNU03g01962	3	38782724	38787722	-	Belongs to the heat shock protein 70 family
NNU03g01968	3	38905196	38916534	+	kinesin light chain
NNU03g01969	3	38922280	38926574	-	-
NNU03g01970	3	38930528	38951707	+	KH domain-containing protein
NNU03g01971	3	38968135	38970613	+	Mediates both low-affinity uptake and efflux of sugar across the membrane
NNU03g01972	3	38980364	38993112	+	Signal recognition particle 19 kDa
NNU03g01973	3	39064546	39076511	+	-
NNU03g02033	3	40124440	40128579	-	E3 ubiquitin-protein ligase
NNU03g02034	3	40135578	40139375	+	Ring-h2 finger protein
NNU03g02035	3	40150145	40155901	+	Ring-h2 finger protein
NNU03g02036	3	40159817	40169086	+	Long chain acyl-CoA synthetase
NNU03g02037	3	40170729	40178921	-	Leucine-rich repeat (LRR) family protein
NNU03g02038	3	40189123	40194737	-	Endoglucanase
NNU03g02039	3	40256688	40269493	+	Pyruvate kinase
NNU03g02040	3	40275767	40318842	-	Cyclic nucleotide-gated ion channel 1-like
NNU03g02041	3	40367111	40386851	+	phosphatase 2C
NNU03g02042	3	40390401	40407927	-	isoform X1
NNU03g02043	3	40410955	40411709	-	Belongs to the eukaryotic ribosomal protein eS7 family
NNU03g02045	3	40494450	40495292	-	Exosome complex component
NNU03g02046	3	40503180	40513957	+	Belongs to the DEAD box helicase family
NNU03g02047	3	40531146	40543881	-	isoform X1
NNU03g02048	3	40580603	40581216	-	non-specific phospholipase
NNU03g02049	3	40600262	40604177	+	Abscisic acid receptor
NNU03g02050	3	40612260	40699475	-	ATP-dependent zinc metalloprotease FTSH 11 chloroplastic
NNU03g02057	3	40870870	40881744	+	Chitinase domain-containing protein
NNU03g02058	3	40889716	40895043	+	Rhodanese-like domain-containing protein 4 chloroplastic
NNU03g02059	3	40895762	40918752	+	Histone H3-like centromeric protein
NNU03g02060	3	40923785	40926363	+	protein ROOT PRIMORDIUM DEFECTIVE
NNU03g02061	3	40946774	40947583	+	decarboxylase
NNU03g02062	3	40947705	40947977	+	decarboxylase
NNU03g02065	3	41022573	41025864	+	WRKY transcription factor
NNU03g02066	3	41026388	41029182	-	Protein of unknown function (DUF3593)
NNU03g02067	3	41038394	41041352	+	WRKY transcription factor
NNU03g02068	3	41046256	41047525	-	Anthocyanidin reductase-like
NNU03g02069	3	41055150	41055319	-	Anthocyanidin reductase-like
NNU03g02070	3	41076889	41078516	-	Anthocyanidin reductase-like
NNU03g02071	3	41088611	41107521	-	Belongs to the WD repeat SEC13 family
NNU03g02083	3	41420560	41433507	-	Belongs to the peroxidase family. Classical plant (class III) peroxidase subfamily
NNU03g02084	3	41451378	41479124	+	-
NNU03g02085	3	41493980	41524633	+	SPA1-related
NNU03g02103	3	42039952	42045285	+	BEST Arabidopsis thaliana protein match is Protein of
NNU03g02104	3	42040971	42041570	-	late embryogenesis abundant protein
NNU03g02105	3	42049040	42071541	-	PHD zinc finger
NNU03g02278	3	46136075	46170667	-	Esterifies acyl-group from acyl-ACP to the sn-1 position of glycerol-3-phosphate. The enzyme from chilling-resistant plants discriminates against non-fluid palmitic acid and selects oleic acid whereas the enzyme from sensitive plants accepts both fatty acids
NNU03g02279	3	46176726	46181666	-	Box C D snoRNA protein
NNU03g02280	3	46197874	46217873	+	protein At1g32220, chloroplastic
NNU03g02364	3	48189823	48210076	-	Subunit of the peripheral V1 complex of vacuolar ATPase essential for assembly or catalytic function. V-ATPase is responsible for acidifying a variety of intracellular compartments in eukaryotic cells
NNU03g02365	3	48220617	48222050	-	Pentatricopeptide repeat-containing protein
NNU03g02366	3	48248825	48269908	-	Belongs to the TrpA family
NNU03g02486	3	52134911	52137050	+	Myb-related protein
NNU03g02487	3	52157299	52161938	-	Malate dehydrogenase
NNU03g02488	3	52192774	52193223	-
NNU03g02489	3	52193918	52194964	-	Cotton fibre expressed protein
NNU03g02490	3	52217731	52229137	-	Mitochondrial import inner membrane translocase subunit
NNU03g02491	3	52240206	52258584	+	seed storage protein
NNU03g02492	3	52258643	52261036	-	protein import into mitochondrial matrix
NNU03g02501	3	52544419	52553242	+	The coatomer is a cytosolic protein complex that binds to dilysine motifs and reversibly associates with Golgi non- clathrin-coated vesicles, which further mediate biosynthetic protein transport from the ER, via the Golgi up to the trans Golgi network. Coatomer complex is required for budding from Golgi membranes, and is essential for the retrograde Golgi-to-ER transport of dilysine-tagged protei…
NNU03g02502	3	52556831	52559431	-	Peptidyl-trna hydrolase
NNU03g02503	3	52586886	52642061	+	Aldolase
NNU03g02522	3	53322461	53327697	-	Belongs to the SNF7 family
NNU03g02523	3	53350061	53351734	+	Belongs to the glycosyltransferase 1 family. Bacterial plant glycogen synthase subfamily
NNU03g02524	3	53361991	53414603	+	serine threonine protein phosphatase 2A regulatory subunit
NNU03g02604	3	55714150	55722840	-
NNU03g02605	3	55738450	55740867	-	Histone-lysine n-methyltransferase
NNU03g02606	3	55792371	55813595	-	ABC transporter C family member
NNU03g02644	3	57564440	57674723	+	Pentatricopeptide repeat-containing protein
NNU03g02645	3	57677537	57685442	-	Phd finger protein
NNU03g02646	3	57713569	57723461	+	Pentatricopeptide repeat-containing protein
NNU03g02647	3	57729063	57768254	+	Serine incorporator
NNU03g02648	3	57780520	57781287	+	Dirigent proteins impart stereoselectivity on the phenoxy radical-coupling reaction, yielding optically active lignans from two molecules of coniferyl alcohol in the biosynthesis of lignans, flavonolignans, and alkaloids and thus plays a central role in plant secondary metabolism
NNU03g02649	3	57783187	57790329	-	Hydroxyethylthiazole kinase
NNU03g02650	3	57788218	57803953	+	xylosyltransferase
NNU03g02764	3	62367379	62426204	-	phosphatidylinositol phosphatidylcholine transfer protein
NNU03g02766	3	62491613	62509572	+	RPM1-interacting protein
NNU03g02767	3	62551626	62714176	-	beta-galactosidase
NNU03g02771	3	62898124	62898918	+
NNU03g02772	3	62899728	62908919	-	G3BP-like protein
NNU03g02773	3	62942220	62945517	-	Ninja-family protein
NNU03g02774	3	62970653	63012231	-	ER lumen
NNU03g02785	3	63298153	63327617	-	Myb-like protein X
NNU03g02805	3	64950499	64951862	-	Catalyzes xyloglucan endohydrolysis (XEH) and or endotransglycosylation (XET). Cleaves and religates xyloglucan polymers, an essential constituent of the primary cell wall, and thereby participates in cell wall construction of growing tissues
NNU03g02806	3	64987988	64988550	-
NNU03g02807	3	65001865	65016627	-	Peptidyl-prolyl cis-trans isomerase
NNU03g02808	3	65035381	65041289	+	Belongs to the major facilitator superfamily. Sugar transporter (TC 2.A.1.1) family
NNU03g02812	3	65178776	65179437	-	Belongs to the cystatin family. Phytocystatin subfamily
NNU03g02813	3	65220597	65227711	-	short-chain dehydrogenase reductase
NNU03g02850	3	68153242	68174167	-	-
NNU03g02851	3	68187909	68204594	-	MKI67 FHA domain-interacting nucleolar phosphoprotein-like
NNU03g02852	3	68239664	68300428	-	Belongs to the 3-hydroxyisobutyrate dehydrogenase family
NNU03g02875	3	70312895	70387343	+	cation-transporting ATPase
NNU03g02876	3	70433138	70437182	+
NNU03g02877	3	70437797	70444768	+
NNU03g02878	3	70449341	70497095	+	heat shock protein
NNU03g02879	3	70498271	70499241	-	-
NNU03g02893	3	72513747	72546313	-	Nuclear transcription factor Y subunit
NNU03g02894	3	72599667	72618729	+	Small nuclear ribonucleoprotein-associated protein
NNU03g02898	3	72792545	72803992	+	Rho GTPase-activating protein
NNU03g02899	3	72867823	72940381	+	CONTAINS InterPro DOMAIN s WD40 repeat-like (InterPro IPR011046), WD40 repeat, region (InterPro IPR017986), WD40 repeat (InterPro IPR001680), WD40 YVTN repeat-like (InterPro IPR015943)
NNU03g02914	3	74036625	74040950	-	ABC transporter C family member
NNU03g02915	3	74091927	74198745	-	ABC transporter C family member
NNU03g02957	3	76341999	76342542	-
NNU03g02958	3	76347306	76347922	+	G-type lectin S-receptor-like serine threonine-protein kinase SD3-1
NNU03g02959	3	76362054	76366074	-	post-GPI attachment to proteins factor
NNU03g03022	3	79014870	79020983	-	65-kDa microtubule-associated protein
NNU03g03023	3	79027060	79058616	+	Belongs to the protein kinase superfamily. Ser Thr protein kinase family
NNU03g03024	3	79079833	79080429	+	Pentatricopeptide repeat-containing protein
NNU03g03086	3	83817008	83836554	+	Polyadenylate-binding protein-interacting protein
NNU03g03087	3	83857182	83883353	+	Nuclear transcription factor Y subunit
NNU03g03088	3	83884549	83899126	+	VQ motif-containing protein
NNU03g03089	3	83900592	83909499	+	VQ motif-containing protein
NNU03g03092	3	84177165	84188446	+	cellular response to glucose starvation
NNU03g03093	3	84231044	84234419	+	Interactor of constitutive active ROPs
NNU03g03094	3	84274292	84278692	+	Calcyclin-binding
NNU03g03119	3	85199739	85209560	+	Double-stranded RNA-binding protein
NNU03g03120	3	85215513	85216634	-
NNU03g03121	3	85232572	85234157	+	Double-stranded RNA-binding protein
NNU03g03128	3	85601175	85602115	+	-
NNU03g03129	3	85629011	85629771	+
NNU03g03130	3	85653350	85678063	-	Belongs to the class I-like SAM-binding methyltransferase superfamily. RsmB NOP family
NNU03g03154	3	86465328	86479131	+	urease accessory protein
NNU03g03155	3	86480905	86483149	-	Belongs to the cytochrome P450 family
NNU03g03156	3	86484729	86488841	+	domain-containing protein
NNU03g03157	3	86488929	86491319	-	defense response
NNU03g03158	3	86503733	86505945	+	GDSL esterase lipase
NNU03g03159	3	86506606	86507608	-	C2 domain-containing protein
NNU03g03160	3	86509196	86509784	-	Pentatricopeptide repeat-containing protein
NNU03g03161	3	86520468	86523318	+	DNA-directed RNA
NNU03g03162	3	86528141	86536703	+	Belongs to the MCM family
NNU03g03163	3	86545787	86546167	-
NNU03g03164	3	86552362	86563485	-	Belongs to the beta-ketoacyl-ACP synthases family
NNU03g03242	3	88456462	88475157	+	LRR receptor-like serine threonine-protein kinase
NNU03g03313	3	91224419	91239607	-	-
NNU03g03438	3	95440753	95469264	+	E3 ubiquitin-protein ligase
NNU03g03439	3	95519278	95520639	-	-
NNU03g03440	3	95553639	95556560	+	Pentatricopeptide repeat-containing protein At1g80150
NNU03g03815	3	105376889	105388557	+	calmodulin-binding transcription activator
NNU03g03816	3	105390555	105391139	-	Multidrug resistance protein ABC transporter family protein
NNU03g03817	3	105394482	105404380	-	Belongs to the small GTPase superfamily. SAR1 family
NNU03g03818	3	105415271	105427953	-	Belongs to the class-I pyridine nucleotide-disulfide oxidoreductase family
NNU03g03819	3	105438916	105439832	-	Universal stress protein
NNU03g03820	3	105443241	105445240	+
NNU03g03821	3	105445257	105445622	-
NNU03g03842	3	105983620	105984912	+
NNU03g03843	3	105986916	106006139	-	Homeobox protein knotted-1-like
NNU03g03844	3	106046002	106048251	+	Protein trichome birefringence-like 6
NNU03g03845	3	106055200	106067284	-	B12D protein
NNU03g03846	3	106069512	106090823	-	Histone-lysine n-methyltransferase
NNU03g03847	3	106097293	106100329	+	Belongs to the ubiquitin-conjugating enzyme family
NNU03g03848	3	106106055	106107767	+	WRKY Transcription Factor
NNU03g03849	3	106115914	106130852	-	ATP-dependent Clp protease proteolytic subunit
NNU03g03850	3	106133332	106154577	-	isoform X1
NNU03g03977	3	108786520	108812329	-	ARM repeat superfamily protein
NNU03g03978	3	108825385	108827858	+	WD40-like Beta Propeller Repeat
NNU03g03979	3	108830981	108831869	+	1-Cys peroxiredoxin
NNU03g03980	3	108832504	108833316	+	Wall-associated receptor kinase C-terminal
NNU03g03981	3	108834662	108834952	-	-
NNU03g03982	3	108836097	108879012	-	calmodulin-binding transcription activator
NNU03g03983	3	108879014	108879355	-
NNU03g03984	3	108880160	108881224	-	tRNA-specific 2-thiouridylase
NNU03g03985	3	108881396	108882393	-	-
NNU03g03986	3	108900753	108923835	-	Methyltransferase-like protein
NNU03g03987	3	108936472	108941311	+	ATP-citrate synthase alpha chain protein
NNU03g03994	3	109022186	109058740	+	WD repeat-containing protein
NNU03g03995	3	109067625	109069578	+
NNU03g03996	3	109071134	109072315	+	Catalyzes the formation of S-adenosylmethionine from methionine and ATP
NNU03g03997	3	109073330	109084530	-	CRS2-associated factor 2
NNU03g03998	3	109098195	109101178	-	Major pollen allergen Ole e 10-like
NNU03g04003	3	109190275	109222292	-	Belongs to the ABC transporter superfamily. ABCG family. PDR (TC 3.A.1.205) subfamily
NNU03g04004	3	109225734	109234256	-	Pentatricopeptide repeat-containing protein
NNU03g04005	3	109234908	109244304	-	Squamosa promoter-binding-like protein
NNU03g04006	3	109257082	109260067	-	tuftelin-interacting protein
NNU03g04007	3	109265472	109269507	+
NNU03g04008	3	109269641	109269865	+	Belongs to the multi antimicrobial extrusion (MATE) (TC 2.A.66.1) family
NNU03g04009	3	109288926	109294846	+	belongs to the protein kinase superfamily
NNU03g04010	3	109298722	109306057	-	belongs to the protein kinase superfamily
NNU04g00494	4	12474881	12483725	+	Belongs to the Casparian strip membrane proteins (CASP) family
NNU04g00495	4	12484154	12602437	+	Acyltransferase-like protein
NNU04g00506	4	12817540	12827427	+	Double-stranded RNA-binding protein
NNU04g00507	4	12828807	12831521	+	-
NNU04g00508	4	12866573	12873717	+	Nucleolar protein
NNU04g00509	4	12877389	12884416	-	-
NNU04g00512	4	12967601	12969537	+
NNU04g00513	4	12971777	12982195	-	lipase-like
NNU04g00514	4	12996331	13014082	+	chromatin-remodeling complex ATPase
NNU04g00515	4	13014970	13037813	-	belongs to the protein kinase superfamily
NNU04g00714	4	17971417	17996474	-	F-box Kelch-repeat protein
NNU04g00715	4	18017369	18019654	+	Bacterial trigger factor protein (TF)
NNU04g00716	4	18038735	18102847	+	-
NNU04g00737	4	18555826	18557487	+	Plant specific eukaryotic initiation factor 4B
NNU04g00738	4	18561660	18562118	-	Phosphoribosylformylglycinamidine cyclo-ligase
NNU04g00739	4	18567016	18576060	+	DUF761-associated sequence motif
NNU04g00740	4	18578884	18581423	+	Protein of unknown function (DUF1645)
NNU04g00741	4	18594813	18605522	-	Belongs to the protein disulfide isomerase family
NNU04g00771	4	19683931	19685945	+	Zinc finger CCHC domain-containing protein
NNU04g00772	4	19688861	19707883	+	DNA-dependent RNA polymerase catalyzes the transcription of DNA into RNA using the four ribonucleoside triphosphates as substrates
NNU04g00784	4	20243639	20247474	+	Calcium-dependent phosphotriesterase superfamily protein
NNU04g00785	4	20250500	20252859	+	Protein trichome birefringence-like 6
NNU04g00786	4	20285264	20286339	+	Belongs to the ubiquitin-conjugating enzyme family
NNU04g00787	4	20287158	20287571	+	Belongs to the ubiquitin-conjugating enzyme family
NNU04g00788	4	20307507	20308760	-	-
NNU04g00789	4	20331915	20334241	+	WRKY Transcription Factor
NNU04g00790	4	20337723	20349647	-	ATP-dependent Clp protease proteolytic subunit
NNU04g00820	4	20920790	20961897	+	Flowering time control protein
NNU04g00821	4	20968659	20968961	-	60S ribosomal protein
NNU04g00822	4	20970098	20971336	-	Belongs to the peroxidase family. Classical plant (class III) peroxidase subfamily
NNU04g00823	4	20977938	20980367	-	Transcription factor
NNU04g00824	4	21013898	21014278	-	transcription factor
NNU04g00825	4	21017264	21023536	-
NNU04g00826	4	21039435	21040911	-	transcription factor
NNU04g00827	4	21050943	21051878	-	-
NNU04g00851	4	21730524	21831679	+	rhodanese-like domain-containing protein
NNU04g00855	4	21958055	21962572	+	Belongs to the glycosyltransferase 1 family. Bacterial plant glycogen synthase subfamily
NNU04g00856	4	21973039	21973965	+	Protein of unknown function, DUF538
NNU04g00865	4	23725004	23726330	-	Belongs to the RNase T2 family
NNU04g00878	4	24295010	24297130	-	Transcription factor
NNU04g00879	4	24361651	24366151	+	PsbP domain-containing protein 1
NNU04g00880	4	24374052	24378383	-	Golgi membrane protein involved in vesicular trafficking
NNU04g00922	4	25649254	25660065	+	Pyruvate dehydrogenase
NNU04g00985	4	30688914	30697731	+	Belongs to the SNF7 family
NNU04g00986	4	30698667	30703396	-	transcription factor
NNU04g01071	4	38059566	38081587	+	chaperone protein DnaJ
NNU04g01072	4	38097682	38107560	-	Transmembrane protein 53-like
NNU04g01089	4	38860700	38863993	+	Mitotic checkpoint regulator, MAD2B-interacting
NNU04g01090	4	38865595	38868419	+	Mitotic checkpoint regulator, MAD2B-interacting
NNU04g01091	4	38885528	38909505	-	mediator of RNA polymerase II transcription subunit
NNU04g01092	4	38910025	38910512	-
NNU04g01093	4	38912840	38913268	-	(-)-isopiperitenol (-)-carveol dehydrogenase, mitochondrial-like
NNU04g01144	4	41769314	41860244	+	Belongs to the alpha-IPM synthase homocitrate synthase family
NNU04g01186	4	43809510	43888849	+	ENHANCER OF AG-4 protein
NNU04g01187	4	43889766	43889995	+
NNU04g01188	4	43909654	43911511	-
NNU04g01189	4	43962971	44066179	+	negative regulation of inclusion body assembly
NNU04g01458	4	54748635	54749295	+
NNU04g01459	4	54753658	54765100	+	Annexin D5-like
NNU04g01460	4	54773372	54773734	-	Protein of unknown function (DUF1677)
NNU04g01461	4	54810345	54848664	+	-
NNU04g01959	4	67165522	67167653	+	protein kinase activity
NNU04g01960	4	67194156	67216668	+	ubiquitin receptor
NNU04g01961	4	67246009	67250677	+	Protein NRT1 PTR FAMILY
NNU04g01962	4	67251202	67276804	+	transfer
NNU04g01963	4	67284482	67290448	+	-
NNU04g01964	4	67290973	67292700	-	Bifunctional inhibitor lipid-transfer protein seed storage 2S albumin superfamily protein
NNU04g02205	4	72403511	72412246	-	-
NNU04g02206	4	72421151	72423715	-	cytochrome P450
NNU04g02207	4	72443496	72458051	+	ABC transporter B family member
NNU04g02208	4	72466045	72474375	+	RHOMBOID-like protein 12
NNU04g02209	4	72484541	72489104	-	Thiol-disulfide oxidoreductase
NNU04g02210	4	72496046	72497419	-	mTERF
NNU04g02217	4	72609060	72610879	-	-
NNU04g02218	4	72643218	72662378	+	zinc finger CCCH domain-containing protein
NNU04g02219	4	72682639	72693488	+	isoform X1
NNU04g02220	4	72695365	72696647	+
NNU04g02224	4	72805952	72808556	-	transcription factor
NNU04g02225	4	72824207	72835864	-	-
NNU04g02226	4	72838352	72850877	+	Ras GTPase-activating protein-binding protein
NNU04g02227	4	72851768	72853636	-	Protein of unknown function (DUF1118)
NNU04g02228	4	72875755	72879833	+	Ninja-family protein
NNU04g02229	4	72888982	72896237	+	glycerophosphoryl diester phosphodiesterase
NNU04g02392	4	75524535	75603475	-	DNAJ heat shock N-terminal domain-containing protein
NNU04g02393	4	75626180	75629121	-	Transcription factor
NNU04g02449	4	76701266	76705028	-	-
NNU04g02450	4	76710197	76716706	-
NNU04g02451	4	76717336	76730558	-	TATA box-binding protein-associated factor RNA polymerase I subunit
NNU04g02452	4	76759267	76764426	+	Protein of unknown function (DUF1666)
NNU04g02453	4	76774945	76777017	+	60S ribosomal protein
NNU04g02454	4	76779284	76780029	-	glutathione s-transferase
NNU04g02506	4	77850375	77861305	-	ABC transporter A family member
NNU04g02507	4	77880961	77887752	+	ABC transporter A family member
NNU04g02508	4	77888885	77898964	-	IQ-domain
NNU04g02509	4	77925062	77929501	+	LRR receptor-like serine threonine-protein kinase
NNU04g02510	4	77930229	77937241	-	Belongs to the ubiquitin-conjugating enzyme family
NNU04g02511	4	77943290	77950779	-	Belongs to the ubiquitin-conjugating enzyme family
NNU05g00856	5	15890338	15894679	+	belongs to the protein kinase superfamily
NNU05g00857	5	15910946	15911479	+	Protein of unknown function (DUF563)
NNU05g00858	5	15911515	15912360	+	Protein of unknown function (DUF563)
NNU05g00859	5	15917374	15919699	+	Ovarian cancer-associated gene 2 protein homolog
NNU05g00860	5	15958644	15960985	-	Zinc-finger homeodomain protein
NNU05g00880	5	16319617	16346129	+	Belongs to the GPI family
NNU05g00881	5	16350353	16370717	+	-
NNU05g00882	5	16372614	16378603	-	isoform X1
NNU05g00883	5	16397111	16488276	+	-
NNU05g00942	5	17465734	17555035	+	Beach domain-containing protein
NNU05g00943	5	17566559	17567072	-	Anthocyanidin reductase
NNU05g00944	5	17569603	17571435	-	Belongs to the UDP-glycosyltransferase family
NNU05g00945	5	17581804	17591926	-	PPR repeat
NNU05g00946	5	17594139	17623610	+	KH domain-containing protein
NNU05g00947	5	17624700	17628711	-	costars family
NNU05g00948	5	17634674	17644920	+	GATA transcription factor
NNU05g00949	5	17653639	17664314	+	GATA transcription factor
NNU05g00950	5	17665502	17667661	+	Pentatricopeptide repeat-containing protein
NNU05g00951	5	17670109	17687105	-	Belongs to the TRAFAC class dynamin-like GTPase superfamily. Dynamin Fzo YdjA family
NNU05g00952	5	17691753	17704609	-	Crt homolog
NNU05g00953	5	17712055	17716455	+	Hemiasterlin resistant protein
NNU05g00955	5	17739812	17743141	+	TB2/DP1, HVA22 family
NNU05g00956	5	17748478	17752322	-	rRNA methyltransferase
NNU05g00957	5	17755498	17769863	-	iron-sulfur cluster assembly
NNU05g00958	5	17786689	17794341	+	Belongs to the TRAFAC class myosin-kinesin ATPase superfamily. Kinesin family
NNU05g00959	5	17799402	17800454	-	Dof zinc finger protein
NNU05g00960	5	17806372	17827869	-	E3 ubiquitin-protein ligase
NNU05g00961	5	17834781	17836334	-	Zein-binding
NNU05g00994	5	18552592	18562730	-	Belongs to the ClpA ClpB family
NNU05g00995	5	18562374	18571749	+	Protein trichome birefringence-like 12
NNU05g00996	5	18574343	18575292	+	-
NNU05g00997	5	18585475	18589061	+	Zinc finger (C3HC4-type RING finger) family protein
NNU05g00998	5	18593135	18612340	-	Catalyzes the synthesis of dihydrouridine, a modified base found in the D-loop of most tRNAs
NNU05g00999	5	18619189	18622731	-	Belongs to the glutamyl-tRNA reductase family
NNU05g01000	5	18649052	18649357	-	L-type lectin-domain containing receptor kinase
NNU05g01001	5	18650398	18656357	+	Phosphoenolpyruvate carboxykinase
NNU05g01002	5	18655023	18661623	-	E2-like enzyme which forms an intermediate with UFM1 via a thioester linkage
NNU05g01003	5	18680270	18684959	+	Pentatricopeptide repeat-containing protein
NNU05g01004	5	18685815	18686204	-	Chaperone protein DNAj
NNU05g01014	5	18975541	18987936	+	Pentatricopeptide repeat-containing protein
NNU05g01015	5	19004681	19008354	+	cytokinin dehydrogenase
NNU05g01016	5	19017111	19064986	-	RNA-binding protein
NNU05g01017	5	19038254	19039306	+
NNU05g01018	5	19072719	19073032	+
NNU05g01019	5	19073984	19084374	+	-
NNU05g01020	5	19086120	19092293	-	Belongs to the cytochrome P450 family
NNU05g01021	5	19098974	19109692	-	CDK5RAP1-like protein
NNU05g01022	5	19109625	19110471	+	Acts in the modification of cell walls via demethylesterification of cell wall pectin
NNU05g01037	5	19327383	19342048	+	dTDP-glucose 4,6-dehydratase activity
NNU05g01038	5	19348581	19351845	-	Bifunctional phosphatase IMPL2
NNU05g01039	5	19363745	19365447	-	Belongs to the plant dehydrin family
NNU05g01040	5	19376003	19382139	-	protein binding, zinc ion binding
NNU05g01041	5	19392390	19393272	-	-
NNU05g01042	5	19402246	19423225	-	chaperone protein DnaJ
NNU05g01043	5	19428776	19458515	-	HECT-like Ubiquitin-conjugating enzyme (E2)-binding
NNU05g01044	5	19428841	19433123	+	Pentatricopeptide repeat-containing protein
NNU05g01045	5	19472986	19473447	-	Ocs element-binding factor
NNU05g01125	5	21026597	21033343	+	ferric reduction oxidase
NNU05g01126	5	21046061	21046743	-	-
NNU05g01127	5	21052203	21055245	-	Belongs to the GRAS family
NNU05g01128	5	21055299	21055579	-
NNU05g01129	5	21072751	21077747	+	-
NNU05g01130	5	21078936	21104772	-	Flavoprotein (FP) subunit of succinate dehydrogenase (SDH) that is involved in complex II of the mitochondrial electron transport chain and is responsible for transferring electrons from succinate to ubiquinone (coenzyme Q)
NNU05g01155	5	21582606	21585006	-	monooxygenase
NNU05g01156	5	21617121	21618548	+	PLATZ transcription factor
NNU05g01157	5	21627306	21639746	+	-
NNU05g01158	5	21653182	21685803	+	Protein kinase superfamily protein
NNU05g01159	5	21688577	21709242	-	Cop9 signalosome complex subunit
NNU05g01165	5	21904408	21907339	+	cytochrome P450
NNU05g01166	5	21907429	21910997	-	Vicilin-like antimicrobial peptides
NNU05g01167	5	21923359	21925513	+	Belongs to the GRAS family
NNU05g01168	5	21933068	21934334	+	3-ketoacyl-coa synthase
NNU05g01169	5	21938266	21969228	+	HVA22-like protein
NNU05g01170	5	21974168	21977833	+	glycosyltransferase
NNU05g01172	5	22047075	22068196	+	protein required for chloroplast accumulation response
NNU05g01173	5	22083869	22093442	+	deSI-like protein At4g17486
NNU05g01174	5	22095568	22097918	-	homeobox-leucine zipper protein
NNU05g01175	5	22104637	22138349	-	Acyltransferase
NNU05g01176	5	22153867	22163235	+	Minor allergen Alt a
NNU05g01205	5	22768842	22769946	+	Beta-carotene isomerase D27
NNU05g01206	5	22773906	22776197	+	lysM domain receptor-like kinase 4
NNU05g01207	5	22779420	22792816	-	Pentatricopeptide repeat-containing protein
NNU05g01208	5	22801420	22809545	-	DA1-related
NNU05g01209	5	22832606	22832983	+	-
NNU05g01210	5	22859137	22865759	+	BEL1-like homeodomain protein
NNU05g01211	5	22879472	22886665	-	BTB POZ domain-containing protein
NNU05g01212	5	22907846	22932135	+	Protein TIC 62, chloroplastic
NNU05g01213	5	22955575	22958842	+	Belongs to the multi antimicrobial extrusion (MATE) (TC 2.A.66.1) family
NNU05g01214	5	22988318	22991532	+	Belongs to the multi antimicrobial extrusion (MATE) (TC 2.A.66.1) family
NNU05g01225	5	23203521	23208489	+	WEB family
NNU05g01226	5	23214099	23215137	-	Cysteine Histidine-rich C1 domain family protein
NNU05g01227	5	23217750	23220599	-	Pentatricopeptide repeat-containing protein
NNU05g01228	5	23224616	23228492	+	Pentatricopeptide repeat-containing protein
NNU05g01229	5	23232282	23232539	+
NNU05g01230	5	23234023	23236083	+	Pentatricopeptide repeat-containing protein
NNU05g01231	5	23257751	23259672	+	RING-H2 finger protein
NNU05g01232	5	23277073	23279034	-	oxygen-evolving enhancer protein
NNU05g01233	5	23284281	23285262	-	Pentatricopeptide repeat-containing protein
NNU05g01248	5	23739853	23741247	+	WD repeat-containing protein
NNU05g01249	5	23746347	23756861	+	guanine nucleotide-binding protein
NNU05g01250	5	23757128	23763292	-	Inactive protein kinase SELMODRAFT_444075-like
NNU05g01251	5	23780865	23787474	-
NNU05g01252	5	23787767	23830004	-	Belongs to the PI3 PI4-kinase family
NNU05g01253	5	23842610	23846289	-	transcription factor KAN4
NNU05g01254	5	23867881	23881881	+	Pentatricopeptide repeat-containing protein
NNU05g01255	5	23883026	23889464	+	Transmembrane protein 147-like
NNU05g01256	5	23890470	23899435	-	B3 domain-containing protein
NNU05g01257	5	23905697	23911445	-	B3 domain-containing protein
NNU05g01258	5	23916068	23917440	+	Heavy metal-associated isoprenylated plant protein
NNU05g01321	5	25392027	25392317	+	auxin-induced protein
NNU05g01322	5	25396359	25396661	+	auxin-induced protein
NNU05g01323	5	25416909	25417265	-	auxin-induced protein
NNU05g01324	5	25419659	25419976	-	auxin-induced protein
NNU05g01325	5	25423978	25424298	-	auxin-induced protein
NNU05g01326	5	25428965	25429327	-	auxin-induced protein
NNU05g01327	5	25446355	25446657	-	auxin-induced protein
NNU05g01328	5	25448426	25448647	+
NNU05g01807	5	35021175	35042964	+	ABC transporter G family member
NNU05g01808	5	35111002	35114444	+	Belongs to the protein kinase superfamily. Ser Thr protein kinase family
NNU05g02512	5	57655963	57663745	+	Disease resistance protein
NNU05g02513	5	57714680	57714843	-
NNU05g02514	5	57726976	57772686	+	Protein transport protein Sec24-like
NNU05g02630	5	64546936	64582645	+	Protein TIC 40, chloroplastic-like
NNU05g02681	5	68317899	68329750	-
NNU05g02682	5	68385644	68386290	+
NNU05g02683	5	68386435	68387129	+
NNU05g02684	5	68401717	68408512	+	-
NNU05g02685	5	68451035	68462884	+	E3 SUMO-protein ligase
NNU05g02686	5	68469524	68485203	+	component of the eukaryotic translation initiation factor 3 (eIF-3) complex, which is involved in protein synthesis of a specialized repertoire of mRNAs and, together with other initiation factors, stimulates binding of mRNA and methionyl-tRNAi to the 40S ribosome. The eIF-3 complex specifically targets and initiates translation of a subset of mRNAs involved in cell proliferation
NNU05g02687	5	68486072	68495670	+	component of the eukaryotic translation initiation factor 3 (eIF-3) complex, which is involved in protein synthesis of a specialized repertoire of mRNAs and, together with other initiation factors, stimulates binding of mRNA and methionyl-tRNAi to the 40S ribosome. The eIF-3 complex specifically targets and initiates translation of a subset of mRNAs involved in cell proliferation
NNU05g02691	5	68849329	68852412	+	Multiple C2 and transmembrane domain-containing protein
NNU05g02692	5	68852459	68853118	+
NNU05g02693	5	68868862	68880971	-
NNU05g02696	5	69037274	69062740	+	Zinc finger CCCH domain-containing protein
NNU05g02697	5	69090210	69095731	+	COX assembly mitochondrial protein
NNU05g02698	5	69111739	69116667	+	Protein of unknown function, DUF538
NNU05g02699	5	69124697	69148763	+
NNU05g02816	5	74972090	75051197	-	Cullin-associated NEDD8-dissociated protein
NNU05g02817	5	75078596	75087910	+	Belongs to the UPP synthase family
NNU05g02818	5	75095622	75096575	-	-
NNU05g02844	5	76045196	76134988	-	Squamous cell carcinoma antigen recognized by T-cells
NNU06g00145	6	3961697	4004126	+	Transmembrane protein 184 homolog
NNU06g00146	6	4006595	4009910	-	Small nuclear ribonucleoprotein
NNU06g00147	6	4027361	4038238	-	Histidine phosphatase superfamily (branch 1)
NNU06g00148	6	4038623	4039183	+	G-type lectin S-receptor-like serine threonine-protein kinase
NNU06g00149	6	4044980	4048051	+	Belongs to the STXBP unc-18 SEC1 family
NNU06g00284	6	7301871	7304552	-	Methyltransferase-like protein
NNU06g00285	6	7305417	7309834	+	-
NNU06g00286	6	7315428	7317416	+	assists the folding of proteins upon ATP hydrolysis
NNU06g00287	6	7317418	7317759	+	assists the folding of proteins upon ATP hydrolysis
NNU06g00288	6	7331085	7332191	-	UPF0496 protein
NNU06g00289	6	7374239	7433893	-
NNU06g00491	6	14702547	14706445	+	Protein SENSITIVE TO PROTON RHIZOTOXICITY
NNU06g00492	6	14707143	14708288	-	GDP-mannose 4,6 dehydratase
NNU06g00493	6	14710682	14715755	-	40S ribosomal protein
NNU06g00494	6	14742619	14767381	+	Zinc finger CCCH domain-containing protein
NNU06g00600	6	20099557	20188078	-	aldehyde oxidase
NNU06g00863	6	32387977	32425741	-	domain-containing protein
NNU06g01700	6	52484707	52528269	-	Phenylalanine--tRNA ligase beta subunit
NNU06g01701	6	52485267	52485623	+	-
NNU06g01702	6	52531186	52531560	+	metal-nicotianamine transporter
NNU06g01703	6	52534733	52535736	-	-
NNU06g01704	6	52544434	52553850	+	5'-3' exoribonuclease
NNU07g00091	7	2109889	2123038	-	Belongs to the aldehyde dehydrogenase family
NNU07g00092	7	2129847	2139379	+	Belongs to the Ca(2 ) cation antiporter (CaCA) (TC 2.A.19) family
NNU07g00093	7	2152918	2153789	+	copper transporter
NNU07g00094	7	2159363	2160815	-	LURP-one-related
NNU07g00095	7	2167261	2167476	+
NNU07g00096	7	2167869	2168075	-
NNU07g00097	7	2171841	2175876	-
NNU07g00098	7	2179536	2182560	+	subtilisin-like protease
NNU07g00099	7	2185961	2189071	-	subtilisin-like protease
NNU07g00100	7	2194884	2210037	-	G-protein coupled receptor
NNU07g00101	7	2211610	2216438	-	Ring-box protein
NNU07g00102	7	2236183	2238099	+	Tho complex subunit
NNU07g00103	7	2238893	2240878	+	Belongs to the cystatin family. Phytocystatin subfamily
NNU07g00104	7	2248391	2248795	+	-
NNU07g00105	7	2255298	2261164	+	Plant lipoxygenase may be involved in a number of diverse aspects of plant physiology including growth and development, pest resistance, and senescence or responses to wounding
NNU07g00139	7	2918039	2928858	+	GPN-loop GTPase 3
NNU07g00140	7	2937292	2994651	+	DENN (AEX-3) domain-containing protein
NNU07g00141	7	3001391	3003646	+	growth-regulating factor
NNU07g00142	7	3016763	3018245	-	Leucine-rich repeat extensin-like protein 3
NNU07g00173	7	3610252	3646534	+	Phospholipid diacylglycerol acyltransferase
NNU07g00174	7	3653228	3679980	+	Polyadenylate-binding protein-interacting protein
NNU07g00175	7	3682702	3685445	+	Pentatricopeptide repeat-containing protein
NNU07g00201	7	4159192	4206426	-	isoform X1
NNU07g00202	7	4219381	4225921	+	Ribosomal protein L10
NNU07g00203	7	4226974	4241282	+
NNU07g00204	7	4264616	4270626	-	Phospholipid methyltransferase
NNU07g00221	7	4504666	4554102	+	Belongs to the DEAD box helicase family
NNU07g00222	7	4564315	4572357	+	Belongs to the DEAD box helicase family
NNU07g00223	7	4565333	4566762	-
NNU07g00224	7	4580561	4581439	+	Domain of unknown function (DUF3511)
NNU07g00225	7	4588051	4607074	+	Acts as a Mg(2 ) transporter. Can also transport other divalent cations such as Fe(2 ), Sr(2 ), Ba(2 ), Mn(2 ) and Co(2 ) but to a much less extent than Mg(2 )
NNU07g00226	7	4610418	4612869	-	Cytokinin-activating enzyme working in the direct activation pathway. Phosphoribohydrolase that converts inactive cytokinin nucleotides to the biologically active free-base forms
NNU07g00227	7	4615836	4623233	-	belongs to the protein kinase superfamily
NNU07g00228	7	4636283	4642641	-	Belongs to the cation transport ATPase (P-type) (TC 3.A.3) family. Type IV subfamily
NNU07g00229	7	4646353	4647318	+	GDP-mannose transporter
NNU07g00230	7	4658912	4659782	-	Belongs to the UDP-glycosyltransferase family
NNU07g00231	7	4672277	4678755	-	Coatomer subunit
NNU07g00232	7	4691422	4699570	+	Belongs to the mitochondrial carrier (TC 2.A.29) family
NNU07g00233	7	4700229	4700901	-	EPIDERMAL PATTERNING FACTOR-like protein
NNU07g00234	7	4710130	4713524	+	Calmodulin-binding protein
NNU07g00235	7	4723042	4726123	+	IQ-domain
NNU07g00236	7	4726226	4728343	-	cytochrome P450
NNU07g00237	7	4739686	4740946	+	Transcription factor
NNU07g00255	7	4919721	4959699	+	Belongs to the AAA ATPase family
NNU07g00256	7	4966224	4969402	-	transcription factor bHLH041
NNU07g00257	7	4987725	5052751	+	beta-galactosidase
NNU07g00309	7	5846551	5891023	+	K( ) efflux antiporter
NNU07g00310	7	5895654	5898410	-	Transcription factor
NNU07g00311	7	5902627	5928700	-	inactive protein kinase
NNU07g00312	7	5942461	5951090	+	DNA binding
NNU07g00313	7	5953255	5960088	+	ABC transporter C family member
NNU07g00341	7	6561180	6565785	+	phosphatase 2C
NNU07g00342	7	6566476	6575442	-	-
NNU07g00343	7	6577119	6597275	-	PHAX RNA-binding domain
NNU07g00344	7	6616000	6622074	+	Vacuolar-processing
NNU07g00345	7	6622189	6629082	+
NNU07g00346	7	6630292	6635359	+	Protein of unknown function (DUF1639)
NNU07g00347	7	6652642	6660357	+	IAA-amino acid hydrolase ILR1-like
NNU07g00348	7	6665380	6703787	-	Core-2 I-branching beta-1,6-N-acetylglucosaminyltransferase family protein
NNU07g00349	7	6666025	6666229	+
NNU07g00350	7	6719262	6720077	-	Belongs to the eukaryotic ribosomal protein eS30 family
NNU07g00351	7	6735490	6744196	+	Belongs to the class I-like SAM-binding methyltransferase superfamily. RNA M5U methyltransferase family
NNU07g00931	7	17076422	17081870	+	Triphosphate tunel metalloenzyme
NNU07g00932	7	17082097	17085281	-	-
NNU07g00933	7	17095122	17096138	-	COBW domain-containing protein
NNU07g00934	7	17101713	17161499	+	Belongs to the DHHC palmitoyltransferase family
NNU07g00935	7	17167487	17210737	+	F-box LRR-repeat protein
NNU07g00936	7	17220649	17229372	-	WD repeat-containing protein
NNU08g00126	8	3806708	3810240	-	elongation factor
NNU08g00127	8	3810640	3832544	+	-
NNU08g00128	8	3846806	3920798	+	RNA uridylyltransferase activity
NNU08g00165	8	5496880	5635598	+	ATP-dependent zinc metalloprotease FTSH 12
NNU08g00166	8	5640456	5644457	-	Saposin (B) Domains
NNU08g00167	8	5671455	5680980	-	Belongs to the DHHC palmitoyltransferase family
NNU08g00168	8	5711912	5723296	+	BEST Arabidopsis thaliana protein match is
NNU08g00350	8	14047167	14048837	+	Photosystem I reaction center subunit III
NNU08g00351	8	14092835	14094344	+	Zinc finger protein CONSTANS-like
NNU08g00352	8	14129701	14131299	-	Polygalacturonase
NNU08g00356	8	14326944	14346676	+	DNA-directed RNA
NNU08g00357	8	14371305	14496056	-	Peroxisome biogenesis protein
NNU08g00374	8	15523236	15549716	+	Potassium transporter
NNU08g00375	8	15573105	15579154	+	-
NNU08g00376	8	15579784	15580475	+
NNU08g00489	8	25456953	25457700	+	Aldo-keto reductase family 4 member
NNU08g00490	8	25462115	25462402	+
NNU08g00491	8	25473774	25474001	+
NNU08g00492	8	25596557	25596766	+
NNU08g00493	8	25655825	25735538	-	Metal transporter
NNU08g00583	8	28804672	28810515	-	Protein ENHANCED DISEASE RESISTANCE
NNU08g00584	8	28868942	28929092	+	Electron transfer flavoprotein-ubiquinone oxidoreductase
NNU08g00608	8	29951849	29984631	+	RWP-RK domain-containing protein
NNU08g00609	8	30004919	30017921	+	Pentatricopeptide repeat-containing protein At1g77360
NNU08g00610	8	30030560	30051503	-	RNA-binding protein Luc7-like
NNU08g00611	8	30051854	30053791	+	Rhomboid protein
NNU08g00613	8	30105288	30208101	+	Vam6 Vps39-like protein
NNU08g00614	8	30240084	30240412	-	C2 and GRAM domain-containing protein
NNU08g00615	8	30274629	30355464	-	C2 and GRAM domain-containing protein
NNU08g00622	8	30528160	30531642	-	Belongs to the short-chain dehydrogenases reductases (SDR) family
NNU08g00623	8	30548921	30549919	-	-
NNU08g00624	8	30566742	30567194	-	lysM domain receptor-like kinase 3
NNU08g00625	8	30567375	30576077	-
NNU08g00626	8	30599853	30662630	-	Rhodanese cell cycle control phosphatase superfamily protein
NNU08g00674	8	32345651	32352033	+
NNU08g00675	8	32360279	32362684	+	G-type lectin S-receptor-like serine threonine-protein kinase
NNU08g00676	8	32362731	32363054	+
NNU08g00677	8	32375113	32401657	-	La-related protein
NNU08g01156	8	46285929	46312937	-	Transcription factor
NNU08g01157	8	46340810	46346469	+	zinc finger CCCH domain-containing protein
NNU08g01158	8	46348862	46354167	-	calcium-dependent protein kinase
NNU08g01159	8	46358226	46366929	-	Rhodanese-like PpiC domain-containing protein
NNU08g01160	8	46391817	46400125	+	Sigma factor binding protein
NNU08g01162	8	46463846	46513137	+	E3 ubiquitin-protein ligase
NNU08g01163	8	46514206	46521293	-	Nudix hydrolase
NNU08g01164	8	46577558	46577836	-
NNU08g01308	8	50326141	50368032	+	chromodomain-helicase-DNA-binding protein
NNU08g01309	8	50370388	50386315	+	U3 small nucleolar ribonucleoprotein protein
NNU08g01310	8	50388833	50390344	-
NNU08g01338	8	51027570	51063291	-	embryonic placenta development
NNU08g01339	8	51085680	51150716	+	N-acetylglucosaminyl transferase component family protein Gpi1 family protein
NNU08g01340	8	51150862	51151521	+	N-acetylglucosaminyl transferase component family protein Gpi1 family protein
NNU08g01341	8	51188358	51189064	-
NNU08g01362	8	51786722	51793396	-	-
NNU08g01363	8	51795288	51806516	+	Transmembrane proteins 14C
NNU08g01364	8	51813990	51814250	-
NNU08g01365	8	51847547	51849608	+	Cytokinin dehydrogenase
NNU08g01534	8	55497540	55499400	-	heterogeneous nuclear ribonucleoprotein
NNU08g01535	8	55500478	55510103	+	Belongs to the glycosyltransferase 2 family. Plant cellulose synthase subfamily
NNU08g01536	8	55512926	55519131	+	RbcX protein
NNU08g01537	8	55526922	55527759	+	protein phosphatase binding
NNU08g01538	8	55528084	55537735	-	Armadillo repeat-containing protein
NNU08g01539	8	55538428	55539283	-	(2R)-phospho-3-sulfolactate synthase (ComA)
NNU08g01540	8	55548781	55551453	+	Pentatricopeptide repeat-containing protein
NNU08g01541	8	55578361	55582457	+	zinc finger CCCH domain-containing protein
NNU08g01684	8	57983603	57984073	+	VQ motif-containing protein
NNU08g01685	8	57990038	57992478	+	-
NNU08g01686	8	58002087	58005089	-	-
NNU08g01687	8	58011326	58018886	+	This magnesium-dependent enzyme catalyzes the hydrolysis of ATP coupled with the transport of calcium
NNU08g01688	8	58018928	58019308	+	This magnesium-dependent enzyme catalyzes the hydrolysis of ATP coupled with the transport of calcium
NNU08g01689	8	58025238	58147419	+	Callose synthase
NNU08g01690	8	58149525	58152669	-	Belongs to the actin family
NNU08g01691	8	58157387	58160220	-	Belongs to the actin family
NNU08g01692	8	58167386	58171170	-	Belongs to the actin family
NNU08g01698	8	58254474	58256012	+	Belongs to the peroxidase family. Classical plant (class III) peroxidase subfamily
NNU08g01699	8	58266626	58272180	+	Removal of H(2)O(2), oxidation of toxic reductants, biosynthesis and degradation of lignin, suberization, auxin catabolism, response to environmental stresses such as wounding, pathogen attack and oxidative stress
NNU08g01700	8	58278618	58281393	+	Pentatricopeptide repeat-containing protein
NNU08g01701	8	58301959	58303895	+	homeobox-leucine zipper protein
NNU08g01702	8	58330837	58333757	-	protein trichome birefringence-like
NNU08g01705	8	58378729	58390568	-	formate-tetrahydrofolate
NNU08g01706	8	58391815	58393443	+	Thioredoxin-like 3-1, chloroplastic
NNU08g01707	8	58395062	58395343	-	-
NNU08g01708	8	58400050	58400337	-
NNU08g01709	8	58400358	58402610	-	RING-H2 finger protein
NNU08g01710	8	58406141	58407616	-	E3 ubiquitin-protein ligase
NNU08g01711	8	58408611	58410671	-
NNU08g01712	8	58412515	58414177	-	Activator of 90 kDa heat shock protein ATPase homolog
NNU08g01713	8	58420432	58424838	-
NNU08g01714	8	58436126	58439572	-	Gamma-tubulin complex is necessary for microtubule nucleation at the centrosome
NNU08g01715	8	58455762	58461427	+	E3 ubiquitin-protein ligase that mediates ubiquitination and subsequent proteasomal degradation of target proteins. E3 ubiquitin ligases accept ubiquitin from an E2 ubiquitin- conjugating enzyme in the form of a thioester and then directly transfers the ubiquitin to targeted substrates
NNU08g01716	8	58470199	58473337	+	Belongs to the protein kinase superfamily. Tyr protein kinase family
NNU08g01797	8	59934077	59985630	-	Belongs to the peptidase C2 family
NNU08g01798	8	59999519	60002832	-	BEST Arabidopsis thaliana protein match is Protein of
NNU08g01799	8	60013919	60024016	-
NNU08g01800	8	60043732	60044001	-	-
NNU08g01801	8	60045053	60045259	-
