# Supplementary material for: Exploring domestication pattern in lotus: insights from dispensable genome assembly
Source: Front Plant Sci. 2023 Nov 16;14:1294033. doi: 10.3389/fpls.2023.1294033 (PMC10687544; doi:10.3389/fpls.2023.1294033)
Supplement: Supplementary file 13 [file Table_6.xlsx]

## Sheet: Sheet1
Table S6. The comparison between CA v3 and Taikong NO.3 genome using Mummer.
Variation type	Count	Length of CA v3 (bp)	Length of Taikong NO.3 (bp)
Syntenic regions	11618	673463039	676308087
Inversions	202	56072713	53666737
Translocations	2150	12061977	11645415
Duplications (CA v3.0)	20611	44993565	-
Duplications (Taikong NO.3)	18499	-	18699389
Not aligned (CA v3.0)	20095	32964479	-
Not aligned (Taikong NO.3)	17701	-	23813096
